# Supplementary material for: Phenotypic and molecular assessment of genetic structure and diversity in a panel of winged yam (Dioscorea alata) clones and cultivars
Source: Sci Rep. 2019 Dec 3;9:18221. doi: 10.1038/s41598-019-54761-3 (PMC6890776; doi:10.1038/s41598-019-54761-3)
Supplement: Supplementary file 2 — Pairwise genetic distance between the 100 D. alata accessions studied [file 41598_2019_54761_MOESM2_ESM.xml]

<?xml version="1.0" encoding="UTF-8"?>
<?mso-application progid="Excel.Sheet"?><Workbook xmlns:o="urn:schemas-microsoft-com:office:office" xmlns:x="urn:schemas-microsoft-com:office:excel" xmlns:html="http://www.w3.org/TR/REC-html40" xmlns:ss="urn:schemas-microsoft-com:office:spreadsheet">
 <DocumentProperties xmlns="urn:schemas-microsoft-com:office:office">
  <Author>Microsoft Office User</Author>
  <LastAuthor>Microsoft Office User</LastAuthor>
  <Created>2019-08-26T15:55:28Z</Created>
  <Version>16.00</Version>
 </DocumentProperties>
 <OfficeDocumentSettings xmlns="urn:schemas-microsoft-com:office:office">
  <AllowPNG/>
 </OfficeDocumentSettings>
 <ExcelWorkbook xmlns="urn:schemas-microsoft-com:office:excel">
  <WindowHeight>16940</WindowHeight>
  <WindowWidth>27640</WindowWidth>
  <WindowTopX>3180</WindowTopX>
  <WindowTopY>2060</WindowTopY>
  <ProtectStructure>False</ProtectStructure>
  <ProtectWindows>False</ProtectWindows>
 </ExcelWorkbook>
 <Styles>
  <Style ss:ID="Default" ss:Name="Normal">
   <Alignment ss:Vertical="Bottom"/>
   <Borders/>
   <Font ss:FontName="Calibri" x:Family="Swiss" ss:Size="12" ss:Color="#000000"/>
   <Interior/>
   <NumberFormat/>
   <Protection/>
  </Style>
 </Styles>
 <Worksheet ss:Name="Supplementary Table S1">
  <Table ss:ExpandedColumnCount="42" ss:ExpandedRowCount="107" x:FullColumns="1" x:FullRows="1" ss:DefaultColumnWidth="65" ss:DefaultRowHeight="16">
   <Row>
    <Cell><Data ss:Type="String">clones</Data></Cell>
    <Cell><Data ss:Type="String">cluster</Data></Cell>
    <Cell><Data ss:Type="String">TDa0100081</Data></Cell>
    <Cell><Data ss:Type="String">TDa0200012</Data></Cell>
    <Cell><Data ss:Type="String">TDa0200061</Data></Cell>
    <Cell><Data ss:Type="String">TDa0500015</Data></Cell>
    <Cell><Data ss:Type="String">TDa0500056</Data></Cell>
    <Cell><Data ss:Type="String">TDa0700015</Data></Cell>
    <Cell><Data ss:Type="String">TDa1000592</Data></Cell>
    <Cell><Data ss:Type="String">TDa1000918</Data></Cell>
    <Cell><Data ss:Type="String">TDa1000994</Data></Cell>
    <Cell><Data ss:Type="String">TDa1100010</Data></Cell>
    <Cell><Data ss:Type="String">TDa1100014</Data></Cell>
    <Cell><Data ss:Type="String">TDa1100228</Data></Cell>
    <Cell><Data ss:Type="String">TDa1400051</Data></Cell>
    <Cell><Data ss:Type="String">TDa1400062</Data></Cell>
    <Cell><Data ss:Type="String">TDa1400064</Data></Cell>
    <Cell><Data ss:Type="String">TDa1400483</Data></Cell>
    <Cell><Data ss:Type="String">TDa1400651</Data></Cell>
    <Cell><Data ss:Type="String">TDa1401132</Data></Cell>
    <Cell><Data ss:Type="String">TDa1401162</Data></Cell>
    <Cell><Data ss:Type="String">TDa1401166</Data></Cell>
    <Cell><Data ss:Type="String">TDa1401249</Data></Cell>
    <Cell><Data ss:Type="String">TDa1401253</Data></Cell>
    <Cell><Data ss:Type="String">TDa1401270</Data></Cell>
    <Cell><Data ss:Type="String">TDa1401276</Data></Cell>
    <Cell><Data ss:Type="String">TDa1401317</Data></Cell>
    <Cell><Data ss:Type="String">TDa1401319</Data></Cell>
    <Cell><Data ss:Type="String">TDa1401359</Data></Cell>
    <Cell><Data ss:Type="String">TDa1401384</Data></Cell>
    <Cell><Data ss:Type="String">TDa1401400</Data></Cell>
    <Cell><Data ss:Type="String">TDa1401409</Data></Cell>
    <Cell><Data ss:Type="String">TDa1401619</Data></Cell>
    <Cell><Data ss:Type="String">TDa1401684</Data></Cell>
    <Cell><Data ss:Type="String">TDa1403289</Data></Cell>
    <Cell><Data ss:Type="String">TDa1403882</Data></Cell>
    <Cell><Data ss:Type="String">TDa92_2</Data></Cell>
    <Cell><Data ss:Type="String">TDa9801174</Data></Cell>
   </Row>
   <Row>
    <Cell><Data ss:Type="String">TDa0100081</Data></Cell>
    <Cell><Data ss:Type="Number">1</Data></Cell>
    <Cell ss:Index="4"><Data ss:Type="Number">0.67300000000000004</Data></Cell>
    <Cell><Data ss:Type="Number">0.65</Data></Cell>
    <Cell><Data ss:Type="Number">0.65</Data></Cell>
    <Cell><Data ss:Type="Number">0.67300000000000004</Data></Cell>
    <Cell><Data ss:Type="Number">0.67200000000000004</Data></Cell>
    <Cell><Data ss:Type="Number">0.70199999999999996</Data></Cell>
    <Cell><Data ss:Type="Number">0.71599999999999997</Data></Cell>
    <Cell><Data ss:Type="Number">0.70899999999999996</Data></Cell>
    <Cell><Data ss:Type="Number">0.48899999999999999</Data></Cell>
    <Cell><Data ss:Type="Number">0.48499999999999999</Data></Cell>
    <Cell><Data ss:Type="Number">0.72399999999999998</Data></Cell>
    <Cell><Data ss:Type="Number">0.67800000000000005</Data></Cell>
    <Cell><Data ss:Type="Number">0.66800000000000004</Data></Cell>
    <Cell><Data ss:Type="Number">0.61799999999999999</Data></Cell>
    <Cell><Data ss:Type="Number">0.46400000000000002</Data></Cell>
    <Cell><Data ss:Type="Number">0.49299999999999999</Data></Cell>
    <Cell><Data ss:Type="Number">0.70699999999999996</Data></Cell>
    <Cell><Data ss:Type="Number">0.65200000000000002</Data></Cell>
    <Cell><Data ss:Type="Number">0.65500000000000003</Data></Cell>
    <Cell><Data ss:Type="Number">0.70799999999999996</Data></Cell>
    <Cell><Data ss:Type="Number">0.70399999999999996</Data></Cell>
    <Cell><Data ss:Type="Number">0.73599999999999999</Data></Cell>
    <Cell><Data ss:Type="Number">0.71299999999999997</Data></Cell>
    <Cell><Data ss:Type="Number">0.65400000000000003</Data></Cell>
    <Cell><Data ss:Type="Number">0.69699999999999995</Data></Cell>
    <Cell><Data ss:Type="Number">0.70599999999999996</Data></Cell>
    <Cell><Data ss:Type="Number">0.68</Data></Cell>
    <Cell><Data ss:Type="Number">0.69099999999999995</Data></Cell>
    <Cell><Data ss:Type="Number">0.72499999999999998</Data></Cell>
    <Cell><Data ss:Type="Number">0.63400000000000001</Data></Cell>
    <Cell><Data ss:Type="Number">0.70699999999999996</Data></Cell>
    <Cell><Data ss:Type="Number">0.42199999999999999</Data></Cell>
    <Cell><Data ss:Type="Number">0.47299999999999998</Data></Cell>
    <Cell><Data ss:Type="Number">0.70499999999999996</Data></Cell>
    <Cell><Data ss:Type="Number">0.67300000000000004</Data></Cell>
   </Row>
   <Row>
    <Cell><Data ss:Type="String">TDa0200012</Data></Cell>
    <Cell><Data ss:Type="Number">1</Data></Cell>
    <Cell><Data ss:Type="Number">0.67300000000000004</Data></Cell>
    <Cell ss:Index="5"><Data ss:Type="Number">0.46600000000000003</Data></Cell>
    <Cell><Data ss:Type="Number">0.46700000000000003</Data></Cell>
    <Cell><Data ss:Type="Number">2.9000000000000001E-2</Data></Cell>
    <Cell><Data ss:Type="Number">2.8000000000000001E-2</Data></Cell>
    <Cell><Data ss:Type="Number">0.52800000000000002</Data></Cell>
    <Cell><Data ss:Type="Number">0.47</Data></Cell>
    <Cell><Data ss:Type="Number">0.54900000000000004</Data></Cell>
    <Cell><Data ss:Type="Number">0.44600000000000001</Data></Cell>
    <Cell><Data ss:Type="Number">0.47199999999999998</Data></Cell>
    <Cell><Data ss:Type="Number">0.51</Data></Cell>
    <Cell><Data ss:Type="Number">0.52500000000000002</Data></Cell>
    <Cell><Data ss:Type="Number">0.48799999999999999</Data></Cell>
    <Cell><Data ss:Type="Number">0.49199999999999999</Data></Cell>
    <Cell><Data ss:Type="Number">0.49099999999999999</Data></Cell>
    <Cell><Data ss:Type="Number">0.45700000000000002</Data></Cell>
    <Cell><Data ss:Type="Number">0.48399999999999999</Data></Cell>
    <Cell><Data ss:Type="Number">0.50900000000000001</Data></Cell>
    <Cell><Data ss:Type="Number">0.47299999999999998</Data></Cell>
    <Cell><Data ss:Type="Number">0.49399999999999999</Data></Cell>
    <Cell><Data ss:Type="Number">0.49299999999999999</Data></Cell>
    <Cell><Data ss:Type="Number">0.48099999999999998</Data></Cell>
    <Cell><Data ss:Type="Number">0.497</Data></Cell>
    <Cell><Data ss:Type="Number">0.45300000000000001</Data></Cell>
    <Cell><Data ss:Type="Number">0.47499999999999998</Data></Cell>
    <Cell><Data ss:Type="Number">0.495</Data></Cell>
    <Cell><Data ss:Type="Number">0.47899999999999998</Data></Cell>
    <Cell><Data ss:Type="Number">0.49199999999999999</Data></Cell>
    <Cell><Data ss:Type="Number">0.52900000000000003</Data></Cell>
    <Cell><Data ss:Type="Number">0.51100000000000001</Data></Cell>
    <Cell><Data ss:Type="Number">0.52300000000000002</Data></Cell>
    <Cell><Data ss:Type="Number">0.621</Data></Cell>
    <Cell><Data ss:Type="Number">0.45</Data></Cell>
    <Cell><Data ss:Type="Number">0.71799999999999997</Data></Cell>
    <Cell><Data ss:Type="Number">2.3E-2</Data></Cell>
   </Row>
   <Row>
    <Cell><Data ss:Type="String">TDa0200061</Data></Cell>
    <Cell><Data ss:Type="Number">1</Data></Cell>
    <Cell><Data ss:Type="Number">0.65</Data></Cell>
    <Cell><Data ss:Type="Number">0.46600000000000003</Data></Cell>
    <Cell ss:Index="6"><Data ss:Type="Number">2.4E-2</Data></Cell>
    <Cell><Data ss:Type="Number">0.46600000000000003</Data></Cell>
    <Cell><Data ss:Type="Number">0.46700000000000003</Data></Cell>
    <Cell><Data ss:Type="Number">0.66</Data></Cell>
    <Cell><Data ss:Type="Number">0.59099999999999997</Data></Cell>
    <Cell><Data ss:Type="Number">0.63400000000000001</Data></Cell>
    <Cell><Data ss:Type="Number">0.58099999999999996</Data></Cell>
    <Cell><Data ss:Type="Number">0.60399999999999998</Data></Cell>
    <Cell><Data ss:Type="Number">0.65200000000000002</Data></Cell>
    <Cell><Data ss:Type="Number">0.68300000000000005</Data></Cell>
    <Cell><Data ss:Type="Number">0.68799999999999994</Data></Cell>
    <Cell><Data ss:Type="Number">0.68799999999999994</Data></Cell>
    <Cell><Data ss:Type="Number">0.60499999999999998</Data></Cell>
    <Cell><Data ss:Type="Number">0.59799999999999998</Data></Cell>
    <Cell><Data ss:Type="Number">0.65300000000000002</Data></Cell>
    <Cell><Data ss:Type="Number">0.60099999999999998</Data></Cell>
    <Cell><Data ss:Type="Number">3.5000000000000003E-2</Data></Cell>
    <Cell><Data ss:Type="Number">0.626</Data></Cell>
    <Cell><Data ss:Type="Number">0.61499999999999999</Data></Cell>
    <Cell><Data ss:Type="Number">0.66300000000000003</Data></Cell>
    <Cell><Data ss:Type="Number">0.61799999999999999</Data></Cell>
    <Cell><Data ss:Type="Number">0.56999999999999995</Data></Cell>
    <Cell><Data ss:Type="Number">0.59</Data></Cell>
    <Cell><Data ss:Type="Number">0.628</Data></Cell>
    <Cell><Data ss:Type="Number">0.59</Data></Cell>
    <Cell><Data ss:Type="Number">0.60399999999999998</Data></Cell>
    <Cell><Data ss:Type="Number">0.64600000000000002</Data></Cell>
    <Cell><Data ss:Type="Number">0.621</Data></Cell>
    <Cell><Data ss:Type="Number">0.67700000000000005</Data></Cell>
    <Cell><Data ss:Type="Number">0.70099999999999996</Data></Cell>
    <Cell><Data ss:Type="Number">0.57899999999999996</Data></Cell>
    <Cell><Data ss:Type="Number">0.67500000000000004</Data></Cell>
    <Cell><Data ss:Type="Number">0.46800000000000003</Data></Cell>
   </Row>
   <Row>
    <Cell><Data ss:Type="String">TDa0500015</Data></Cell>
    <Cell><Data ss:Type="Number">1</Data></Cell>
    <Cell><Data ss:Type="Number">0.65</Data></Cell>
    <Cell><Data ss:Type="Number">0.46700000000000003</Data></Cell>
    <Cell><Data ss:Type="Number">2.4E-2</Data></Cell>
    <Cell ss:Index="7"><Data ss:Type="Number">0.46700000000000003</Data></Cell>
    <Cell><Data ss:Type="Number">0.46700000000000003</Data></Cell>
    <Cell><Data ss:Type="Number">0.65900000000000003</Data></Cell>
    <Cell><Data ss:Type="Number">0.59199999999999997</Data></Cell>
    <Cell><Data ss:Type="Number">0.63400000000000001</Data></Cell>
    <Cell><Data ss:Type="Number">0.58199999999999996</Data></Cell>
    <Cell><Data ss:Type="Number">0.60299999999999998</Data></Cell>
    <Cell><Data ss:Type="Number">0.65500000000000003</Data></Cell>
    <Cell><Data ss:Type="Number">0.68400000000000005</Data></Cell>
    <Cell><Data ss:Type="Number">0.68899999999999995</Data></Cell>
    <Cell><Data ss:Type="Number">0.69099999999999995</Data></Cell>
    <Cell><Data ss:Type="Number">0.60699999999999998</Data></Cell>
    <Cell><Data ss:Type="Number">0.59899999999999998</Data></Cell>
    <Cell><Data ss:Type="Number">0.65700000000000003</Data></Cell>
    <Cell><Data ss:Type="Number">0.60099999999999998</Data></Cell>
    <Cell><Data ss:Type="Number">2.8000000000000001E-2</Data></Cell>
    <Cell><Data ss:Type="Number">0.628</Data></Cell>
    <Cell><Data ss:Type="Number">0.61699999999999999</Data></Cell>
    <Cell><Data ss:Type="Number">0.66500000000000004</Data></Cell>
    <Cell><Data ss:Type="Number">0.62</Data></Cell>
    <Cell><Data ss:Type="Number">0.57199999999999995</Data></Cell>
    <Cell><Data ss:Type="Number">0.59099999999999997</Data></Cell>
    <Cell><Data ss:Type="Number">0.63</Data></Cell>
    <Cell><Data ss:Type="Number">0.59399999999999997</Data></Cell>
    <Cell><Data ss:Type="Number">0.60699999999999998</Data></Cell>
    <Cell><Data ss:Type="Number">0.64700000000000002</Data></Cell>
    <Cell><Data ss:Type="Number">0.624</Data></Cell>
    <Cell><Data ss:Type="Number">0.68</Data></Cell>
    <Cell><Data ss:Type="Number">0.70499999999999996</Data></Cell>
    <Cell><Data ss:Type="Number">0.57899999999999996</Data></Cell>
    <Cell><Data ss:Type="Number">0.67800000000000005</Data></Cell>
    <Cell><Data ss:Type="Number">0.46800000000000003</Data></Cell>
   </Row>
   <Row>
    <Cell><Data ss:Type="String">TDa0500056</Data></Cell>
    <Cell><Data ss:Type="Number">1</Data></Cell>
    <Cell><Data ss:Type="Number">0.67300000000000004</Data></Cell>
    <Cell><Data ss:Type="Number">2.9000000000000001E-2</Data></Cell>
    <Cell><Data ss:Type="Number">0.46600000000000003</Data></Cell>
    <Cell><Data ss:Type="Number">0.46700000000000003</Data></Cell>
    <Cell ss:Index="8"><Data ss:Type="Number">0.04</Data></Cell>
    <Cell><Data ss:Type="Number">0.53</Data></Cell>
    <Cell><Data ss:Type="Number">0.47499999999999998</Data></Cell>
    <Cell><Data ss:Type="Number">0.55000000000000004</Data></Cell>
    <Cell><Data ss:Type="Number">0.45200000000000001</Data></Cell>
    <Cell><Data ss:Type="Number">0.47599999999999998</Data></Cell>
    <Cell><Data ss:Type="Number">0.51200000000000001</Data></Cell>
    <Cell><Data ss:Type="Number">0.53100000000000003</Data></Cell>
    <Cell><Data ss:Type="Number">0.49299999999999999</Data></Cell>
    <Cell><Data ss:Type="Number">0.49199999999999999</Data></Cell>
    <Cell><Data ss:Type="Number">0.49399999999999999</Data></Cell>
    <Cell><Data ss:Type="Number">0.46100000000000002</Data></Cell>
    <Cell><Data ss:Type="Number">0.48499999999999999</Data></Cell>
    <Cell><Data ss:Type="Number">0.50800000000000001</Data></Cell>
    <Cell><Data ss:Type="Number">0.47199999999999998</Data></Cell>
    <Cell><Data ss:Type="Number">0.496</Data></Cell>
    <Cell><Data ss:Type="Number">0.49299999999999999</Data></Cell>
    <Cell><Data ss:Type="Number">0.48299999999999998</Data></Cell>
    <Cell><Data ss:Type="Number">0.499</Data></Cell>
    <Cell><Data ss:Type="Number">0.45400000000000001</Data></Cell>
    <Cell><Data ss:Type="Number">0.47699999999999998</Data></Cell>
    <Cell><Data ss:Type="Number">0.497</Data></Cell>
    <Cell><Data ss:Type="Number">0.48099999999999998</Data></Cell>
    <Cell><Data ss:Type="Number">0.49399999999999999</Data></Cell>
    <Cell><Data ss:Type="Number">0.52800000000000002</Data></Cell>
    <Cell><Data ss:Type="Number">0.50900000000000001</Data></Cell>
    <Cell><Data ss:Type="Number">0.52400000000000002</Data></Cell>
    <Cell><Data ss:Type="Number">0.61899999999999999</Data></Cell>
    <Cell><Data ss:Type="Number">0.45300000000000001</Data></Cell>
    <Cell><Data ss:Type="Number">0.71699999999999997</Data></Cell>
    <Cell><Data ss:Type="Number">3.4000000000000002E-2</Data></Cell>
   </Row>
   <Row>
    <Cell><Data ss:Type="String">TDa0700015</Data></Cell>
    <Cell><Data ss:Type="Number">1</Data></Cell>
    <Cell><Data ss:Type="Number">0.67200000000000004</Data></Cell>
    <Cell><Data ss:Type="Number">2.8000000000000001E-2</Data></Cell>
    <Cell><Data ss:Type="Number">0.46700000000000003</Data></Cell>
    <Cell><Data ss:Type="Number">0.46700000000000003</Data></Cell>
    <Cell><Data ss:Type="Number">0.04</Data></Cell>
    <Cell ss:Index="9"><Data ss:Type="Number">0.52700000000000002</Data></Cell>
    <Cell><Data ss:Type="Number">0.47099999999999997</Data></Cell>
    <Cell><Data ss:Type="Number">0.54900000000000004</Data></Cell>
    <Cell><Data ss:Type="Number">0.45</Data></Cell>
    <Cell><Data ss:Type="Number">0.47499999999999998</Data></Cell>
    <Cell><Data ss:Type="Number">0.51300000000000001</Data></Cell>
    <Cell><Data ss:Type="Number">0.52800000000000002</Data></Cell>
    <Cell><Data ss:Type="Number">0.48799999999999999</Data></Cell>
    <Cell><Data ss:Type="Number">0.49299999999999999</Data></Cell>
    <Cell><Data ss:Type="Number">0.49299999999999999</Data></Cell>
    <Cell><Data ss:Type="Number">0.46</Data></Cell>
    <Cell><Data ss:Type="Number">0.48499999999999999</Data></Cell>
    <Cell><Data ss:Type="Number">0.50800000000000001</Data></Cell>
    <Cell><Data ss:Type="Number">0.47399999999999998</Data></Cell>
    <Cell><Data ss:Type="Number">0.495</Data></Cell>
    <Cell><Data ss:Type="Number">0.49299999999999999</Data></Cell>
    <Cell><Data ss:Type="Number">0.48199999999999998</Data></Cell>
    <Cell><Data ss:Type="Number">0.499</Data></Cell>
    <Cell><Data ss:Type="Number">0.45400000000000001</Data></Cell>
    <Cell><Data ss:Type="Number">0.47599999999999998</Data></Cell>
    <Cell><Data ss:Type="Number">0.497</Data></Cell>
    <Cell><Data ss:Type="Number">0.48</Data></Cell>
    <Cell><Data ss:Type="Number">0.49299999999999999</Data></Cell>
    <Cell><Data ss:Type="Number">0.52800000000000002</Data></Cell>
    <Cell><Data ss:Type="Number">0.51100000000000001</Data></Cell>
    <Cell><Data ss:Type="Number">0.52500000000000002</Data></Cell>
    <Cell><Data ss:Type="Number">0.62</Data></Cell>
    <Cell><Data ss:Type="Number">0.45400000000000001</Data></Cell>
    <Cell><Data ss:Type="Number">0.71799999999999997</Data></Cell>
    <Cell><Data ss:Type="Number">3.4000000000000002E-2</Data></Cell>
   </Row>
   <Row>
    <Cell><Data ss:Type="String">TDa1000592</Data></Cell>
    <Cell><Data ss:Type="Number">1</Data></Cell>
    <Cell><Data ss:Type="Number">0.70199999999999996</Data></Cell>
    <Cell><Data ss:Type="Number">0.52800000000000002</Data></Cell>
    <Cell><Data ss:Type="Number">0.66</Data></Cell>
    <Cell><Data ss:Type="Number">0.65900000000000003</Data></Cell>
    <Cell><Data ss:Type="Number">0.53</Data></Cell>
    <Cell><Data ss:Type="Number">0.52700000000000002</Data></Cell>
    <Cell ss:Index="10"><Data ss:Type="Number">0.441</Data></Cell>
    <Cell><Data ss:Type="Number">0.45</Data></Cell>
    <Cell><Data ss:Type="Number">0.64400000000000002</Data></Cell>
    <Cell><Data ss:Type="Number">0.64800000000000002</Data></Cell>
    <Cell><Data ss:Type="Number">0.58399999999999996</Data></Cell>
    <Cell><Data ss:Type="Number">0.60599999999999998</Data></Cell>
    <Cell><Data ss:Type="Number">0.56299999999999994</Data></Cell>
    <Cell><Data ss:Type="Number">0.58099999999999996</Data></Cell>
    <Cell><Data ss:Type="Number">0.65900000000000003</Data></Cell>
    <Cell><Data ss:Type="Number">0.66300000000000003</Data></Cell>
    <Cell><Data ss:Type="Number">0.61399999999999999</Data></Cell>
    <Cell><Data ss:Type="Number">0.63400000000000001</Data></Cell>
    <Cell><Data ss:Type="Number">0.66600000000000004</Data></Cell>
    <Cell><Data ss:Type="Number">0.65600000000000003</Data></Cell>
    <Cell><Data ss:Type="Number">0.622</Data></Cell>
    <Cell><Data ss:Type="Number">0.66200000000000003</Data></Cell>
    <Cell><Data ss:Type="Number">0.627</Data></Cell>
    <Cell><Data ss:Type="Number">0.59599999999999997</Data></Cell>
    <Cell><Data ss:Type="Number">0.58099999999999996</Data></Cell>
    <Cell><Data ss:Type="Number">0.65400000000000003</Data></Cell>
    <Cell><Data ss:Type="Number">0.63</Data></Cell>
    <Cell><Data ss:Type="Number">0.61399999999999999</Data></Cell>
    <Cell><Data ss:Type="Number">0.39300000000000002</Data></Cell>
    <Cell><Data ss:Type="Number">0.59399999999999997</Data></Cell>
    <Cell><Data ss:Type="Number">0.58699999999999997</Data></Cell>
    <Cell><Data ss:Type="Number">0.69199999999999995</Data></Cell>
    <Cell><Data ss:Type="Number">0.63200000000000001</Data></Cell>
    <Cell><Data ss:Type="Number">0.57199999999999995</Data></Cell>
    <Cell><Data ss:Type="Number">0.53</Data></Cell>
   </Row>
   <Row>
    <Cell><Data ss:Type="String">TDa1000918</Data></Cell>
    <Cell><Data ss:Type="Number">1</Data></Cell>
    <Cell><Data ss:Type="Number">0.71599999999999997</Data></Cell>
    <Cell><Data ss:Type="Number">0.47</Data></Cell>
    <Cell><Data ss:Type="Number">0.59099999999999997</Data></Cell>
    <Cell><Data ss:Type="Number">0.59199999999999997</Data></Cell>
    <Cell><Data ss:Type="Number">0.47499999999999998</Data></Cell>
    <Cell><Data ss:Type="Number">0.47099999999999997</Data></Cell>
    <Cell><Data ss:Type="Number">0.441</Data></Cell>
    <Cell ss:Index="11"><Data ss:Type="Number">0.433</Data></Cell>
    <Cell><Data ss:Type="Number">0.61499999999999999</Data></Cell>
    <Cell><Data ss:Type="Number">0.622</Data></Cell>
    <Cell><Data ss:Type="Number">0.63100000000000001</Data></Cell>
    <Cell><Data ss:Type="Number">0.59499999999999997</Data></Cell>
    <Cell><Data ss:Type="Number">0.55500000000000005</Data></Cell>
    <Cell><Data ss:Type="Number">0.628</Data></Cell>
    <Cell><Data ss:Type="Number">0.63</Data></Cell>
    <Cell><Data ss:Type="Number">0.63700000000000001</Data></Cell>
    <Cell><Data ss:Type="Number">0.61599999999999999</Data></Cell>
    <Cell><Data ss:Type="Number">0.61099999999999999</Data></Cell>
    <Cell><Data ss:Type="Number">0.59499999999999997</Data></Cell>
    <Cell><Data ss:Type="Number">0.61</Data></Cell>
    <Cell><Data ss:Type="Number">0.55700000000000005</Data></Cell>
    <Cell><Data ss:Type="Number">0.621</Data></Cell>
    <Cell><Data ss:Type="Number">0.621</Data></Cell>
    <Cell><Data ss:Type="Number">0.64300000000000002</Data></Cell>
    <Cell><Data ss:Type="Number">0.57499999999999996</Data></Cell>
    <Cell><Data ss:Type="Number">0.61</Data></Cell>
    <Cell><Data ss:Type="Number">0.59599999999999997</Data></Cell>
    <Cell><Data ss:Type="Number">0.61</Data></Cell>
    <Cell><Data ss:Type="Number">0.47499999999999998</Data></Cell>
    <Cell><Data ss:Type="Number">0.61499999999999999</Data></Cell>
    <Cell><Data ss:Type="Number">0.61699999999999999</Data></Cell>
    <Cell><Data ss:Type="Number">0.70599999999999996</Data></Cell>
    <Cell><Data ss:Type="Number">0.623</Data></Cell>
    <Cell><Data ss:Type="Number">0.628</Data></Cell>
    <Cell><Data ss:Type="Number">0.47299999999999998</Data></Cell>
   </Row>
   <Row>
    <Cell><Data ss:Type="String">TDa1000994</Data></Cell>
    <Cell><Data ss:Type="Number">1</Data></Cell>
    <Cell><Data ss:Type="Number">0.70899999999999996</Data></Cell>
    <Cell><Data ss:Type="Number">0.54900000000000004</Data></Cell>
    <Cell><Data ss:Type="Number">0.63400000000000001</Data></Cell>
    <Cell><Data ss:Type="Number">0.63400000000000001</Data></Cell>
    <Cell><Data ss:Type="Number">0.55000000000000004</Data></Cell>
    <Cell><Data ss:Type="Number">0.54900000000000004</Data></Cell>
    <Cell><Data ss:Type="Number">0.45</Data></Cell>
    <Cell><Data ss:Type="Number">0.433</Data></Cell>
    <Cell ss:Index="12"><Data ss:Type="Number">0.61399999999999999</Data></Cell>
    <Cell><Data ss:Type="Number">0.63900000000000001</Data></Cell>
    <Cell><Data ss:Type="Number">0.63200000000000001</Data></Cell>
    <Cell><Data ss:Type="Number">0.622</Data></Cell>
    <Cell><Data ss:Type="Number">0.61599999999999999</Data></Cell>
    <Cell><Data ss:Type="Number">0.67300000000000004</Data></Cell>
    <Cell><Data ss:Type="Number">0.66500000000000004</Data></Cell>
    <Cell><Data ss:Type="Number">0.65200000000000002</Data></Cell>
    <Cell><Data ss:Type="Number">0.628</Data></Cell>
    <Cell><Data ss:Type="Number">0.624</Data></Cell>
    <Cell><Data ss:Type="Number">0.63900000000000001</Data></Cell>
    <Cell><Data ss:Type="Number">0.69299999999999995</Data></Cell>
    <Cell><Data ss:Type="Number">0.65</Data></Cell>
    <Cell><Data ss:Type="Number">0.66600000000000004</Data></Cell>
    <Cell><Data ss:Type="Number">0.62</Data></Cell>
    <Cell><Data ss:Type="Number">0.67300000000000004</Data></Cell>
    <Cell><Data ss:Type="Number">0.65900000000000003</Data></Cell>
    <Cell><Data ss:Type="Number">0.69</Data></Cell>
    <Cell><Data ss:Type="Number">0.61099999999999999</Data></Cell>
    <Cell><Data ss:Type="Number">0.61199999999999999</Data></Cell>
    <Cell><Data ss:Type="Number">0.46800000000000003</Data></Cell>
    <Cell><Data ss:Type="Number">0.63600000000000001</Data></Cell>
    <Cell><Data ss:Type="Number">0.66200000000000003</Data></Cell>
    <Cell><Data ss:Type="Number">0.74199999999999999</Data></Cell>
    <Cell><Data ss:Type="Number">0.68600000000000005</Data></Cell>
    <Cell><Data ss:Type="Number">0.60099999999999998</Data></Cell>
    <Cell><Data ss:Type="Number">0.55100000000000005</Data></Cell>
   </Row>
   <Row>
    <Cell><Data ss:Type="String">TDa1100010</Data></Cell>
    <Cell><Data ss:Type="Number">1</Data></Cell>
    <Cell><Data ss:Type="Number">0.48899999999999999</Data></Cell>
    <Cell><Data ss:Type="Number">0.44600000000000001</Data></Cell>
    <Cell><Data ss:Type="Number">0.58099999999999996</Data></Cell>
    <Cell><Data ss:Type="Number">0.58199999999999996</Data></Cell>
    <Cell><Data ss:Type="Number">0.45200000000000001</Data></Cell>
    <Cell><Data ss:Type="Number">0.45</Data></Cell>
    <Cell><Data ss:Type="Number">0.64400000000000002</Data></Cell>
    <Cell><Data ss:Type="Number">0.61499999999999999</Data></Cell>
    <Cell><Data ss:Type="Number">0.61399999999999999</Data></Cell>
    <Cell ss:Index="13"><Data ss:Type="Number">0.42899999999999999</Data></Cell>
    <Cell><Data ss:Type="Number">0.64800000000000002</Data></Cell>
    <Cell><Data ss:Type="Number">0.61199999999999999</Data></Cell>
    <Cell><Data ss:Type="Number">0.60199999999999998</Data></Cell>
    <Cell><Data ss:Type="Number">0.59199999999999997</Data></Cell>
    <Cell><Data ss:Type="Number">0.57499999999999996</Data></Cell>
    <Cell><Data ss:Type="Number">0.52</Data></Cell>
    <Cell><Data ss:Type="Number">0.59799999999999998</Data></Cell>
    <Cell><Data ss:Type="Number">0.59</Data></Cell>
    <Cell><Data ss:Type="Number">0.58599999999999997</Data></Cell>
    <Cell><Data ss:Type="Number">0.63500000000000001</Data></Cell>
    <Cell><Data ss:Type="Number">0.59099999999999997</Data></Cell>
    <Cell><Data ss:Type="Number">0.63500000000000001</Data></Cell>
    <Cell><Data ss:Type="Number">0.60199999999999998</Data></Cell>
    <Cell><Data ss:Type="Number">0.54600000000000004</Data></Cell>
    <Cell><Data ss:Type="Number">0.62</Data></Cell>
    <Cell><Data ss:Type="Number">0.63500000000000001</Data></Cell>
    <Cell><Data ss:Type="Number">0.623</Data></Cell>
    <Cell><Data ss:Type="Number">0.59699999999999998</Data></Cell>
    <Cell><Data ss:Type="Number">0.64300000000000002</Data></Cell>
    <Cell><Data ss:Type="Number">0.59599999999999997</Data></Cell>
    <Cell><Data ss:Type="Number">0.627</Data></Cell>
    <Cell><Data ss:Type="Number">0.59499999999999997</Data></Cell>
    <Cell><Data ss:Type="Number">0.438</Data></Cell>
    <Cell><Data ss:Type="Number">0.74299999999999999</Data></Cell>
    <Cell><Data ss:Type="Number">0.45</Data></Cell>
   </Row>
   <Row>
    <Cell><Data ss:Type="String">TDa1100014</Data></Cell>
    <Cell><Data ss:Type="Number">1</Data></Cell>
    <Cell><Data ss:Type="Number">0.48499999999999999</Data></Cell>
    <Cell><Data ss:Type="Number">0.47199999999999998</Data></Cell>
    <Cell><Data ss:Type="Number">0.60399999999999998</Data></Cell>
    <Cell><Data ss:Type="Number">0.60299999999999998</Data></Cell>
    <Cell><Data ss:Type="Number">0.47599999999999998</Data></Cell>
    <Cell><Data ss:Type="Number">0.47499999999999998</Data></Cell>
    <Cell><Data ss:Type="Number">0.64800000000000002</Data></Cell>
    <Cell><Data ss:Type="Number">0.622</Data></Cell>
    <Cell><Data ss:Type="Number">0.63900000000000001</Data></Cell>
    <Cell><Data ss:Type="Number">0.42899999999999999</Data></Cell>
    <Cell ss:Index="14"><Data ss:Type="Number">0.61899999999999999</Data></Cell>
    <Cell><Data ss:Type="Number">0.66800000000000004</Data></Cell>
    <Cell><Data ss:Type="Number">0.66700000000000004</Data></Cell>
    <Cell><Data ss:Type="Number">0.66100000000000003</Data></Cell>
    <Cell><Data ss:Type="Number">0.52100000000000002</Data></Cell>
    <Cell><Data ss:Type="Number">0.56599999999999995</Data></Cell>
    <Cell><Data ss:Type="Number">0.64900000000000002</Data></Cell>
    <Cell><Data ss:Type="Number">0.622</Data></Cell>
    <Cell><Data ss:Type="Number">0.60799999999999998</Data></Cell>
    <Cell><Data ss:Type="Number">0.627</Data></Cell>
    <Cell><Data ss:Type="Number">0.66100000000000003</Data></Cell>
    <Cell><Data ss:Type="Number">0.65600000000000003</Data></Cell>
    <Cell><Data ss:Type="Number">0.64100000000000001</Data></Cell>
    <Cell><Data ss:Type="Number">0.60199999999999998</Data></Cell>
    <Cell><Data ss:Type="Number">0.63500000000000001</Data></Cell>
    <Cell><Data ss:Type="Number">0.627</Data></Cell>
    <Cell><Data ss:Type="Number">0.65</Data></Cell>
    <Cell><Data ss:Type="Number">0.60499999999999998</Data></Cell>
    <Cell><Data ss:Type="Number">0.66400000000000003</Data></Cell>
    <Cell><Data ss:Type="Number">0.59099999999999997</Data></Cell>
    <Cell><Data ss:Type="Number">0.66400000000000003</Data></Cell>
    <Cell><Data ss:Type="Number">0.59199999999999997</Data></Cell>
    <Cell><Data ss:Type="Number">0.51500000000000001</Data></Cell>
    <Cell><Data ss:Type="Number">0.72299999999999998</Data></Cell>
    <Cell><Data ss:Type="Number">0.47499999999999998</Data></Cell>
   </Row>
   <Row>
    <Cell><Data ss:Type="String">TDa1100228</Data></Cell>
    <Cell><Data ss:Type="Number">1</Data></Cell>
    <Cell><Data ss:Type="Number">0.72399999999999998</Data></Cell>
    <Cell><Data ss:Type="Number">0.51</Data></Cell>
    <Cell><Data ss:Type="Number">0.65200000000000002</Data></Cell>
    <Cell><Data ss:Type="Number">0.65500000000000003</Data></Cell>
    <Cell><Data ss:Type="Number">0.51200000000000001</Data></Cell>
    <Cell><Data ss:Type="Number">0.51300000000000001</Data></Cell>
    <Cell><Data ss:Type="Number">0.58399999999999996</Data></Cell>
    <Cell><Data ss:Type="Number">0.63100000000000001</Data></Cell>
    <Cell><Data ss:Type="Number">0.63200000000000001</Data></Cell>
    <Cell><Data ss:Type="Number">0.64800000000000002</Data></Cell>
    <Cell><Data ss:Type="Number">0.61899999999999999</Data></Cell>
    <Cell ss:Index="15"><Data ss:Type="Number">0.62</Data></Cell>
    <Cell><Data ss:Type="Number">0.65900000000000003</Data></Cell>
    <Cell><Data ss:Type="Number">0.61699999999999999</Data></Cell>
    <Cell><Data ss:Type="Number">0.67200000000000004</Data></Cell>
    <Cell><Data ss:Type="Number">0.61499999999999999</Data></Cell>
    <Cell><Data ss:Type="Number">0.58899999999999997</Data></Cell>
    <Cell><Data ss:Type="Number">0.66600000000000004</Data></Cell>
    <Cell><Data ss:Type="Number">0.65900000000000003</Data></Cell>
    <Cell><Data ss:Type="Number">0.59599999999999997</Data></Cell>
    <Cell><Data ss:Type="Number">0.64500000000000002</Data></Cell>
    <Cell><Data ss:Type="Number">0.55100000000000005</Data></Cell>
    <Cell><Data ss:Type="Number">0.65800000000000003</Data></Cell>
    <Cell><Data ss:Type="Number">0.67100000000000004</Data></Cell>
    <Cell><Data ss:Type="Number">0.63600000000000001</Data></Cell>
    <Cell><Data ss:Type="Number">0.59799999999999998</Data></Cell>
    <Cell><Data ss:Type="Number">0.60199999999999998</Data></Cell>
    <Cell><Data ss:Type="Number">0.63500000000000001</Data></Cell>
    <Cell><Data ss:Type="Number">0.58399999999999996</Data></Cell>
    <Cell><Data ss:Type="Number">0.67400000000000004</Data></Cell>
    <Cell><Data ss:Type="Number">0.63700000000000001</Data></Cell>
    <Cell><Data ss:Type="Number">0.67900000000000005</Data></Cell>
    <Cell><Data ss:Type="Number">0.67900000000000005</Data></Cell>
    <Cell><Data ss:Type="Number">0.49299999999999999</Data></Cell>
    <Cell><Data ss:Type="Number">0.51300000000000001</Data></Cell>
   </Row>
   <Row>
    <Cell><Data ss:Type="String">TDa1400051</Data></Cell>
    <Cell><Data ss:Type="Number">1</Data></Cell>
    <Cell><Data ss:Type="Number">0.67800000000000005</Data></Cell>
    <Cell><Data ss:Type="Number">0.52500000000000002</Data></Cell>
    <Cell><Data ss:Type="Number">0.68300000000000005</Data></Cell>
    <Cell><Data ss:Type="Number">0.68400000000000005</Data></Cell>
    <Cell><Data ss:Type="Number">0.53100000000000003</Data></Cell>
    <Cell><Data ss:Type="Number">0.52800000000000002</Data></Cell>
    <Cell><Data ss:Type="Number">0.60599999999999998</Data></Cell>
    <Cell><Data ss:Type="Number">0.59499999999999997</Data></Cell>
    <Cell><Data ss:Type="Number">0.622</Data></Cell>
    <Cell><Data ss:Type="Number">0.61199999999999999</Data></Cell>
    <Cell><Data ss:Type="Number">0.66800000000000004</Data></Cell>
    <Cell><Data ss:Type="Number">0.62</Data></Cell>
    <Cell ss:Index="16"><Data ss:Type="Number">0.55800000000000005</Data></Cell>
    <Cell><Data ss:Type="Number">0.61799999999999999</Data></Cell>
    <Cell><Data ss:Type="Number">0.61899999999999999</Data></Cell>
    <Cell><Data ss:Type="Number">0.61</Data></Cell>
    <Cell><Data ss:Type="Number">0.59899999999999998</Data></Cell>
    <Cell><Data ss:Type="Number">0.61099999999999999</Data></Cell>
    <Cell><Data ss:Type="Number">0.68700000000000006</Data></Cell>
    <Cell><Data ss:Type="Number">0.56399999999999995</Data></Cell>
    <Cell><Data ss:Type="Number">0.61399999999999999</Data></Cell>
    <Cell><Data ss:Type="Number">0.63400000000000001</Data></Cell>
    <Cell><Data ss:Type="Number">0.65200000000000002</Data></Cell>
    <Cell><Data ss:Type="Number">0.64</Data></Cell>
    <Cell><Data ss:Type="Number">0.66200000000000003</Data></Cell>
    <Cell><Data ss:Type="Number">0.56399999999999995</Data></Cell>
    <Cell><Data ss:Type="Number">0.623</Data></Cell>
    <Cell><Data ss:Type="Number">0.59299999999999997</Data></Cell>
    <Cell><Data ss:Type="Number">0.55300000000000005</Data></Cell>
    <Cell><Data ss:Type="Number">0.626</Data></Cell>
    <Cell><Data ss:Type="Number">0.623</Data></Cell>
    <Cell><Data ss:Type="Number">0.67400000000000004</Data></Cell>
    <Cell><Data ss:Type="Number">0.61399999999999999</Data></Cell>
    <Cell><Data ss:Type="Number">0.69899999999999995</Data></Cell>
    <Cell><Data ss:Type="Number">0.52500000000000002</Data></Cell>
   </Row>
   <Row>
    <Cell><Data ss:Type="String">TDa1400062</Data></Cell>
    <Cell><Data ss:Type="Number">1</Data></Cell>
    <Cell><Data ss:Type="Number">0.66800000000000004</Data></Cell>
    <Cell><Data ss:Type="Number">0.48799999999999999</Data></Cell>
    <Cell><Data ss:Type="Number">0.68799999999999994</Data></Cell>
    <Cell><Data ss:Type="Number">0.68899999999999995</Data></Cell>
    <Cell><Data ss:Type="Number">0.49299999999999999</Data></Cell>
    <Cell><Data ss:Type="Number">0.48799999999999999</Data></Cell>
    <Cell><Data ss:Type="Number">0.56299999999999994</Data></Cell>
    <Cell><Data ss:Type="Number">0.55500000000000005</Data></Cell>
    <Cell><Data ss:Type="Number">0.61599999999999999</Data></Cell>
    <Cell><Data ss:Type="Number">0.60199999999999998</Data></Cell>
    <Cell><Data ss:Type="Number">0.66700000000000004</Data></Cell>
    <Cell><Data ss:Type="Number">0.65900000000000003</Data></Cell>
    <Cell><Data ss:Type="Number">0.55800000000000005</Data></Cell>
    <Cell ss:Index="17"><Data ss:Type="Number">0.50900000000000001</Data></Cell>
    <Cell><Data ss:Type="Number">0.66900000000000004</Data></Cell>
    <Cell><Data ss:Type="Number">0.58099999999999996</Data></Cell>
    <Cell><Data ss:Type="Number">0.61</Data></Cell>
    <Cell><Data ss:Type="Number">0.57699999999999996</Data></Cell>
    <Cell><Data ss:Type="Number">0.69299999999999995</Data></Cell>
    <Cell><Data ss:Type="Number">0.65200000000000002</Data></Cell>
    <Cell><Data ss:Type="Number">0.6</Data></Cell>
    <Cell><Data ss:Type="Number">0.65500000000000003</Data></Cell>
    <Cell><Data ss:Type="Number">0.63300000000000001</Data></Cell>
    <Cell><Data ss:Type="Number">0.57599999999999996</Data></Cell>
    <Cell><Data ss:Type="Number">0.61399999999999999</Data></Cell>
    <Cell><Data ss:Type="Number">0.65200000000000002</Data></Cell>
    <Cell><Data ss:Type="Number">0.67700000000000005</Data></Cell>
    <Cell><Data ss:Type="Number">0.6</Data></Cell>
    <Cell><Data ss:Type="Number">0.58699999999999997</Data></Cell>
    <Cell><Data ss:Type="Number">0.63700000000000001</Data></Cell>
    <Cell><Data ss:Type="Number">0.58899999999999997</Data></Cell>
    <Cell><Data ss:Type="Number">0.64100000000000001</Data></Cell>
    <Cell><Data ss:Type="Number">0.63600000000000001</Data></Cell>
    <Cell><Data ss:Type="Number">0.69399999999999995</Data></Cell>
    <Cell><Data ss:Type="Number">0.48799999999999999</Data></Cell>
   </Row>
   <Row>
    <Cell><Data ss:Type="String">TDa1400064</Data></Cell>
    <Cell><Data ss:Type="Number">1</Data></Cell>
    <Cell><Data ss:Type="Number">0.61799999999999999</Data></Cell>
    <Cell><Data ss:Type="Number">0.49199999999999999</Data></Cell>
    <Cell><Data ss:Type="Number">0.68799999999999994</Data></Cell>
    <Cell><Data ss:Type="Number">0.69099999999999995</Data></Cell>
    <Cell><Data ss:Type="Number">0.49199999999999999</Data></Cell>
    <Cell><Data ss:Type="Number">0.49299999999999999</Data></Cell>
    <Cell><Data ss:Type="Number">0.58099999999999996</Data></Cell>
    <Cell><Data ss:Type="Number">0.628</Data></Cell>
    <Cell><Data ss:Type="Number">0.67300000000000004</Data></Cell>
    <Cell><Data ss:Type="Number">0.59199999999999997</Data></Cell>
    <Cell><Data ss:Type="Number">0.66100000000000003</Data></Cell>
    <Cell><Data ss:Type="Number">0.61699999999999999</Data></Cell>
    <Cell><Data ss:Type="Number">0.61799999999999999</Data></Cell>
    <Cell><Data ss:Type="Number">0.50900000000000001</Data></Cell>
    <Cell ss:Index="18"><Data ss:Type="Number">0.63700000000000001</Data></Cell>
    <Cell><Data ss:Type="Number">0.51500000000000001</Data></Cell>
    <Cell><Data ss:Type="Number">0.57999999999999996</Data></Cell>
    <Cell><Data ss:Type="Number">0.58899999999999997</Data></Cell>
    <Cell><Data ss:Type="Number">0.69199999999999995</Data></Cell>
    <Cell><Data ss:Type="Number">0.63600000000000001</Data></Cell>
    <Cell><Data ss:Type="Number">0.53200000000000003</Data></Cell>
    <Cell><Data ss:Type="Number">0.60399999999999998</Data></Cell>
    <Cell><Data ss:Type="Number">0.58799999999999997</Data></Cell>
    <Cell><Data ss:Type="Number">0.60299999999999998</Data></Cell>
    <Cell><Data ss:Type="Number">0.53700000000000003</Data></Cell>
    <Cell><Data ss:Type="Number">0.63600000000000001</Data></Cell>
    <Cell><Data ss:Type="Number">0.58499999999999996</Data></Cell>
    <Cell><Data ss:Type="Number">0.60799999999999998</Data></Cell>
    <Cell><Data ss:Type="Number">0.61199999999999999</Data></Cell>
    <Cell><Data ss:Type="Number">0.55600000000000005</Data></Cell>
    <Cell><Data ss:Type="Number">0.59199999999999997</Data></Cell>
    <Cell><Data ss:Type="Number">0.58499999999999996</Data></Cell>
    <Cell><Data ss:Type="Number">0.58199999999999996</Data></Cell>
    <Cell><Data ss:Type="Number">0.71599999999999997</Data></Cell>
    <Cell><Data ss:Type="Number">0.49099999999999999</Data></Cell>
   </Row>
   <Row>
    <Cell><Data ss:Type="String">TDa1400483</Data></Cell>
    <Cell><Data ss:Type="Number">1</Data></Cell>
    <Cell><Data ss:Type="Number">0.46400000000000002</Data></Cell>
    <Cell><Data ss:Type="Number">0.49099999999999999</Data></Cell>
    <Cell><Data ss:Type="Number">0.60499999999999998</Data></Cell>
    <Cell><Data ss:Type="Number">0.60699999999999998</Data></Cell>
    <Cell><Data ss:Type="Number">0.49399999999999999</Data></Cell>
    <Cell><Data ss:Type="Number">0.49299999999999999</Data></Cell>
    <Cell><Data ss:Type="Number">0.65900000000000003</Data></Cell>
    <Cell><Data ss:Type="Number">0.63</Data></Cell>
    <Cell><Data ss:Type="Number">0.66500000000000004</Data></Cell>
    <Cell><Data ss:Type="Number">0.57499999999999996</Data></Cell>
    <Cell><Data ss:Type="Number">0.52100000000000002</Data></Cell>
    <Cell><Data ss:Type="Number">0.67200000000000004</Data></Cell>
    <Cell><Data ss:Type="Number">0.61899999999999999</Data></Cell>
    <Cell><Data ss:Type="Number">0.66900000000000004</Data></Cell>
    <Cell><Data ss:Type="Number">0.63700000000000001</Data></Cell>
    <Cell ss:Index="19"><Data ss:Type="Number">0.55200000000000005</Data></Cell>
    <Cell><Data ss:Type="Number">0.66900000000000004</Data></Cell>
    <Cell><Data ss:Type="Number">0.60299999999999998</Data></Cell>
    <Cell><Data ss:Type="Number">0.60899999999999999</Data></Cell>
    <Cell><Data ss:Type="Number">0.61699999999999999</Data></Cell>
    <Cell><Data ss:Type="Number">0.67300000000000004</Data></Cell>
    <Cell><Data ss:Type="Number">0.65</Data></Cell>
    <Cell><Data ss:Type="Number">0.71199999999999997</Data></Cell>
    <Cell><Data ss:Type="Number">0.62</Data></Cell>
    <Cell><Data ss:Type="Number">0.64400000000000002</Data></Cell>
    <Cell><Data ss:Type="Number">0.61699999999999999</Data></Cell>
    <Cell><Data ss:Type="Number">0.63500000000000001</Data></Cell>
    <Cell><Data ss:Type="Number">0.60799999999999998</Data></Cell>
    <Cell><Data ss:Type="Number">0.69099999999999995</Data></Cell>
    <Cell><Data ss:Type="Number">0.64500000000000002</Data></Cell>
    <Cell><Data ss:Type="Number">0.66</Data></Cell>
    <Cell><Data ss:Type="Number">0.56299999999999994</Data></Cell>
    <Cell><Data ss:Type="Number">0.48699999999999999</Data></Cell>
    <Cell><Data ss:Type="Number">0.74199999999999999</Data></Cell>
    <Cell><Data ss:Type="Number">0.49199999999999999</Data></Cell>
   </Row>
   <Row>
    <Cell><Data ss:Type="String">TDa1400651</Data></Cell>
    <Cell><Data ss:Type="Number">1</Data></Cell>
    <Cell><Data ss:Type="Number">0.49299999999999999</Data></Cell>
    <Cell><Data ss:Type="Number">0.45700000000000002</Data></Cell>
    <Cell><Data ss:Type="Number">0.59799999999999998</Data></Cell>
    <Cell><Data ss:Type="Number">0.59899999999999998</Data></Cell>
    <Cell><Data ss:Type="Number">0.46100000000000002</Data></Cell>
    <Cell><Data ss:Type="Number">0.46</Data></Cell>
    <Cell><Data ss:Type="Number">0.66300000000000003</Data></Cell>
    <Cell><Data ss:Type="Number">0.63700000000000001</Data></Cell>
    <Cell><Data ss:Type="Number">0.65200000000000002</Data></Cell>
    <Cell><Data ss:Type="Number">0.52</Data></Cell>
    <Cell><Data ss:Type="Number">0.56599999999999995</Data></Cell>
    <Cell><Data ss:Type="Number">0.61499999999999999</Data></Cell>
    <Cell><Data ss:Type="Number">0.61</Data></Cell>
    <Cell><Data ss:Type="Number">0.58099999999999996</Data></Cell>
    <Cell><Data ss:Type="Number">0.51500000000000001</Data></Cell>
    <Cell><Data ss:Type="Number">0.55200000000000005</Data></Cell>
    <Cell ss:Index="20"><Data ss:Type="Number">0.59099999999999997</Data></Cell>
    <Cell><Data ss:Type="Number">0.58499999999999996</Data></Cell>
    <Cell><Data ss:Type="Number">0.60299999999999998</Data></Cell>
    <Cell><Data ss:Type="Number">0.61899999999999999</Data></Cell>
    <Cell><Data ss:Type="Number">0.58899999999999997</Data></Cell>
    <Cell><Data ss:Type="Number">0.61</Data></Cell>
    <Cell><Data ss:Type="Number">0.64800000000000002</Data></Cell>
    <Cell><Data ss:Type="Number">0.64900000000000002</Data></Cell>
    <Cell><Data ss:Type="Number">0.622</Data></Cell>
    <Cell><Data ss:Type="Number">0.621</Data></Cell>
    <Cell><Data ss:Type="Number">0.61599999999999999</Data></Cell>
    <Cell><Data ss:Type="Number">0.622</Data></Cell>
    <Cell><Data ss:Type="Number">0.63100000000000001</Data></Cell>
    <Cell><Data ss:Type="Number">0.63300000000000001</Data></Cell>
    <Cell><Data ss:Type="Number">0.628</Data></Cell>
    <Cell><Data ss:Type="Number">0.58099999999999996</Data></Cell>
    <Cell><Data ss:Type="Number">0.47199999999999998</Data></Cell>
    <Cell><Data ss:Type="Number">0.69899999999999995</Data></Cell>
    <Cell><Data ss:Type="Number">0.46</Data></Cell>
   </Row>
   <Row>
    <Cell><Data ss:Type="String">TDa1401132</Data></Cell>
    <Cell><Data ss:Type="Number">1</Data></Cell>
    <Cell><Data ss:Type="Number">0.70699999999999996</Data></Cell>
    <Cell><Data ss:Type="Number">0.48399999999999999</Data></Cell>
    <Cell><Data ss:Type="Number">0.65300000000000002</Data></Cell>
    <Cell><Data ss:Type="Number">0.65700000000000003</Data></Cell>
    <Cell><Data ss:Type="Number">0.48499999999999999</Data></Cell>
    <Cell><Data ss:Type="Number">0.48499999999999999</Data></Cell>
    <Cell><Data ss:Type="Number">0.61399999999999999</Data></Cell>
    <Cell><Data ss:Type="Number">0.61599999999999999</Data></Cell>
    <Cell><Data ss:Type="Number">0.628</Data></Cell>
    <Cell><Data ss:Type="Number">0.59799999999999998</Data></Cell>
    <Cell><Data ss:Type="Number">0.64900000000000002</Data></Cell>
    <Cell><Data ss:Type="Number">0.58899999999999997</Data></Cell>
    <Cell><Data ss:Type="Number">0.59899999999999998</Data></Cell>
    <Cell><Data ss:Type="Number">0.61</Data></Cell>
    <Cell><Data ss:Type="Number">0.57999999999999996</Data></Cell>
    <Cell><Data ss:Type="Number">0.66900000000000004</Data></Cell>
    <Cell><Data ss:Type="Number">0.59099999999999997</Data></Cell>
    <Cell ss:Index="21"><Data ss:Type="Number">0.64900000000000002</Data></Cell>
    <Cell><Data ss:Type="Number">0.65900000000000003</Data></Cell>
    <Cell><Data ss:Type="Number">0.52200000000000002</Data></Cell>
    <Cell><Data ss:Type="Number">0.49</Data></Cell>
    <Cell><Data ss:Type="Number">0.504</Data></Cell>
    <Cell><Data ss:Type="Number">0.51600000000000001</Data></Cell>
    <Cell><Data ss:Type="Number">0.51700000000000002</Data></Cell>
    <Cell><Data ss:Type="Number">0.54</Data></Cell>
    <Cell><Data ss:Type="Number">0.52300000000000002</Data></Cell>
    <Cell><Data ss:Type="Number">0.51200000000000001</Data></Cell>
    <Cell><Data ss:Type="Number">0.54700000000000004</Data></Cell>
    <Cell><Data ss:Type="Number">0.60099999999999998</Data></Cell>
    <Cell><Data ss:Type="Number">0.56200000000000006</Data></Cell>
    <Cell><Data ss:Type="Number">0.58499999999999996</Data></Cell>
    <Cell><Data ss:Type="Number">0.66300000000000003</Data></Cell>
    <Cell><Data ss:Type="Number">0.59399999999999997</Data></Cell>
    <Cell><Data ss:Type="Number">0.65300000000000002</Data></Cell>
    <Cell><Data ss:Type="Number">0.48799999999999999</Data></Cell>
   </Row>
   <Row>
    <Cell><Data ss:Type="String">TDa1401162</Data></Cell>
    <Cell><Data ss:Type="Number">1</Data></Cell>
    <Cell><Data ss:Type="Number">0.65200000000000002</Data></Cell>
    <Cell><Data ss:Type="Number">0.50900000000000001</Data></Cell>
    <Cell><Data ss:Type="Number">0.60099999999999998</Data></Cell>
    <Cell><Data ss:Type="Number">0.60099999999999998</Data></Cell>
    <Cell><Data ss:Type="Number">0.50800000000000001</Data></Cell>
    <Cell><Data ss:Type="Number">0.50800000000000001</Data></Cell>
    <Cell><Data ss:Type="Number">0.63400000000000001</Data></Cell>
    <Cell><Data ss:Type="Number">0.61099999999999999</Data></Cell>
    <Cell><Data ss:Type="Number">0.624</Data></Cell>
    <Cell><Data ss:Type="Number">0.59</Data></Cell>
    <Cell><Data ss:Type="Number">0.622</Data></Cell>
    <Cell><Data ss:Type="Number">0.66600000000000004</Data></Cell>
    <Cell><Data ss:Type="Number">0.61099999999999999</Data></Cell>
    <Cell><Data ss:Type="Number">0.57699999999999996</Data></Cell>
    <Cell><Data ss:Type="Number">0.58899999999999997</Data></Cell>
    <Cell><Data ss:Type="Number">0.60299999999999998</Data></Cell>
    <Cell><Data ss:Type="Number">0.58499999999999996</Data></Cell>
    <Cell><Data ss:Type="Number">0.64900000000000002</Data></Cell>
    <Cell ss:Index="22"><Data ss:Type="Number">0.60499999999999998</Data></Cell>
    <Cell><Data ss:Type="Number">0.61099999999999999</Data></Cell>
    <Cell><Data ss:Type="Number">0.63400000000000001</Data></Cell>
    <Cell><Data ss:Type="Number">0.65900000000000003</Data></Cell>
    <Cell><Data ss:Type="Number">0.61699999999999999</Data></Cell>
    <Cell><Data ss:Type="Number">0.65400000000000003</Data></Cell>
    <Cell><Data ss:Type="Number">0.64400000000000002</Data></Cell>
    <Cell><Data ss:Type="Number">0.61099999999999999</Data></Cell>
    <Cell><Data ss:Type="Number">0.65500000000000003</Data></Cell>
    <Cell><Data ss:Type="Number">0.61799999999999999</Data></Cell>
    <Cell><Data ss:Type="Number">0.61199999999999999</Data></Cell>
    <Cell><Data ss:Type="Number">0.63200000000000001</Data></Cell>
    <Cell><Data ss:Type="Number">0.60399999999999998</Data></Cell>
    <Cell><Data ss:Type="Number">0.64500000000000002</Data></Cell>
    <Cell><Data ss:Type="Number">0.61399999999999999</Data></Cell>
    <Cell><Data ss:Type="Number">0.70699999999999996</Data></Cell>
    <Cell><Data ss:Type="Number">0.51</Data></Cell>
   </Row>
   <Row>
    <Cell><Data ss:Type="String">TDa1401166</Data></Cell>
    <Cell><Data ss:Type="Number">1</Data></Cell>
    <Cell><Data ss:Type="Number">0.65500000000000003</Data></Cell>
    <Cell><Data ss:Type="Number">0.47299999999999998</Data></Cell>
    <Cell><Data ss:Type="Number">3.5000000000000003E-2</Data></Cell>
    <Cell><Data ss:Type="Number">2.8000000000000001E-2</Data></Cell>
    <Cell><Data ss:Type="Number">0.47199999999999998</Data></Cell>
    <Cell><Data ss:Type="Number">0.47399999999999998</Data></Cell>
    <Cell><Data ss:Type="Number">0.66600000000000004</Data></Cell>
    <Cell><Data ss:Type="Number">0.59499999999999997</Data></Cell>
    <Cell><Data ss:Type="Number">0.63900000000000001</Data></Cell>
    <Cell><Data ss:Type="Number">0.58599999999999997</Data></Cell>
    <Cell><Data ss:Type="Number">0.60799999999999998</Data></Cell>
    <Cell><Data ss:Type="Number">0.65900000000000003</Data></Cell>
    <Cell><Data ss:Type="Number">0.68700000000000006</Data></Cell>
    <Cell><Data ss:Type="Number">0.69299999999999995</Data></Cell>
    <Cell><Data ss:Type="Number">0.69199999999999995</Data></Cell>
    <Cell><Data ss:Type="Number">0.60899999999999999</Data></Cell>
    <Cell><Data ss:Type="Number">0.60299999999999998</Data></Cell>
    <Cell><Data ss:Type="Number">0.65900000000000003</Data></Cell>
    <Cell><Data ss:Type="Number">0.60499999999999998</Data></Cell>
    <Cell ss:Index="23"><Data ss:Type="Number">0.629</Data></Cell>
    <Cell><Data ss:Type="Number">0.62</Data></Cell>
    <Cell><Data ss:Type="Number">0.66800000000000004</Data></Cell>
    <Cell><Data ss:Type="Number">0.624</Data></Cell>
    <Cell><Data ss:Type="Number">0.57699999999999996</Data></Cell>
    <Cell><Data ss:Type="Number">0.59499999999999997</Data></Cell>
    <Cell><Data ss:Type="Number">0.63200000000000001</Data></Cell>
    <Cell><Data ss:Type="Number">0.59799999999999998</Data></Cell>
    <Cell><Data ss:Type="Number">0.61</Data></Cell>
    <Cell><Data ss:Type="Number">0.65300000000000002</Data></Cell>
    <Cell><Data ss:Type="Number">0.628</Data></Cell>
    <Cell><Data ss:Type="Number">0.68200000000000005</Data></Cell>
    <Cell><Data ss:Type="Number">0.70599999999999996</Data></Cell>
    <Cell><Data ss:Type="Number">0.58299999999999996</Data></Cell>
    <Cell><Data ss:Type="Number">0.68100000000000005</Data></Cell>
    <Cell><Data ss:Type="Number">0.47299999999999998</Data></Cell>
   </Row>
   <Row>
    <Cell><Data ss:Type="String">TDa1401249</Data></Cell>
    <Cell><Data ss:Type="Number">1</Data></Cell>
    <Cell><Data ss:Type="Number">0.70799999999999996</Data></Cell>
    <Cell><Data ss:Type="Number">0.49399999999999999</Data></Cell>
    <Cell><Data ss:Type="Number">0.626</Data></Cell>
    <Cell><Data ss:Type="Number">0.628</Data></Cell>
    <Cell><Data ss:Type="Number">0.496</Data></Cell>
    <Cell><Data ss:Type="Number">0.495</Data></Cell>
    <Cell><Data ss:Type="Number">0.65600000000000003</Data></Cell>
    <Cell><Data ss:Type="Number">0.61</Data></Cell>
    <Cell><Data ss:Type="Number">0.69299999999999995</Data></Cell>
    <Cell><Data ss:Type="Number">0.63500000000000001</Data></Cell>
    <Cell><Data ss:Type="Number">0.627</Data></Cell>
    <Cell><Data ss:Type="Number">0.59599999999999997</Data></Cell>
    <Cell><Data ss:Type="Number">0.56399999999999995</Data></Cell>
    <Cell><Data ss:Type="Number">0.65200000000000002</Data></Cell>
    <Cell><Data ss:Type="Number">0.63600000000000001</Data></Cell>
    <Cell><Data ss:Type="Number">0.61699999999999999</Data></Cell>
    <Cell><Data ss:Type="Number">0.61899999999999999</Data></Cell>
    <Cell><Data ss:Type="Number">0.52200000000000002</Data></Cell>
    <Cell><Data ss:Type="Number">0.61099999999999999</Data></Cell>
    <Cell><Data ss:Type="Number">0.629</Data></Cell>
    <Cell ss:Index="24"><Data ss:Type="Number">0.52300000000000002</Data></Cell>
    <Cell><Data ss:Type="Number">0.505</Data></Cell>
    <Cell><Data ss:Type="Number">0.51400000000000001</Data></Cell>
    <Cell><Data ss:Type="Number">0.52100000000000002</Data></Cell>
    <Cell><Data ss:Type="Number">0.51100000000000001</Data></Cell>
    <Cell><Data ss:Type="Number">1.7000000000000001E-2</Data></Cell>
    <Cell><Data ss:Type="Number">0.47</Data></Cell>
    <Cell><Data ss:Type="Number">0.53600000000000003</Data></Cell>
    <Cell><Data ss:Type="Number">0.64600000000000002</Data></Cell>
    <Cell><Data ss:Type="Number">0.61499999999999999</Data></Cell>
    <Cell><Data ss:Type="Number">0.42899999999999999</Data></Cell>
    <Cell><Data ss:Type="Number">0.67300000000000004</Data></Cell>
    <Cell><Data ss:Type="Number">0.65600000000000003</Data></Cell>
    <Cell><Data ss:Type="Number">0.70799999999999996</Data></Cell>
    <Cell><Data ss:Type="Number">0.495</Data></Cell>
   </Row>
   <Row>
    <Cell><Data ss:Type="String">TDa1401253</Data></Cell>
    <Cell><Data ss:Type="Number">1</Data></Cell>
    <Cell><Data ss:Type="Number">0.70399999999999996</Data></Cell>
    <Cell><Data ss:Type="Number">0.49299999999999999</Data></Cell>
    <Cell><Data ss:Type="Number">0.61499999999999999</Data></Cell>
    <Cell><Data ss:Type="Number">0.61699999999999999</Data></Cell>
    <Cell><Data ss:Type="Number">0.49299999999999999</Data></Cell>
    <Cell><Data ss:Type="Number">0.49299999999999999</Data></Cell>
    <Cell><Data ss:Type="Number">0.622</Data></Cell>
    <Cell><Data ss:Type="Number">0.55700000000000005</Data></Cell>
    <Cell><Data ss:Type="Number">0.65</Data></Cell>
    <Cell><Data ss:Type="Number">0.59099999999999997</Data></Cell>
    <Cell><Data ss:Type="Number">0.66100000000000003</Data></Cell>
    <Cell><Data ss:Type="Number">0.64500000000000002</Data></Cell>
    <Cell><Data ss:Type="Number">0.61399999999999999</Data></Cell>
    <Cell><Data ss:Type="Number">0.6</Data></Cell>
    <Cell><Data ss:Type="Number">0.53200000000000003</Data></Cell>
    <Cell><Data ss:Type="Number">0.67300000000000004</Data></Cell>
    <Cell><Data ss:Type="Number">0.58899999999999997</Data></Cell>
    <Cell><Data ss:Type="Number">0.49</Data></Cell>
    <Cell><Data ss:Type="Number">0.63400000000000001</Data></Cell>
    <Cell><Data ss:Type="Number">0.62</Data></Cell>
    <Cell><Data ss:Type="Number">0.52300000000000002</Data></Cell>
    <Cell ss:Index="25"><Data ss:Type="Number">0.496</Data></Cell>
    <Cell><Data ss:Type="Number">0.42199999999999999</Data></Cell>
    <Cell><Data ss:Type="Number">0.57099999999999995</Data></Cell>
    <Cell><Data ss:Type="Number">0.52300000000000002</Data></Cell>
    <Cell><Data ss:Type="Number">0.52500000000000002</Data></Cell>
    <Cell><Data ss:Type="Number">0.52900000000000003</Data></Cell>
    <Cell><Data ss:Type="Number">0.50900000000000001</Data></Cell>
    <Cell><Data ss:Type="Number">0.59</Data></Cell>
    <Cell><Data ss:Type="Number">0.54400000000000004</Data></Cell>
    <Cell><Data ss:Type="Number">0.55300000000000005</Data></Cell>
    <Cell><Data ss:Type="Number">0.67800000000000005</Data></Cell>
    <Cell><Data ss:Type="Number">0.6</Data></Cell>
    <Cell><Data ss:Type="Number">0.70599999999999996</Data></Cell>
    <Cell><Data ss:Type="Number">0.49399999999999999</Data></Cell>
   </Row>
   <Row>
    <Cell><Data ss:Type="String">TDa1401270</Data></Cell>
    <Cell><Data ss:Type="Number">1</Data></Cell>
    <Cell><Data ss:Type="Number">0.73599999999999999</Data></Cell>
    <Cell><Data ss:Type="Number">0.48099999999999998</Data></Cell>
    <Cell><Data ss:Type="Number">0.66300000000000003</Data></Cell>
    <Cell><Data ss:Type="Number">0.66500000000000004</Data></Cell>
    <Cell><Data ss:Type="Number">0.48299999999999998</Data></Cell>
    <Cell><Data ss:Type="Number">0.48199999999999998</Data></Cell>
    <Cell><Data ss:Type="Number">0.66200000000000003</Data></Cell>
    <Cell><Data ss:Type="Number">0.621</Data></Cell>
    <Cell><Data ss:Type="Number">0.66600000000000004</Data></Cell>
    <Cell><Data ss:Type="Number">0.63500000000000001</Data></Cell>
    <Cell><Data ss:Type="Number">0.65600000000000003</Data></Cell>
    <Cell><Data ss:Type="Number">0.55100000000000005</Data></Cell>
    <Cell><Data ss:Type="Number">0.63400000000000001</Data></Cell>
    <Cell><Data ss:Type="Number">0.65500000000000003</Data></Cell>
    <Cell><Data ss:Type="Number">0.60399999999999998</Data></Cell>
    <Cell><Data ss:Type="Number">0.65</Data></Cell>
    <Cell><Data ss:Type="Number">0.61</Data></Cell>
    <Cell><Data ss:Type="Number">0.504</Data></Cell>
    <Cell><Data ss:Type="Number">0.65900000000000003</Data></Cell>
    <Cell><Data ss:Type="Number">0.66800000000000004</Data></Cell>
    <Cell><Data ss:Type="Number">0.505</Data></Cell>
    <Cell><Data ss:Type="Number">0.496</Data></Cell>
    <Cell ss:Index="26"><Data ss:Type="Number">0.502</Data></Cell>
    <Cell><Data ss:Type="Number">0.58599999999999997</Data></Cell>
    <Cell><Data ss:Type="Number">0.52700000000000002</Data></Cell>
    <Cell><Data ss:Type="Number">0.50800000000000001</Data></Cell>
    <Cell><Data ss:Type="Number">0.51900000000000002</Data></Cell>
    <Cell><Data ss:Type="Number">0.59599999999999997</Data></Cell>
    <Cell><Data ss:Type="Number">0.67100000000000004</Data></Cell>
    <Cell><Data ss:Type="Number">0.60899999999999999</Data></Cell>
    <Cell><Data ss:Type="Number">0.52100000000000002</Data></Cell>
    <Cell><Data ss:Type="Number">0.66700000000000004</Data></Cell>
    <Cell><Data ss:Type="Number">0.66100000000000003</Data></Cell>
    <Cell><Data ss:Type="Number">0.73199999999999998</Data></Cell>
    <Cell><Data ss:Type="Number">0.48199999999999998</Data></Cell>
   </Row>
   <Row>
    <Cell><Data ss:Type="String">TDa1401276</Data></Cell>
    <Cell><Data ss:Type="Number">1</Data></Cell>
    <Cell><Data ss:Type="Number">0.71299999999999997</Data></Cell>
    <Cell><Data ss:Type="Number">0.497</Data></Cell>
    <Cell><Data ss:Type="Number">0.61799999999999999</Data></Cell>
    <Cell><Data ss:Type="Number">0.62</Data></Cell>
    <Cell><Data ss:Type="Number">0.499</Data></Cell>
    <Cell><Data ss:Type="Number">0.499</Data></Cell>
    <Cell><Data ss:Type="Number">0.627</Data></Cell>
    <Cell><Data ss:Type="Number">0.621</Data></Cell>
    <Cell><Data ss:Type="Number">0.62</Data></Cell>
    <Cell><Data ss:Type="Number">0.60199999999999998</Data></Cell>
    <Cell><Data ss:Type="Number">0.64100000000000001</Data></Cell>
    <Cell><Data ss:Type="Number">0.65800000000000003</Data></Cell>
    <Cell><Data ss:Type="Number">0.65200000000000002</Data></Cell>
    <Cell><Data ss:Type="Number">0.63300000000000001</Data></Cell>
    <Cell><Data ss:Type="Number">0.58799999999999997</Data></Cell>
    <Cell><Data ss:Type="Number">0.71199999999999997</Data></Cell>
    <Cell><Data ss:Type="Number">0.64800000000000002</Data></Cell>
    <Cell><Data ss:Type="Number">0.51600000000000001</Data></Cell>
    <Cell><Data ss:Type="Number">0.61699999999999999</Data></Cell>
    <Cell><Data ss:Type="Number">0.624</Data></Cell>
    <Cell><Data ss:Type="Number">0.51400000000000001</Data></Cell>
    <Cell><Data ss:Type="Number">0.42199999999999999</Data></Cell>
    <Cell><Data ss:Type="Number">0.502</Data></Cell>
    <Cell ss:Index="27"><Data ss:Type="Number">0.51100000000000001</Data></Cell>
    <Cell><Data ss:Type="Number">0.51300000000000001</Data></Cell>
    <Cell><Data ss:Type="Number">0.51500000000000001</Data></Cell>
    <Cell><Data ss:Type="Number">0.46300000000000002</Data></Cell>
    <Cell><Data ss:Type="Number">0.53200000000000003</Data></Cell>
    <Cell><Data ss:Type="Number">0.65</Data></Cell>
    <Cell><Data ss:Type="Number">0.56200000000000006</Data></Cell>
    <Cell><Data ss:Type="Number">0.46200000000000002</Data></Cell>
    <Cell><Data ss:Type="Number">0.67100000000000004</Data></Cell>
    <Cell><Data ss:Type="Number">0.628</Data></Cell>
    <Cell><Data ss:Type="Number">0.72399999999999998</Data></Cell>
    <Cell><Data ss:Type="Number">0.501</Data></Cell>
   </Row>
   <Row>
    <Cell><Data ss:Type="String">TDa1401317</Data></Cell>
    <Cell><Data ss:Type="Number">1</Data></Cell>
    <Cell><Data ss:Type="Number">0.65400000000000003</Data></Cell>
    <Cell><Data ss:Type="Number">0.45300000000000001</Data></Cell>
    <Cell><Data ss:Type="Number">0.56999999999999995</Data></Cell>
    <Cell><Data ss:Type="Number">0.57199999999999995</Data></Cell>
    <Cell><Data ss:Type="Number">0.45400000000000001</Data></Cell>
    <Cell><Data ss:Type="Number">0.45400000000000001</Data></Cell>
    <Cell><Data ss:Type="Number">0.59599999999999997</Data></Cell>
    <Cell><Data ss:Type="Number">0.64300000000000002</Data></Cell>
    <Cell><Data ss:Type="Number">0.67300000000000004</Data></Cell>
    <Cell><Data ss:Type="Number">0.54600000000000004</Data></Cell>
    <Cell><Data ss:Type="Number">0.60199999999999998</Data></Cell>
    <Cell><Data ss:Type="Number">0.67100000000000004</Data></Cell>
    <Cell><Data ss:Type="Number">0.64</Data></Cell>
    <Cell><Data ss:Type="Number">0.57599999999999996</Data></Cell>
    <Cell><Data ss:Type="Number">0.60299999999999998</Data></Cell>
    <Cell><Data ss:Type="Number">0.62</Data></Cell>
    <Cell><Data ss:Type="Number">0.64900000000000002</Data></Cell>
    <Cell><Data ss:Type="Number">0.51700000000000002</Data></Cell>
    <Cell><Data ss:Type="Number">0.65400000000000003</Data></Cell>
    <Cell><Data ss:Type="Number">0.57699999999999996</Data></Cell>
    <Cell><Data ss:Type="Number">0.52100000000000002</Data></Cell>
    <Cell><Data ss:Type="Number">0.57099999999999995</Data></Cell>
    <Cell><Data ss:Type="Number">0.58599999999999997</Data></Cell>
    <Cell><Data ss:Type="Number">0.51100000000000001</Data></Cell>
    <Cell ss:Index="28"><Data ss:Type="Number">0.504</Data></Cell>
    <Cell><Data ss:Type="Number">0.52100000000000002</Data></Cell>
    <Cell><Data ss:Type="Number">0.48699999999999999</Data></Cell>
    <Cell><Data ss:Type="Number">0.502</Data></Cell>
    <Cell><Data ss:Type="Number">0.63500000000000001</Data></Cell>
    <Cell><Data ss:Type="Number">0.45400000000000001</Data></Cell>
    <Cell><Data ss:Type="Number">0.56100000000000005</Data></Cell>
    <Cell><Data ss:Type="Number">0.63100000000000001</Data></Cell>
    <Cell><Data ss:Type="Number">0.58499999999999996</Data></Cell>
    <Cell><Data ss:Type="Number">0.72399999999999998</Data></Cell>
    <Cell><Data ss:Type="Number">0.45400000000000001</Data></Cell>
   </Row>
   <Row>
    <Cell><Data ss:Type="String">TDa1401319</Data></Cell>
    <Cell><Data ss:Type="Number">1</Data></Cell>
    <Cell><Data ss:Type="Number">0.69699999999999995</Data></Cell>
    <Cell><Data ss:Type="Number">0.47499999999999998</Data></Cell>
    <Cell><Data ss:Type="Number">0.59</Data></Cell>
    <Cell><Data ss:Type="Number">0.59099999999999997</Data></Cell>
    <Cell><Data ss:Type="Number">0.47699999999999998</Data></Cell>
    <Cell><Data ss:Type="Number">0.47599999999999998</Data></Cell>
    <Cell><Data ss:Type="Number">0.58099999999999996</Data></Cell>
    <Cell><Data ss:Type="Number">0.57499999999999996</Data></Cell>
    <Cell><Data ss:Type="Number">0.65900000000000003</Data></Cell>
    <Cell><Data ss:Type="Number">0.62</Data></Cell>
    <Cell><Data ss:Type="Number">0.63500000000000001</Data></Cell>
    <Cell><Data ss:Type="Number">0.63600000000000001</Data></Cell>
    <Cell><Data ss:Type="Number">0.66200000000000003</Data></Cell>
    <Cell><Data ss:Type="Number">0.61399999999999999</Data></Cell>
    <Cell><Data ss:Type="Number">0.53700000000000003</Data></Cell>
    <Cell><Data ss:Type="Number">0.64400000000000002</Data></Cell>
    <Cell><Data ss:Type="Number">0.622</Data></Cell>
    <Cell><Data ss:Type="Number">0.54</Data></Cell>
    <Cell><Data ss:Type="Number">0.64400000000000002</Data></Cell>
    <Cell><Data ss:Type="Number">0.59499999999999997</Data></Cell>
    <Cell><Data ss:Type="Number">0.51100000000000001</Data></Cell>
    <Cell><Data ss:Type="Number">0.52300000000000002</Data></Cell>
    <Cell><Data ss:Type="Number">0.52700000000000002</Data></Cell>
    <Cell><Data ss:Type="Number">0.51300000000000001</Data></Cell>
    <Cell><Data ss:Type="Number">0.504</Data></Cell>
    <Cell ss:Index="29"><Data ss:Type="Number">0.51200000000000001</Data></Cell>
    <Cell><Data ss:Type="Number">0.46500000000000002</Data></Cell>
    <Cell><Data ss:Type="Number">0.51800000000000002</Data></Cell>
    <Cell><Data ss:Type="Number">0.63300000000000001</Data></Cell>
    <Cell><Data ss:Type="Number">0.53600000000000003</Data></Cell>
    <Cell><Data ss:Type="Number">0.49199999999999999</Data></Cell>
    <Cell><Data ss:Type="Number">0.63200000000000001</Data></Cell>
    <Cell><Data ss:Type="Number">0.63600000000000001</Data></Cell>
    <Cell><Data ss:Type="Number">0.69899999999999995</Data></Cell>
    <Cell><Data ss:Type="Number">0.47599999999999998</Data></Cell>
   </Row>
   <Row>
    <Cell><Data ss:Type="String">TDa1401359</Data></Cell>
    <Cell><Data ss:Type="Number">1</Data></Cell>
    <Cell><Data ss:Type="Number">0.70599999999999996</Data></Cell>
    <Cell><Data ss:Type="Number">0.495</Data></Cell>
    <Cell><Data ss:Type="Number">0.628</Data></Cell>
    <Cell><Data ss:Type="Number">0.63</Data></Cell>
    <Cell><Data ss:Type="Number">0.497</Data></Cell>
    <Cell><Data ss:Type="Number">0.497</Data></Cell>
    <Cell><Data ss:Type="Number">0.65400000000000003</Data></Cell>
    <Cell><Data ss:Type="Number">0.61</Data></Cell>
    <Cell><Data ss:Type="Number">0.69</Data></Cell>
    <Cell><Data ss:Type="Number">0.63500000000000001</Data></Cell>
    <Cell><Data ss:Type="Number">0.627</Data></Cell>
    <Cell><Data ss:Type="Number">0.59799999999999998</Data></Cell>
    <Cell><Data ss:Type="Number">0.56399999999999995</Data></Cell>
    <Cell><Data ss:Type="Number">0.65200000000000002</Data></Cell>
    <Cell><Data ss:Type="Number">0.63600000000000001</Data></Cell>
    <Cell><Data ss:Type="Number">0.61699999999999999</Data></Cell>
    <Cell><Data ss:Type="Number">0.621</Data></Cell>
    <Cell><Data ss:Type="Number">0.52300000000000002</Data></Cell>
    <Cell><Data ss:Type="Number">0.61099999999999999</Data></Cell>
    <Cell><Data ss:Type="Number">0.63200000000000001</Data></Cell>
    <Cell><Data ss:Type="Number">1.7000000000000001E-2</Data></Cell>
    <Cell><Data ss:Type="Number">0.52500000000000002</Data></Cell>
    <Cell><Data ss:Type="Number">0.50800000000000001</Data></Cell>
    <Cell><Data ss:Type="Number">0.51500000000000001</Data></Cell>
    <Cell><Data ss:Type="Number">0.52100000000000002</Data></Cell>
    <Cell><Data ss:Type="Number">0.51200000000000001</Data></Cell>
    <Cell ss:Index="30"><Data ss:Type="Number">0.47</Data></Cell>
    <Cell><Data ss:Type="Number">0.53700000000000003</Data></Cell>
    <Cell><Data ss:Type="Number">0.64500000000000002</Data></Cell>
    <Cell><Data ss:Type="Number">0.61499999999999999</Data></Cell>
    <Cell><Data ss:Type="Number">0.43099999999999999</Data></Cell>
    <Cell><Data ss:Type="Number">0.67400000000000004</Data></Cell>
    <Cell><Data ss:Type="Number">0.65700000000000003</Data></Cell>
    <Cell><Data ss:Type="Number">0.70699999999999996</Data></Cell>
    <Cell><Data ss:Type="Number">0.496</Data></Cell>
   </Row>
   <Row>
    <Cell><Data ss:Type="String">TDa1401384</Data></Cell>
    <Cell><Data ss:Type="Number">1</Data></Cell>
    <Cell><Data ss:Type="Number">0.68</Data></Cell>
    <Cell><Data ss:Type="Number">0.47899999999999998</Data></Cell>
    <Cell><Data ss:Type="Number">0.59</Data></Cell>
    <Cell><Data ss:Type="Number">0.59399999999999997</Data></Cell>
    <Cell><Data ss:Type="Number">0.48099999999999998</Data></Cell>
    <Cell><Data ss:Type="Number">0.48</Data></Cell>
    <Cell><Data ss:Type="Number">0.63</Data></Cell>
    <Cell><Data ss:Type="Number">0.59599999999999997</Data></Cell>
    <Cell><Data ss:Type="Number">0.61099999999999999</Data></Cell>
    <Cell><Data ss:Type="Number">0.623</Data></Cell>
    <Cell><Data ss:Type="Number">0.65</Data></Cell>
    <Cell><Data ss:Type="Number">0.60199999999999998</Data></Cell>
    <Cell><Data ss:Type="Number">0.623</Data></Cell>
    <Cell><Data ss:Type="Number">0.67700000000000005</Data></Cell>
    <Cell><Data ss:Type="Number">0.58499999999999996</Data></Cell>
    <Cell><Data ss:Type="Number">0.63500000000000001</Data></Cell>
    <Cell><Data ss:Type="Number">0.61599999999999999</Data></Cell>
    <Cell><Data ss:Type="Number">0.51200000000000001</Data></Cell>
    <Cell><Data ss:Type="Number">0.65500000000000003</Data></Cell>
    <Cell><Data ss:Type="Number">0.59799999999999998</Data></Cell>
    <Cell><Data ss:Type="Number">0.47</Data></Cell>
    <Cell><Data ss:Type="Number">0.52900000000000003</Data></Cell>
    <Cell><Data ss:Type="Number">0.51900000000000002</Data></Cell>
    <Cell><Data ss:Type="Number">0.46300000000000002</Data></Cell>
    <Cell><Data ss:Type="Number">0.48699999999999999</Data></Cell>
    <Cell><Data ss:Type="Number">0.46500000000000002</Data></Cell>
    <Cell><Data ss:Type="Number">0.47</Data></Cell>
    <Cell ss:Index="31"><Data ss:Type="Number">0.49399999999999999</Data></Cell>
    <Cell><Data ss:Type="Number">0.66</Data></Cell>
    <Cell><Data ss:Type="Number">0.52400000000000002</Data></Cell>
    <Cell><Data ss:Type="Number">0.51300000000000001</Data></Cell>
    <Cell><Data ss:Type="Number">0.65700000000000003</Data></Cell>
    <Cell><Data ss:Type="Number">0.63200000000000001</Data></Cell>
    <Cell><Data ss:Type="Number">0.70899999999999996</Data></Cell>
    <Cell><Data ss:Type="Number">0.48099999999999998</Data></Cell>
   </Row>
   <Row>
    <Cell><Data ss:Type="String">TDa1401400</Data></Cell>
    <Cell><Data ss:Type="Number">1</Data></Cell>
    <Cell><Data ss:Type="Number">0.69099999999999995</Data></Cell>
    <Cell><Data ss:Type="Number">0.49199999999999999</Data></Cell>
    <Cell><Data ss:Type="Number">0.60399999999999998</Data></Cell>
    <Cell><Data ss:Type="Number">0.60699999999999998</Data></Cell>
    <Cell><Data ss:Type="Number">0.49399999999999999</Data></Cell>
    <Cell><Data ss:Type="Number">0.49299999999999999</Data></Cell>
    <Cell><Data ss:Type="Number">0.61399999999999999</Data></Cell>
    <Cell><Data ss:Type="Number">0.61</Data></Cell>
    <Cell><Data ss:Type="Number">0.61199999999999999</Data></Cell>
    <Cell><Data ss:Type="Number">0.59699999999999998</Data></Cell>
    <Cell><Data ss:Type="Number">0.60499999999999998</Data></Cell>
    <Cell><Data ss:Type="Number">0.63500000000000001</Data></Cell>
    <Cell><Data ss:Type="Number">0.59299999999999997</Data></Cell>
    <Cell><Data ss:Type="Number">0.6</Data></Cell>
    <Cell><Data ss:Type="Number">0.60799999999999998</Data></Cell>
    <Cell><Data ss:Type="Number">0.60799999999999998</Data></Cell>
    <Cell><Data ss:Type="Number">0.622</Data></Cell>
    <Cell><Data ss:Type="Number">0.54700000000000004</Data></Cell>
    <Cell><Data ss:Type="Number">0.61799999999999999</Data></Cell>
    <Cell><Data ss:Type="Number">0.61</Data></Cell>
    <Cell><Data ss:Type="Number">0.53600000000000003</Data></Cell>
    <Cell><Data ss:Type="Number">0.50900000000000001</Data></Cell>
    <Cell><Data ss:Type="Number">0.59599999999999997</Data></Cell>
    <Cell><Data ss:Type="Number">0.53200000000000003</Data></Cell>
    <Cell><Data ss:Type="Number">0.502</Data></Cell>
    <Cell><Data ss:Type="Number">0.51800000000000002</Data></Cell>
    <Cell><Data ss:Type="Number">0.53700000000000003</Data></Cell>
    <Cell><Data ss:Type="Number">0.49399999999999999</Data></Cell>
    <Cell ss:Index="32"><Data ss:Type="Number">0.58899999999999997</Data></Cell>
    <Cell><Data ss:Type="Number">0.46800000000000003</Data></Cell>
    <Cell><Data ss:Type="Number">0.48899999999999999</Data></Cell>
    <Cell><Data ss:Type="Number">0.69899999999999995</Data></Cell>
    <Cell><Data ss:Type="Number">0.65700000000000003</Data></Cell>
    <Cell><Data ss:Type="Number">0.69399999999999995</Data></Cell>
    <Cell><Data ss:Type="Number">0.49299999999999999</Data></Cell>
   </Row>
   <Row>
    <Cell><Data ss:Type="String">TDa1401409</Data></Cell>
    <Cell><Data ss:Type="Number">1</Data></Cell>
    <Cell><Data ss:Type="Number">0.72499999999999998</Data></Cell>
    <Cell><Data ss:Type="Number">0.52900000000000003</Data></Cell>
    <Cell><Data ss:Type="Number">0.64600000000000002</Data></Cell>
    <Cell><Data ss:Type="Number">0.64700000000000002</Data></Cell>
    <Cell><Data ss:Type="Number">0.52800000000000002</Data></Cell>
    <Cell><Data ss:Type="Number">0.52800000000000002</Data></Cell>
    <Cell><Data ss:Type="Number">0.39300000000000002</Data></Cell>
    <Cell><Data ss:Type="Number">0.47499999999999998</Data></Cell>
    <Cell><Data ss:Type="Number">0.46800000000000003</Data></Cell>
    <Cell><Data ss:Type="Number">0.64300000000000002</Data></Cell>
    <Cell><Data ss:Type="Number">0.66400000000000003</Data></Cell>
    <Cell><Data ss:Type="Number">0.58399999999999996</Data></Cell>
    <Cell><Data ss:Type="Number">0.55300000000000005</Data></Cell>
    <Cell><Data ss:Type="Number">0.58699999999999997</Data></Cell>
    <Cell><Data ss:Type="Number">0.61199999999999999</Data></Cell>
    <Cell><Data ss:Type="Number">0.69099999999999995</Data></Cell>
    <Cell><Data ss:Type="Number">0.63100000000000001</Data></Cell>
    <Cell><Data ss:Type="Number">0.60099999999999998</Data></Cell>
    <Cell><Data ss:Type="Number">0.61199999999999999</Data></Cell>
    <Cell><Data ss:Type="Number">0.65300000000000002</Data></Cell>
    <Cell><Data ss:Type="Number">0.64600000000000002</Data></Cell>
    <Cell><Data ss:Type="Number">0.59</Data></Cell>
    <Cell><Data ss:Type="Number">0.67100000000000004</Data></Cell>
    <Cell><Data ss:Type="Number">0.65</Data></Cell>
    <Cell><Data ss:Type="Number">0.63500000000000001</Data></Cell>
    <Cell><Data ss:Type="Number">0.63300000000000001</Data></Cell>
    <Cell><Data ss:Type="Number">0.64500000000000002</Data></Cell>
    <Cell><Data ss:Type="Number">0.66</Data></Cell>
    <Cell><Data ss:Type="Number">0.58899999999999997</Data></Cell>
    <Cell ss:Index="33"><Data ss:Type="Number">0.61199999999999999</Data></Cell>
    <Cell><Data ss:Type="Number">0.61799999999999999</Data></Cell>
    <Cell><Data ss:Type="Number">0.72799999999999998</Data></Cell>
    <Cell><Data ss:Type="Number">0.65200000000000002</Data></Cell>
    <Cell><Data ss:Type="Number">0.57099999999999995</Data></Cell>
    <Cell><Data ss:Type="Number">0.53</Data></Cell>
   </Row>
   <Row>
    <Cell><Data ss:Type="String">TDa1401619</Data></Cell>
    <Cell><Data ss:Type="Number">1</Data></Cell>
    <Cell><Data ss:Type="Number">0.63400000000000001</Data></Cell>
    <Cell><Data ss:Type="Number">0.51100000000000001</Data></Cell>
    <Cell><Data ss:Type="Number">0.621</Data></Cell>
    <Cell><Data ss:Type="Number">0.624</Data></Cell>
    <Cell><Data ss:Type="Number">0.50900000000000001</Data></Cell>
    <Cell><Data ss:Type="Number">0.51100000000000001</Data></Cell>
    <Cell><Data ss:Type="Number">0.59399999999999997</Data></Cell>
    <Cell><Data ss:Type="Number">0.61499999999999999</Data></Cell>
    <Cell><Data ss:Type="Number">0.63600000000000001</Data></Cell>
    <Cell><Data ss:Type="Number">0.59599999999999997</Data></Cell>
    <Cell><Data ss:Type="Number">0.59099999999999997</Data></Cell>
    <Cell><Data ss:Type="Number">0.67400000000000004</Data></Cell>
    <Cell><Data ss:Type="Number">0.626</Data></Cell>
    <Cell><Data ss:Type="Number">0.63700000000000001</Data></Cell>
    <Cell><Data ss:Type="Number">0.55600000000000005</Data></Cell>
    <Cell><Data ss:Type="Number">0.64500000000000002</Data></Cell>
    <Cell><Data ss:Type="Number">0.63300000000000001</Data></Cell>
    <Cell><Data ss:Type="Number">0.56200000000000006</Data></Cell>
    <Cell><Data ss:Type="Number">0.63200000000000001</Data></Cell>
    <Cell><Data ss:Type="Number">0.628</Data></Cell>
    <Cell><Data ss:Type="Number">0.61499999999999999</Data></Cell>
    <Cell><Data ss:Type="Number">0.54400000000000004</Data></Cell>
    <Cell><Data ss:Type="Number">0.60899999999999999</Data></Cell>
    <Cell><Data ss:Type="Number">0.56200000000000006</Data></Cell>
    <Cell><Data ss:Type="Number">0.45400000000000001</Data></Cell>
    <Cell><Data ss:Type="Number">0.53600000000000003</Data></Cell>
    <Cell><Data ss:Type="Number">0.61499999999999999</Data></Cell>
    <Cell><Data ss:Type="Number">0.52400000000000002</Data></Cell>
    <Cell><Data ss:Type="Number">0.46800000000000003</Data></Cell>
    <Cell><Data ss:Type="Number">0.61199999999999999</Data></Cell>
    <Cell ss:Index="34"><Data ss:Type="Number">0.55700000000000005</Data></Cell>
    <Cell><Data ss:Type="Number">0.629</Data></Cell>
    <Cell><Data ss:Type="Number">0.58599999999999997</Data></Cell>
    <Cell><Data ss:Type="Number">0.72699999999999998</Data></Cell>
    <Cell><Data ss:Type="Number">0.51100000000000001</Data></Cell>
   </Row>
   <Row>
    <Cell><Data ss:Type="String">TDa1401684</Data></Cell>
    <Cell><Data ss:Type="Number">1</Data></Cell>
    <Cell><Data ss:Type="Number">0.70699999999999996</Data></Cell>
    <Cell><Data ss:Type="Number">0.52300000000000002</Data></Cell>
    <Cell><Data ss:Type="Number">0.67700000000000005</Data></Cell>
    <Cell><Data ss:Type="Number">0.68</Data></Cell>
    <Cell><Data ss:Type="Number">0.52400000000000002</Data></Cell>
    <Cell><Data ss:Type="Number">0.52500000000000002</Data></Cell>
    <Cell><Data ss:Type="Number">0.58699999999999997</Data></Cell>
    <Cell><Data ss:Type="Number">0.61699999999999999</Data></Cell>
    <Cell><Data ss:Type="Number">0.66200000000000003</Data></Cell>
    <Cell><Data ss:Type="Number">0.627</Data></Cell>
    <Cell><Data ss:Type="Number">0.66400000000000003</Data></Cell>
    <Cell><Data ss:Type="Number">0.63700000000000001</Data></Cell>
    <Cell><Data ss:Type="Number">0.623</Data></Cell>
    <Cell><Data ss:Type="Number">0.58899999999999997</Data></Cell>
    <Cell><Data ss:Type="Number">0.59199999999999997</Data></Cell>
    <Cell><Data ss:Type="Number">0.66</Data></Cell>
    <Cell><Data ss:Type="Number">0.628</Data></Cell>
    <Cell><Data ss:Type="Number">0.58499999999999996</Data></Cell>
    <Cell><Data ss:Type="Number">0.60399999999999998</Data></Cell>
    <Cell><Data ss:Type="Number">0.68200000000000005</Data></Cell>
    <Cell><Data ss:Type="Number">0.42899999999999999</Data></Cell>
    <Cell><Data ss:Type="Number">0.55300000000000005</Data></Cell>
    <Cell><Data ss:Type="Number">0.52100000000000002</Data></Cell>
    <Cell><Data ss:Type="Number">0.46200000000000002</Data></Cell>
    <Cell><Data ss:Type="Number">0.56100000000000005</Data></Cell>
    <Cell><Data ss:Type="Number">0.49199999999999999</Data></Cell>
    <Cell><Data ss:Type="Number">0.43099999999999999</Data></Cell>
    <Cell><Data ss:Type="Number">0.51300000000000001</Data></Cell>
    <Cell><Data ss:Type="Number">0.48899999999999999</Data></Cell>
    <Cell><Data ss:Type="Number">0.61799999999999999</Data></Cell>
    <Cell><Data ss:Type="Number">0.55700000000000005</Data></Cell>
    <Cell ss:Index="35"><Data ss:Type="Number">0.65700000000000003</Data></Cell>
    <Cell><Data ss:Type="Number">0.67200000000000004</Data></Cell>
    <Cell><Data ss:Type="Number">0.71199999999999997</Data></Cell>
    <Cell><Data ss:Type="Number">0.52400000000000002</Data></Cell>
   </Row>
   <Row>
    <Cell><Data ss:Type="String">TDa1403289</Data></Cell>
    <Cell><Data ss:Type="Number">1</Data></Cell>
    <Cell><Data ss:Type="Number">0.42199999999999999</Data></Cell>
    <Cell><Data ss:Type="Number">0.621</Data></Cell>
    <Cell><Data ss:Type="Number">0.70099999999999996</Data></Cell>
    <Cell><Data ss:Type="Number">0.70499999999999996</Data></Cell>
    <Cell><Data ss:Type="Number">0.61899999999999999</Data></Cell>
    <Cell><Data ss:Type="Number">0.62</Data></Cell>
    <Cell><Data ss:Type="Number">0.69199999999999995</Data></Cell>
    <Cell><Data ss:Type="Number">0.70599999999999996</Data></Cell>
    <Cell><Data ss:Type="Number">0.74199999999999999</Data></Cell>
    <Cell><Data ss:Type="Number">0.59499999999999997</Data></Cell>
    <Cell><Data ss:Type="Number">0.59199999999999997</Data></Cell>
    <Cell><Data ss:Type="Number">0.67900000000000005</Data></Cell>
    <Cell><Data ss:Type="Number">0.67400000000000004</Data></Cell>
    <Cell><Data ss:Type="Number">0.64100000000000001</Data></Cell>
    <Cell><Data ss:Type="Number">0.58499999999999996</Data></Cell>
    <Cell><Data ss:Type="Number">0.56299999999999994</Data></Cell>
    <Cell><Data ss:Type="Number">0.58099999999999996</Data></Cell>
    <Cell><Data ss:Type="Number">0.66300000000000003</Data></Cell>
    <Cell><Data ss:Type="Number">0.64500000000000002</Data></Cell>
    <Cell><Data ss:Type="Number">0.70599999999999996</Data></Cell>
    <Cell><Data ss:Type="Number">0.67300000000000004</Data></Cell>
    <Cell><Data ss:Type="Number">0.67800000000000005</Data></Cell>
    <Cell><Data ss:Type="Number">0.66700000000000004</Data></Cell>
    <Cell><Data ss:Type="Number">0.67100000000000004</Data></Cell>
    <Cell><Data ss:Type="Number">0.63100000000000001</Data></Cell>
    <Cell><Data ss:Type="Number">0.63200000000000001</Data></Cell>
    <Cell><Data ss:Type="Number">0.67400000000000004</Data></Cell>
    <Cell><Data ss:Type="Number">0.65700000000000003</Data></Cell>
    <Cell><Data ss:Type="Number">0.69899999999999995</Data></Cell>
    <Cell><Data ss:Type="Number">0.72799999999999998</Data></Cell>
    <Cell><Data ss:Type="Number">0.629</Data></Cell>
    <Cell><Data ss:Type="Number">0.65700000000000003</Data></Cell>
    <Cell ss:Index="36"><Data ss:Type="Number">0.52900000000000003</Data></Cell>
    <Cell><Data ss:Type="Number">0.73399999999999999</Data></Cell>
    <Cell><Data ss:Type="Number">0.621</Data></Cell>
   </Row>
   <Row>
    <Cell><Data ss:Type="String">TDa1403882</Data></Cell>
    <Cell><Data ss:Type="Number">1</Data></Cell>
    <Cell><Data ss:Type="Number">0.47299999999999998</Data></Cell>
    <Cell><Data ss:Type="Number">0.45</Data></Cell>
    <Cell><Data ss:Type="Number">0.57899999999999996</Data></Cell>
    <Cell><Data ss:Type="Number">0.57899999999999996</Data></Cell>
    <Cell><Data ss:Type="Number">0.45300000000000001</Data></Cell>
    <Cell><Data ss:Type="Number">0.45400000000000001</Data></Cell>
    <Cell><Data ss:Type="Number">0.63200000000000001</Data></Cell>
    <Cell><Data ss:Type="Number">0.623</Data></Cell>
    <Cell><Data ss:Type="Number">0.68600000000000005</Data></Cell>
    <Cell><Data ss:Type="Number">0.438</Data></Cell>
    <Cell><Data ss:Type="Number">0.51500000000000001</Data></Cell>
    <Cell><Data ss:Type="Number">0.67900000000000005</Data></Cell>
    <Cell><Data ss:Type="Number">0.61399999999999999</Data></Cell>
    <Cell><Data ss:Type="Number">0.63600000000000001</Data></Cell>
    <Cell><Data ss:Type="Number">0.58199999999999996</Data></Cell>
    <Cell><Data ss:Type="Number">0.48699999999999999</Data></Cell>
    <Cell><Data ss:Type="Number">0.47199999999999998</Data></Cell>
    <Cell><Data ss:Type="Number">0.59399999999999997</Data></Cell>
    <Cell><Data ss:Type="Number">0.61399999999999999</Data></Cell>
    <Cell><Data ss:Type="Number">0.58299999999999996</Data></Cell>
    <Cell><Data ss:Type="Number">0.65600000000000003</Data></Cell>
    <Cell><Data ss:Type="Number">0.6</Data></Cell>
    <Cell><Data ss:Type="Number">0.66100000000000003</Data></Cell>
    <Cell><Data ss:Type="Number">0.628</Data></Cell>
    <Cell><Data ss:Type="Number">0.58499999999999996</Data></Cell>
    <Cell><Data ss:Type="Number">0.63600000000000001</Data></Cell>
    <Cell><Data ss:Type="Number">0.65700000000000003</Data></Cell>
    <Cell><Data ss:Type="Number">0.63200000000000001</Data></Cell>
    <Cell><Data ss:Type="Number">0.65700000000000003</Data></Cell>
    <Cell><Data ss:Type="Number">0.65200000000000002</Data></Cell>
    <Cell><Data ss:Type="Number">0.58599999999999997</Data></Cell>
    <Cell><Data ss:Type="Number">0.67200000000000004</Data></Cell>
    <Cell><Data ss:Type="Number">0.52900000000000003</Data></Cell>
    <Cell ss:Index="37"><Data ss:Type="Number">0.746</Data></Cell>
    <Cell><Data ss:Type="Number">0.45200000000000001</Data></Cell>
   </Row>
   <Row>
    <Cell><Data ss:Type="String">TDa92_2</Data></Cell>
    <Cell><Data ss:Type="Number">1</Data></Cell>
    <Cell><Data ss:Type="Number">0.70499999999999996</Data></Cell>
    <Cell><Data ss:Type="Number">0.71799999999999997</Data></Cell>
    <Cell><Data ss:Type="Number">0.67500000000000004</Data></Cell>
    <Cell><Data ss:Type="Number">0.67800000000000005</Data></Cell>
    <Cell><Data ss:Type="Number">0.71699999999999997</Data></Cell>
    <Cell><Data ss:Type="Number">0.71799999999999997</Data></Cell>
    <Cell><Data ss:Type="Number">0.57199999999999995</Data></Cell>
    <Cell><Data ss:Type="Number">0.628</Data></Cell>
    <Cell><Data ss:Type="Number">0.60099999999999998</Data></Cell>
    <Cell><Data ss:Type="Number">0.74299999999999999</Data></Cell>
    <Cell><Data ss:Type="Number">0.72299999999999998</Data></Cell>
    <Cell><Data ss:Type="Number">0.49299999999999999</Data></Cell>
    <Cell><Data ss:Type="Number">0.69899999999999995</Data></Cell>
    <Cell><Data ss:Type="Number">0.69399999999999995</Data></Cell>
    <Cell><Data ss:Type="Number">0.71599999999999997</Data></Cell>
    <Cell><Data ss:Type="Number">0.74199999999999999</Data></Cell>
    <Cell><Data ss:Type="Number">0.69899999999999995</Data></Cell>
    <Cell><Data ss:Type="Number">0.65300000000000002</Data></Cell>
    <Cell><Data ss:Type="Number">0.70699999999999996</Data></Cell>
    <Cell><Data ss:Type="Number">0.68100000000000005</Data></Cell>
    <Cell><Data ss:Type="Number">0.70799999999999996</Data></Cell>
    <Cell><Data ss:Type="Number">0.70599999999999996</Data></Cell>
    <Cell><Data ss:Type="Number">0.73199999999999998</Data></Cell>
    <Cell><Data ss:Type="Number">0.72399999999999998</Data></Cell>
    <Cell><Data ss:Type="Number">0.72399999999999998</Data></Cell>
    <Cell><Data ss:Type="Number">0.69899999999999995</Data></Cell>
    <Cell><Data ss:Type="Number">0.70699999999999996</Data></Cell>
    <Cell><Data ss:Type="Number">0.70899999999999996</Data></Cell>
    <Cell><Data ss:Type="Number">0.69399999999999995</Data></Cell>
    <Cell><Data ss:Type="Number">0.57099999999999995</Data></Cell>
    <Cell><Data ss:Type="Number">0.72699999999999998</Data></Cell>
    <Cell><Data ss:Type="Number">0.71199999999999997</Data></Cell>
    <Cell><Data ss:Type="Number">0.73399999999999999</Data></Cell>
    <Cell><Data ss:Type="Number">0.746</Data></Cell>
    <Cell ss:Index="38"><Data ss:Type="Number">0.71899999999999997</Data></Cell>
   </Row>
   <Row>
    <Cell><Data ss:Type="String">TDa9801174</Data></Cell>
    <Cell><Data ss:Type="Number">1</Data></Cell>
    <Cell><Data ss:Type="Number">0.67300000000000004</Data></Cell>
    <Cell><Data ss:Type="Number">2.3E-2</Data></Cell>
    <Cell><Data ss:Type="Number">0.46800000000000003</Data></Cell>
    <Cell><Data ss:Type="Number">0.46800000000000003</Data></Cell>
    <Cell><Data ss:Type="Number">3.4000000000000002E-2</Data></Cell>
    <Cell><Data ss:Type="Number">3.4000000000000002E-2</Data></Cell>
    <Cell><Data ss:Type="Number">0.53</Data></Cell>
    <Cell><Data ss:Type="Number">0.47299999999999998</Data></Cell>
    <Cell><Data ss:Type="Number">0.55100000000000005</Data></Cell>
    <Cell><Data ss:Type="Number">0.45</Data></Cell>
    <Cell><Data ss:Type="Number">0.47499999999999998</Data></Cell>
    <Cell><Data ss:Type="Number">0.51300000000000001</Data></Cell>
    <Cell><Data ss:Type="Number">0.52500000000000002</Data></Cell>
    <Cell><Data ss:Type="Number">0.48799999999999999</Data></Cell>
    <Cell><Data ss:Type="Number">0.49099999999999999</Data></Cell>
    <Cell><Data ss:Type="Number">0.49199999999999999</Data></Cell>
    <Cell><Data ss:Type="Number">0.46</Data></Cell>
    <Cell><Data ss:Type="Number">0.48799999999999999</Data></Cell>
    <Cell><Data ss:Type="Number">0.51</Data></Cell>
    <Cell><Data ss:Type="Number">0.47299999999999998</Data></Cell>
    <Cell><Data ss:Type="Number">0.495</Data></Cell>
    <Cell><Data ss:Type="Number">0.49399999999999999</Data></Cell>
    <Cell><Data ss:Type="Number">0.48199999999999998</Data></Cell>
    <Cell><Data ss:Type="Number">0.501</Data></Cell>
    <Cell><Data ss:Type="Number">0.45400000000000001</Data></Cell>
    <Cell><Data ss:Type="Number">0.47599999999999998</Data></Cell>
    <Cell><Data ss:Type="Number">0.496</Data></Cell>
    <Cell><Data ss:Type="Number">0.48099999999999998</Data></Cell>
    <Cell><Data ss:Type="Number">0.49299999999999999</Data></Cell>
    <Cell><Data ss:Type="Number">0.53</Data></Cell>
    <Cell><Data ss:Type="Number">0.51100000000000001</Data></Cell>
    <Cell><Data ss:Type="Number">0.52400000000000002</Data></Cell>
    <Cell><Data ss:Type="Number">0.621</Data></Cell>
    <Cell><Data ss:Type="Number">0.45200000000000001</Data></Cell>
    <Cell><Data ss:Type="Number">0.71899999999999997</Data></Cell>
   </Row>
   <Row ss:Index="39">
    <Cell><Data ss:Type="String">clones</Data></Cell>
    <Cell><Data ss:Type="String">cluster</Data></Cell>
    <Cell><Data ss:Type="String">TDa0000005</Data></Cell>
    <Cell><Data ss:Type="String">TDa0100004</Data></Cell>
    <Cell><Data ss:Type="String">TDa0100029</Data></Cell>
    <Cell><Data ss:Type="String">TDa0100041</Data></Cell>
    <Cell><Data ss:Type="String">TDa0100299</Data></Cell>
    <Cell><Data ss:Type="String">TDa0700135</Data></Cell>
    <Cell><Data ss:Type="String">TDa0700154</Data></Cell>
    <Cell><Data ss:Type="String">TDa0800007</Data></Cell>
    <Cell><Data ss:Type="String">TDa0900026</Data></Cell>
    <Cell><Data ss:Type="String">TDa0900128</Data></Cell>
    <Cell><Data ss:Type="String">TDa0900146</Data></Cell>
    <Cell><Data ss:Type="String">TDa0900217</Data></Cell>
    <Cell><Data ss:Type="String">TDa0900376</Data></Cell>
    <Cell><Data ss:Type="String">TDa0900554</Data></Cell>
    <Cell><Data ss:Type="String">TDa1000365</Data></Cell>
    <Cell><Data ss:Type="String">TDa1000512</Data></Cell>
    <Cell><Data ss:Type="String">TDa1000512a</Data></Cell>
    <Cell><Data ss:Type="String">TDa1100141</Data></Cell>
    <Cell><Data ss:Type="String">TDa1100264</Data></Cell>
    <Cell><Data ss:Type="String">TDa1100295</Data></Cell>
    <Cell><Data ss:Type="String">TDa1100389</Data></Cell>
    <Cell><Data ss:Type="String">TDa1100462</Data></Cell>
    <Cell><Data ss:Type="String">TDa1100477</Data></Cell>
    <Cell><Data ss:Type="String">TDa1100507</Data></Cell>
    <Cell><Data ss:Type="String">TDa1100511</Data></Cell>
    <Cell><Data ss:Type="String">TDa1400035</Data></Cell>
    <Cell><Data ss:Type="String">TDa1400301</Data></Cell>
    <Cell><Data ss:Type="String">TDa1400367</Data></Cell>
    <Cell><Data ss:Type="String">TDa1400380</Data></Cell>
    <Cell><Data ss:Type="String">TDa1400911</Data></Cell>
    <Cell><Data ss:Type="String">TDa1401065</Data></Cell>
    <Cell><Data ss:Type="String">TDa1402043</Data></Cell>
    <Cell><Data ss:Type="String">TDa1402393</Data></Cell>
    <Cell><Data ss:Type="String">TDa291</Data></Cell>
    <Cell><Data ss:Type="String">TDa297</Data></Cell>
    <Cell><Data ss:Type="String">TDa8500250</Data></Cell>
    <Cell><Data ss:Type="String">TDa8701091</Data></Cell>
    <Cell><Data ss:Type="String">TDa98_150</Data></Cell>
    <Cell><Data ss:Type="String">TDa9801176</Data></Cell>
    <Cell><Data ss:Type="String">TDa9900240</Data></Cell>
   </Row>
   <Row>
    <Cell><Data ss:Type="String">TDa0000005</Data></Cell>
    <Cell><Data ss:Type="Number">2</Data></Cell>
    <Cell ss:Index="4"><Data ss:Type="Number">0.62</Data></Cell>
    <Cell><Data ss:Type="Number">0.54300000000000004</Data></Cell>
    <Cell><Data ss:Type="Number">0.52100000000000002</Data></Cell>
    <Cell><Data ss:Type="Number">0.69599999999999995</Data></Cell>
    <Cell><Data ss:Type="Number">0.63100000000000001</Data></Cell>
    <Cell><Data ss:Type="Number">0.60899999999999999</Data></Cell>
    <Cell><Data ss:Type="Number">0.60799999999999998</Data></Cell>
    <Cell><Data ss:Type="Number">0.53300000000000003</Data></Cell>
    <Cell><Data ss:Type="Number">0.46500000000000002</Data></Cell>
    <Cell><Data ss:Type="Number">0.53500000000000003</Data></Cell>
    <Cell><Data ss:Type="Number">0.68799999999999994</Data></Cell>
    <Cell><Data ss:Type="Number">0.65700000000000003</Data></Cell>
    <Cell><Data ss:Type="Number">0.54100000000000004</Data></Cell>
    <Cell><Data ss:Type="Number">0.442</Data></Cell>
    <Cell><Data ss:Type="Number">0.52200000000000002</Data></Cell>
    <Cell><Data ss:Type="Number">0.51900000000000002</Data></Cell>
    <Cell><Data ss:Type="Number">0.67800000000000005</Data></Cell>
    <Cell><Data ss:Type="Number">0.628</Data></Cell>
    <Cell><Data ss:Type="Number">0.60299999999999998</Data></Cell>
    <Cell><Data ss:Type="Number">0.58499999999999996</Data></Cell>
    <Cell><Data ss:Type="Number">0.66500000000000004</Data></Cell>
    <Cell><Data ss:Type="Number">0.60099999999999998</Data></Cell>
    <Cell><Data ss:Type="Number">0.67200000000000004</Data></Cell>
    <Cell><Data ss:Type="Number">0.64400000000000002</Data></Cell>
    <Cell><Data ss:Type="Number">0.52400000000000002</Data></Cell>
    <Cell><Data ss:Type="Number">0.46300000000000002</Data></Cell>
    <Cell><Data ss:Type="Number">0.499</Data></Cell>
    <Cell><Data ss:Type="Number">0.53</Data></Cell>
    <Cell><Data ss:Type="Number">0.66400000000000003</Data></Cell>
    <Cell><Data ss:Type="Number">0.64800000000000002</Data></Cell>
    <Cell><Data ss:Type="Number">0.66100000000000003</Data></Cell>
    <Cell><Data ss:Type="Number">0.67800000000000005</Data></Cell>
    <Cell><Data ss:Type="Number">0.83499999999999996</Data></Cell>
    <Cell><Data ss:Type="Number">0.73899999999999999</Data></Cell>
    <Cell><Data ss:Type="Number">0.65100000000000002</Data></Cell>
    <Cell><Data ss:Type="Number">0.66300000000000003</Data></Cell>
    <Cell><Data ss:Type="Number">0.46700000000000003</Data></Cell>
    <Cell><Data ss:Type="Number">0.746</Data></Cell>
    <Cell><Data ss:Type="Number">0.69</Data></Cell>
   </Row>
   <Row>
    <Cell><Data ss:Type="String">TDa0100004</Data></Cell>
    <Cell><Data ss:Type="Number">2</Data></Cell>
    <Cell><Data ss:Type="Number">0.62</Data></Cell>
    <Cell ss:Index="5"><Data ss:Type="Number">0.64100000000000001</Data></Cell>
    <Cell><Data ss:Type="Number">0.63300000000000001</Data></Cell>
    <Cell><Data ss:Type="Number">0.59399999999999997</Data></Cell>
    <Cell><Data ss:Type="Number">0.65</Data></Cell>
    <Cell><Data ss:Type="Number">0.629</Data></Cell>
    <Cell><Data ss:Type="Number">0.69199999999999995</Data></Cell>
    <Cell><Data ss:Type="Number">0.68600000000000005</Data></Cell>
    <Cell><Data ss:Type="Number">0.69699999999999995</Data></Cell>
    <Cell><Data ss:Type="Number">0.70499999999999996</Data></Cell>
    <Cell><Data ss:Type="Number">0.72499999999999998</Data></Cell>
    <Cell><Data ss:Type="Number">0.66700000000000004</Data></Cell>
    <Cell><Data ss:Type="Number">0.71699999999999997</Data></Cell>
    <Cell><Data ss:Type="Number">0.63100000000000001</Data></Cell>
    <Cell><Data ss:Type="Number">0.65</Data></Cell>
    <Cell><Data ss:Type="Number">0.64800000000000002</Data></Cell>
    <Cell><Data ss:Type="Number">0.70399999999999996</Data></Cell>
    <Cell><Data ss:Type="Number">0.65800000000000003</Data></Cell>
    <Cell><Data ss:Type="Number">0.64400000000000002</Data></Cell>
    <Cell><Data ss:Type="Number">0.67600000000000005</Data></Cell>
    <Cell><Data ss:Type="Number">0.65900000000000003</Data></Cell>
    <Cell><Data ss:Type="Number">0.67800000000000005</Data></Cell>
    <Cell><Data ss:Type="Number">0.68100000000000005</Data></Cell>
    <Cell><Data ss:Type="Number">0.66200000000000003</Data></Cell>
    <Cell><Data ss:Type="Number">0.63</Data></Cell>
    <Cell><Data ss:Type="Number">0.59099999999999997</Data></Cell>
    <Cell><Data ss:Type="Number">0.58799999999999997</Data></Cell>
    <Cell><Data ss:Type="Number">0.57299999999999995</Data></Cell>
    <Cell><Data ss:Type="Number">0.626</Data></Cell>
    <Cell><Data ss:Type="Number">0.69599999999999995</Data></Cell>
    <Cell><Data ss:Type="Number">0.64700000000000002</Data></Cell>
    <Cell><Data ss:Type="Number">0.63</Data></Cell>
    <Cell><Data ss:Type="Number">0.54700000000000004</Data></Cell>
    <Cell><Data ss:Type="Number">0.63500000000000001</Data></Cell>
    <Cell><Data ss:Type="Number">0.73899999999999999</Data></Cell>
    <Cell><Data ss:Type="Number">0.74299999999999999</Data></Cell>
    <Cell><Data ss:Type="Number">0.66700000000000004</Data></Cell>
    <Cell><Data ss:Type="Number">0.628</Data></Cell>
    <Cell><Data ss:Type="Number">0.67500000000000004</Data></Cell>
   </Row>
   <Row>
    <Cell><Data ss:Type="String">TDa0100029</Data></Cell>
    <Cell><Data ss:Type="Number">2</Data></Cell>
    <Cell><Data ss:Type="Number">0.54300000000000004</Data></Cell>
    <Cell><Data ss:Type="Number">0.64100000000000001</Data></Cell>
    <Cell ss:Index="6"><Data ss:Type="Number">0.56299999999999994</Data></Cell>
    <Cell><Data ss:Type="Number">0.67600000000000005</Data></Cell>
    <Cell><Data ss:Type="Number">0.66300000000000003</Data></Cell>
    <Cell><Data ss:Type="Number">0.63900000000000001</Data></Cell>
    <Cell><Data ss:Type="Number">0.67500000000000004</Data></Cell>
    <Cell><Data ss:Type="Number">0.65100000000000002</Data></Cell>
    <Cell><Data ss:Type="Number">0.63800000000000001</Data></Cell>
    <Cell><Data ss:Type="Number">0.67600000000000005</Data></Cell>
    <Cell><Data ss:Type="Number">0.67</Data></Cell>
    <Cell><Data ss:Type="Number">0.65600000000000003</Data></Cell>
    <Cell><Data ss:Type="Number">0.64500000000000002</Data></Cell>
    <Cell><Data ss:Type="Number">0.56899999999999995</Data></Cell>
    <Cell><Data ss:Type="Number">0.58799999999999997</Data></Cell>
    <Cell><Data ss:Type="Number">0.58399999999999996</Data></Cell>
    <Cell><Data ss:Type="Number">0.69499999999999995</Data></Cell>
    <Cell><Data ss:Type="Number">0.70499999999999996</Data></Cell>
    <Cell><Data ss:Type="Number">0.67800000000000005</Data></Cell>
    <Cell><Data ss:Type="Number">0.63200000000000001</Data></Cell>
    <Cell><Data ss:Type="Number">0.63700000000000001</Data></Cell>
    <Cell><Data ss:Type="Number">0.66700000000000004</Data></Cell>
    <Cell><Data ss:Type="Number">0.68899999999999995</Data></Cell>
    <Cell><Data ss:Type="Number">0.68700000000000006</Data></Cell>
    <Cell><Data ss:Type="Number">0.60299999999999998</Data></Cell>
    <Cell><Data ss:Type="Number">0.59099999999999997</Data></Cell>
    <Cell><Data ss:Type="Number">0.64100000000000001</Data></Cell>
    <Cell><Data ss:Type="Number">0.65900000000000003</Data></Cell>
    <Cell><Data ss:Type="Number">0.68400000000000005</Data></Cell>
    <Cell><Data ss:Type="Number">0.65</Data></Cell>
    <Cell><Data ss:Type="Number">0.70399999999999996</Data></Cell>
    <Cell><Data ss:Type="Number">0.68500000000000005</Data></Cell>
    <Cell><Data ss:Type="Number">0.70399999999999996</Data></Cell>
    <Cell><Data ss:Type="Number">0.71299999999999997</Data></Cell>
    <Cell><Data ss:Type="Number">0.70599999999999996</Data></Cell>
    <Cell><Data ss:Type="Number">0.69499999999999995</Data></Cell>
    <Cell><Data ss:Type="Number">0.622</Data></Cell>
    <Cell><Data ss:Type="Number">0.67100000000000004</Data></Cell>
    <Cell><Data ss:Type="Number">0.71</Data></Cell>
   </Row>
   <Row>
    <Cell><Data ss:Type="String">TDa0100041</Data></Cell>
    <Cell><Data ss:Type="Number">2</Data></Cell>
    <Cell><Data ss:Type="Number">0.52100000000000002</Data></Cell>
    <Cell><Data ss:Type="Number">0.63300000000000001</Data></Cell>
    <Cell><Data ss:Type="Number">0.56299999999999994</Data></Cell>
    <Cell ss:Index="7"><Data ss:Type="Number">0.63900000000000001</Data></Cell>
    <Cell><Data ss:Type="Number">0.66300000000000003</Data></Cell>
    <Cell><Data ss:Type="Number">0.62</Data></Cell>
    <Cell><Data ss:Type="Number">0.57999999999999996</Data></Cell>
    <Cell><Data ss:Type="Number">0.68500000000000005</Data></Cell>
    <Cell><Data ss:Type="Number">0.64100000000000001</Data></Cell>
    <Cell><Data ss:Type="Number">0.66500000000000004</Data></Cell>
    <Cell><Data ss:Type="Number">0.61299999999999999</Data></Cell>
    <Cell><Data ss:Type="Number">0.61299999999999999</Data></Cell>
    <Cell><Data ss:Type="Number">0.64700000000000002</Data></Cell>
    <Cell><Data ss:Type="Number">0.57199999999999995</Data></Cell>
    <Cell><Data ss:Type="Number">0.627</Data></Cell>
    <Cell><Data ss:Type="Number">0.623</Data></Cell>
    <Cell><Data ss:Type="Number">0.69399999999999995</Data></Cell>
    <Cell><Data ss:Type="Number">0.69399999999999995</Data></Cell>
    <Cell><Data ss:Type="Number">0.65600000000000003</Data></Cell>
    <Cell><Data ss:Type="Number">0.69499999999999995</Data></Cell>
    <Cell><Data ss:Type="Number">0.68700000000000006</Data></Cell>
    <Cell><Data ss:Type="Number">0.70099999999999996</Data></Cell>
    <Cell><Data ss:Type="Number">0.71099999999999997</Data></Cell>
    <Cell><Data ss:Type="Number">0.69399999999999995</Data></Cell>
    <Cell><Data ss:Type="Number">0.64200000000000002</Data></Cell>
    <Cell><Data ss:Type="Number">0.58099999999999996</Data></Cell>
    <Cell><Data ss:Type="Number">0.58199999999999996</Data></Cell>
    <Cell><Data ss:Type="Number">0.60799999999999998</Data></Cell>
    <Cell><Data ss:Type="Number">0.59</Data></Cell>
    <Cell><Data ss:Type="Number">0.64400000000000002</Data></Cell>
    <Cell><Data ss:Type="Number">0.66600000000000004</Data></Cell>
    <Cell><Data ss:Type="Number">0.66800000000000004</Data></Cell>
    <Cell><Data ss:Type="Number">0.67200000000000004</Data></Cell>
    <Cell><Data ss:Type="Number">0.67</Data></Cell>
    <Cell><Data ss:Type="Number">0.68200000000000005</Data></Cell>
    <Cell><Data ss:Type="Number">0.71</Data></Cell>
    <Cell><Data ss:Type="Number">0.60599999999999998</Data></Cell>
    <Cell><Data ss:Type="Number">0.66500000000000004</Data></Cell>
    <Cell><Data ss:Type="Number">0.7</Data></Cell>
   </Row>
   <Row>
    <Cell><Data ss:Type="String">TDa0100299</Data></Cell>
    <Cell><Data ss:Type="Number">2</Data></Cell>
    <Cell><Data ss:Type="Number">0.69599999999999995</Data></Cell>
    <Cell><Data ss:Type="Number">0.59399999999999997</Data></Cell>
    <Cell><Data ss:Type="Number">0.67600000000000005</Data></Cell>
    <Cell><Data ss:Type="Number">0.63900000000000001</Data></Cell>
    <Cell ss:Index="8"><Data ss:Type="Number">0.60499999999999998</Data></Cell>
    <Cell><Data ss:Type="Number">0.60499999999999998</Data></Cell>
    <Cell><Data ss:Type="Number">0.67700000000000005</Data></Cell>
    <Cell><Data ss:Type="Number">0.67800000000000005</Data></Cell>
    <Cell><Data ss:Type="Number">0.67100000000000004</Data></Cell>
    <Cell><Data ss:Type="Number">0.67600000000000005</Data></Cell>
    <Cell><Data ss:Type="Number">0.68899999999999995</Data></Cell>
    <Cell><Data ss:Type="Number">0.65600000000000003</Data></Cell>
    <Cell><Data ss:Type="Number">0.66300000000000003</Data></Cell>
    <Cell><Data ss:Type="Number">0.72399999999999998</Data></Cell>
    <Cell><Data ss:Type="Number">0.69399999999999995</Data></Cell>
    <Cell><Data ss:Type="Number">0.69199999999999995</Data></Cell>
    <Cell><Data ss:Type="Number">0.65300000000000002</Data></Cell>
    <Cell><Data ss:Type="Number">0.71799999999999997</Data></Cell>
    <Cell><Data ss:Type="Number">0.73299999999999998</Data></Cell>
    <Cell><Data ss:Type="Number">0.69499999999999995</Data></Cell>
    <Cell><Data ss:Type="Number">0.75700000000000001</Data></Cell>
    <Cell><Data ss:Type="Number">0.68500000000000005</Data></Cell>
    <Cell><Data ss:Type="Number">0.70899999999999996</Data></Cell>
    <Cell><Data ss:Type="Number">0.69799999999999995</Data></Cell>
    <Cell><Data ss:Type="Number">0.65400000000000003</Data></Cell>
    <Cell><Data ss:Type="Number">0.68300000000000005</Data></Cell>
    <Cell><Data ss:Type="Number">0.67500000000000004</Data></Cell>
    <Cell><Data ss:Type="Number">0.70299999999999996</Data></Cell>
    <Cell><Data ss:Type="Number">0.65700000000000003</Data></Cell>
    <Cell><Data ss:Type="Number">0.70699999999999996</Data></Cell>
    <Cell><Data ss:Type="Number">0.66100000000000003</Data></Cell>
    <Cell><Data ss:Type="Number">0.61</Data></Cell>
    <Cell><Data ss:Type="Number">0.48199999999999998</Data></Cell>
    <Cell><Data ss:Type="Number">0.56999999999999995</Data></Cell>
    <Cell><Data ss:Type="Number">0.77</Data></Cell>
    <Cell><Data ss:Type="Number">0.72099999999999997</Data></Cell>
    <Cell><Data ss:Type="Number">0.60899999999999999</Data></Cell>
    <Cell><Data ss:Type="Number">0.57499999999999996</Data></Cell>
    <Cell><Data ss:Type="Number">0.68400000000000005</Data></Cell>
   </Row>
   <Row>
    <Cell><Data ss:Type="String">TDa0700135</Data></Cell>
    <Cell><Data ss:Type="Number">2</Data></Cell>
    <Cell><Data ss:Type="Number">0.63100000000000001</Data></Cell>
    <Cell><Data ss:Type="Number">0.65</Data></Cell>
    <Cell><Data ss:Type="Number">0.66300000000000003</Data></Cell>
    <Cell><Data ss:Type="Number">0.66300000000000003</Data></Cell>
    <Cell><Data ss:Type="Number">0.60499999999999998</Data></Cell>
    <Cell ss:Index="9"><Data ss:Type="Number">0.51700000000000002</Data></Cell>
    <Cell><Data ss:Type="Number">0.68600000000000005</Data></Cell>
    <Cell><Data ss:Type="Number">0.59799999999999998</Data></Cell>
    <Cell><Data ss:Type="Number">0.58299999999999996</Data></Cell>
    <Cell><Data ss:Type="Number">0.63900000000000001</Data></Cell>
    <Cell><Data ss:Type="Number">0.70099999999999996</Data></Cell>
    <Cell><Data ss:Type="Number">0.71899999999999997</Data></Cell>
    <Cell><Data ss:Type="Number">0.59699999999999998</Data></Cell>
    <Cell><Data ss:Type="Number">0.69299999999999995</Data></Cell>
    <Cell><Data ss:Type="Number">0.64700000000000002</Data></Cell>
    <Cell><Data ss:Type="Number">0.64300000000000002</Data></Cell>
    <Cell><Data ss:Type="Number">0.66200000000000003</Data></Cell>
    <Cell><Data ss:Type="Number">0.72099999999999997</Data></Cell>
    <Cell><Data ss:Type="Number">0.71699999999999997</Data></Cell>
    <Cell><Data ss:Type="Number">0.69299999999999995</Data></Cell>
    <Cell><Data ss:Type="Number">0.72699999999999998</Data></Cell>
    <Cell><Data ss:Type="Number">0.63500000000000001</Data></Cell>
    <Cell><Data ss:Type="Number">0.71299999999999997</Data></Cell>
    <Cell><Data ss:Type="Number">0.67</Data></Cell>
    <Cell><Data ss:Type="Number">0.63300000000000001</Data></Cell>
    <Cell><Data ss:Type="Number">0.65700000000000003</Data></Cell>
    <Cell><Data ss:Type="Number">0.71899999999999997</Data></Cell>
    <Cell><Data ss:Type="Number">0.745</Data></Cell>
    <Cell><Data ss:Type="Number">0.70399999999999996</Data></Cell>
    <Cell><Data ss:Type="Number">0.746</Data></Cell>
    <Cell><Data ss:Type="Number">0.69</Data></Cell>
    <Cell><Data ss:Type="Number">0.69299999999999995</Data></Cell>
    <Cell><Data ss:Type="Number">0.65100000000000002</Data></Cell>
    <Cell><Data ss:Type="Number">0.63300000000000001</Data></Cell>
    <Cell><Data ss:Type="Number">0.70799999999999996</Data></Cell>
    <Cell><Data ss:Type="Number">0.72</Data></Cell>
    <Cell><Data ss:Type="Number">0.499</Data></Cell>
    <Cell><Data ss:Type="Number">0.68300000000000005</Data></Cell>
    <Cell><Data ss:Type="Number">0.71299999999999997</Data></Cell>
   </Row>
   <Row>
    <Cell><Data ss:Type="String">TDa0700154</Data></Cell>
    <Cell><Data ss:Type="Number">2</Data></Cell>
    <Cell><Data ss:Type="Number">0.60899999999999999</Data></Cell>
    <Cell><Data ss:Type="Number">0.629</Data></Cell>
    <Cell><Data ss:Type="Number">0.63900000000000001</Data></Cell>
    <Cell><Data ss:Type="Number">0.62</Data></Cell>
    <Cell><Data ss:Type="Number">0.60499999999999998</Data></Cell>
    <Cell><Data ss:Type="Number">0.51700000000000002</Data></Cell>
    <Cell ss:Index="10"><Data ss:Type="Number">0.67700000000000005</Data></Cell>
    <Cell><Data ss:Type="Number">0.63</Data></Cell>
    <Cell><Data ss:Type="Number">0.59799999999999998</Data></Cell>
    <Cell><Data ss:Type="Number">0.66200000000000003</Data></Cell>
    <Cell><Data ss:Type="Number">0.64900000000000002</Data></Cell>
    <Cell><Data ss:Type="Number">0.69299999999999995</Data></Cell>
    <Cell><Data ss:Type="Number">0.59</Data></Cell>
    <Cell><Data ss:Type="Number">0.67900000000000005</Data></Cell>
    <Cell><Data ss:Type="Number">0.60599999999999998</Data></Cell>
    <Cell><Data ss:Type="Number">0.60599999999999998</Data></Cell>
    <Cell><Data ss:Type="Number">0.65</Data></Cell>
    <Cell><Data ss:Type="Number">0.69499999999999995</Data></Cell>
    <Cell><Data ss:Type="Number">0.72099999999999997</Data></Cell>
    <Cell><Data ss:Type="Number">0.74199999999999999</Data></Cell>
    <Cell><Data ss:Type="Number">0.73299999999999998</Data></Cell>
    <Cell><Data ss:Type="Number">0.69799999999999995</Data></Cell>
    <Cell><Data ss:Type="Number">0.71499999999999997</Data></Cell>
    <Cell><Data ss:Type="Number">0.71</Data></Cell>
    <Cell><Data ss:Type="Number">0.67200000000000004</Data></Cell>
    <Cell><Data ss:Type="Number">0.68300000000000005</Data></Cell>
    <Cell><Data ss:Type="Number">0.65800000000000003</Data></Cell>
    <Cell><Data ss:Type="Number">0.72199999999999998</Data></Cell>
    <Cell><Data ss:Type="Number">0.64900000000000002</Data></Cell>
    <Cell><Data ss:Type="Number">0.73799999999999999</Data></Cell>
    <Cell><Data ss:Type="Number">0.71899999999999997</Data></Cell>
    <Cell><Data ss:Type="Number">0.69</Data></Cell>
    <Cell><Data ss:Type="Number">0.68799999999999994</Data></Cell>
    <Cell><Data ss:Type="Number">0.65900000000000003</Data></Cell>
    <Cell><Data ss:Type="Number">0.66400000000000003</Data></Cell>
    <Cell><Data ss:Type="Number">0.71899999999999997</Data></Cell>
    <Cell><Data ss:Type="Number">0.497</Data></Cell>
    <Cell><Data ss:Type="Number">0.65100000000000002</Data></Cell>
    <Cell><Data ss:Type="Number">0.71399999999999997</Data></Cell>
   </Row>
   <Row>
    <Cell><Data ss:Type="String">TDa0800007</Data></Cell>
    <Cell><Data ss:Type="Number">2</Data></Cell>
    <Cell><Data ss:Type="Number">0.60799999999999998</Data></Cell>
    <Cell><Data ss:Type="Number">0.69199999999999995</Data></Cell>
    <Cell><Data ss:Type="Number">0.67500000000000004</Data></Cell>
    <Cell><Data ss:Type="Number">0.57999999999999996</Data></Cell>
    <Cell><Data ss:Type="Number">0.67700000000000005</Data></Cell>
    <Cell><Data ss:Type="Number">0.68600000000000005</Data></Cell>
    <Cell><Data ss:Type="Number">0.67700000000000005</Data></Cell>
    <Cell ss:Index="11"><Data ss:Type="Number">0.67200000000000004</Data></Cell>
    <Cell><Data ss:Type="Number">0.63500000000000001</Data></Cell>
    <Cell><Data ss:Type="Number">0.64900000000000002</Data></Cell>
    <Cell><Data ss:Type="Number">0.65200000000000002</Data></Cell>
    <Cell><Data ss:Type="Number">0.52100000000000002</Data></Cell>
    <Cell><Data ss:Type="Number">0.68500000000000005</Data></Cell>
    <Cell><Data ss:Type="Number">0.67800000000000005</Data></Cell>
    <Cell><Data ss:Type="Number">0.69299999999999995</Data></Cell>
    <Cell><Data ss:Type="Number">0.69099999999999995</Data></Cell>
    <Cell><Data ss:Type="Number">0.72499999999999998</Data></Cell>
    <Cell><Data ss:Type="Number">0.70299999999999996</Data></Cell>
    <Cell><Data ss:Type="Number">0.65500000000000003</Data></Cell>
    <Cell><Data ss:Type="Number">0.69599999999999995</Data></Cell>
    <Cell><Data ss:Type="Number">0.63900000000000001</Data></Cell>
    <Cell><Data ss:Type="Number">0.73199999999999998</Data></Cell>
    <Cell><Data ss:Type="Number">0.72399999999999998</Data></Cell>
    <Cell><Data ss:Type="Number">0.70799999999999996</Data></Cell>
    <Cell><Data ss:Type="Number">0.65500000000000003</Data></Cell>
    <Cell><Data ss:Type="Number">0.628</Data></Cell>
    <Cell><Data ss:Type="Number">0.64500000000000002</Data></Cell>
    <Cell><Data ss:Type="Number">0.65100000000000002</Data></Cell>
    <Cell><Data ss:Type="Number">0.59499999999999997</Data></Cell>
    <Cell><Data ss:Type="Number">0.68600000000000005</Data></Cell>
    <Cell><Data ss:Type="Number">0.63900000000000001</Data></Cell>
    <Cell><Data ss:Type="Number">0.65600000000000003</Data></Cell>
    <Cell><Data ss:Type="Number">0.67100000000000004</Data></Cell>
    <Cell><Data ss:Type="Number">0.68799999999999994</Data></Cell>
    <Cell><Data ss:Type="Number">0.65900000000000003</Data></Cell>
    <Cell><Data ss:Type="Number">0.69399999999999995</Data></Cell>
    <Cell><Data ss:Type="Number">0.70299999999999996</Data></Cell>
    <Cell><Data ss:Type="Number">0.622</Data></Cell>
    <Cell><Data ss:Type="Number">0.45700000000000002</Data></Cell>
   </Row>
   <Row>
    <Cell><Data ss:Type="String">TDa0900026</Data></Cell>
    <Cell><Data ss:Type="Number">2</Data></Cell>
    <Cell><Data ss:Type="Number">0.53300000000000003</Data></Cell>
    <Cell><Data ss:Type="Number">0.68600000000000005</Data></Cell>
    <Cell><Data ss:Type="Number">0.65100000000000002</Data></Cell>
    <Cell><Data ss:Type="Number">0.68500000000000005</Data></Cell>
    <Cell><Data ss:Type="Number">0.67800000000000005</Data></Cell>
    <Cell><Data ss:Type="Number">0.59799999999999998</Data></Cell>
    <Cell><Data ss:Type="Number">0.63</Data></Cell>
    <Cell><Data ss:Type="Number">0.67200000000000004</Data></Cell>
    <Cell ss:Index="12"><Data ss:Type="Number">0.42499999999999999</Data></Cell>
    <Cell><Data ss:Type="Number">0.42099999999999999</Data></Cell>
    <Cell><Data ss:Type="Number">0.71199999999999997</Data></Cell>
    <Cell><Data ss:Type="Number">0.63900000000000001</Data></Cell>
    <Cell><Data ss:Type="Number">0.497</Data></Cell>
    <Cell><Data ss:Type="Number">0.60599999999999998</Data></Cell>
    <Cell><Data ss:Type="Number">0.64</Data></Cell>
    <Cell><Data ss:Type="Number">0.63300000000000001</Data></Cell>
    <Cell><Data ss:Type="Number">0.63100000000000001</Data></Cell>
    <Cell><Data ss:Type="Number">0.69</Data></Cell>
    <Cell><Data ss:Type="Number">0.73699999999999999</Data></Cell>
    <Cell><Data ss:Type="Number">0.66500000000000004</Data></Cell>
    <Cell><Data ss:Type="Number">0.73299999999999998</Data></Cell>
    <Cell><Data ss:Type="Number">0.68899999999999995</Data></Cell>
    <Cell><Data ss:Type="Number">0.68300000000000005</Data></Cell>
    <Cell><Data ss:Type="Number">0.66900000000000004</Data></Cell>
    <Cell><Data ss:Type="Number">0.59199999999999997</Data></Cell>
    <Cell><Data ss:Type="Number">0.61899999999999999</Data></Cell>
    <Cell><Data ss:Type="Number">0.626</Data></Cell>
    <Cell><Data ss:Type="Number">0.63100000000000001</Data></Cell>
    <Cell><Data ss:Type="Number">0.66500000000000004</Data></Cell>
    <Cell><Data ss:Type="Number">0.67200000000000004</Data></Cell>
    <Cell><Data ss:Type="Number">0.66600000000000004</Data></Cell>
    <Cell><Data ss:Type="Number">0.66</Data></Cell>
    <Cell><Data ss:Type="Number">0.78</Data></Cell>
    <Cell><Data ss:Type="Number">0.69399999999999995</Data></Cell>
    <Cell><Data ss:Type="Number">0.60799999999999998</Data></Cell>
    <Cell><Data ss:Type="Number">0.64300000000000002</Data></Cell>
    <Cell><Data ss:Type="Number">0.49099999999999999</Data></Cell>
    <Cell><Data ss:Type="Number">0.71699999999999997</Data></Cell>
    <Cell><Data ss:Type="Number">0.60799999999999998</Data></Cell>
   </Row>
   <Row>
    <Cell><Data ss:Type="String">TDa0900128</Data></Cell>
    <Cell><Data ss:Type="Number">2</Data></Cell>
    <Cell><Data ss:Type="Number">0.46500000000000002</Data></Cell>
    <Cell><Data ss:Type="Number">0.69699999999999995</Data></Cell>
    <Cell><Data ss:Type="Number">0.63800000000000001</Data></Cell>
    <Cell><Data ss:Type="Number">0.64100000000000001</Data></Cell>
    <Cell><Data ss:Type="Number">0.67100000000000004</Data></Cell>
    <Cell><Data ss:Type="Number">0.58299999999999996</Data></Cell>
    <Cell><Data ss:Type="Number">0.59799999999999998</Data></Cell>
    <Cell><Data ss:Type="Number">0.63500000000000001</Data></Cell>
    <Cell><Data ss:Type="Number">0.42499999999999999</Data></Cell>
    <Cell ss:Index="13"><Data ss:Type="Number">0.435</Data></Cell>
    <Cell><Data ss:Type="Number">0.71599999999999997</Data></Cell>
    <Cell><Data ss:Type="Number">0.65800000000000003</Data></Cell>
    <Cell><Data ss:Type="Number">0.53800000000000003</Data></Cell>
    <Cell><Data ss:Type="Number">0.61</Data></Cell>
    <Cell><Data ss:Type="Number">0.61099999999999999</Data></Cell>
    <Cell><Data ss:Type="Number">0.60499999999999998</Data></Cell>
    <Cell><Data ss:Type="Number">0.58199999999999996</Data></Cell>
    <Cell><Data ss:Type="Number">0.65500000000000003</Data></Cell>
    <Cell><Data ss:Type="Number">0.69799999999999995</Data></Cell>
    <Cell><Data ss:Type="Number">0.65800000000000003</Data></Cell>
    <Cell><Data ss:Type="Number">0.71399999999999997</Data></Cell>
    <Cell><Data ss:Type="Number">0.65</Data></Cell>
    <Cell><Data ss:Type="Number">0.66</Data></Cell>
    <Cell><Data ss:Type="Number">0.63600000000000001</Data></Cell>
    <Cell><Data ss:Type="Number">0.57999999999999996</Data></Cell>
    <Cell><Data ss:Type="Number">0.59099999999999997</Data></Cell>
    <Cell><Data ss:Type="Number">0.62</Data></Cell>
    <Cell><Data ss:Type="Number">0.625</Data></Cell>
    <Cell><Data ss:Type="Number">0.68600000000000005</Data></Cell>
    <Cell><Data ss:Type="Number">0.69699999999999995</Data></Cell>
    <Cell><Data ss:Type="Number">0.64700000000000002</Data></Cell>
    <Cell><Data ss:Type="Number">0.65800000000000003</Data></Cell>
    <Cell><Data ss:Type="Number">0.80300000000000005</Data></Cell>
    <Cell><Data ss:Type="Number">0.7</Data></Cell>
    <Cell><Data ss:Type="Number">0.60799999999999998</Data></Cell>
    <Cell><Data ss:Type="Number">0.65900000000000003</Data></Cell>
    <Cell><Data ss:Type="Number">0.47099999999999997</Data></Cell>
    <Cell><Data ss:Type="Number">0.73699999999999999</Data></Cell>
    <Cell><Data ss:Type="Number">0.65200000000000002</Data></Cell>
   </Row>
   <Row>
    <Cell><Data ss:Type="String">TDa0900146</Data></Cell>
    <Cell><Data ss:Type="Number">2</Data></Cell>
    <Cell><Data ss:Type="Number">0.53500000000000003</Data></Cell>
    <Cell><Data ss:Type="Number">0.70499999999999996</Data></Cell>
    <Cell><Data ss:Type="Number">0.67600000000000005</Data></Cell>
    <Cell><Data ss:Type="Number">0.66500000000000004</Data></Cell>
    <Cell><Data ss:Type="Number">0.67600000000000005</Data></Cell>
    <Cell><Data ss:Type="Number">0.63900000000000001</Data></Cell>
    <Cell><Data ss:Type="Number">0.66200000000000003</Data></Cell>
    <Cell><Data ss:Type="Number">0.64900000000000002</Data></Cell>
    <Cell><Data ss:Type="Number">0.42099999999999999</Data></Cell>
    <Cell><Data ss:Type="Number">0.435</Data></Cell>
    <Cell ss:Index="14"><Data ss:Type="Number">0.72799999999999998</Data></Cell>
    <Cell><Data ss:Type="Number">0.66</Data></Cell>
    <Cell><Data ss:Type="Number">0.54</Data></Cell>
    <Cell><Data ss:Type="Number">0.623</Data></Cell>
    <Cell><Data ss:Type="Number">0.65800000000000003</Data></Cell>
    <Cell><Data ss:Type="Number">0.65400000000000003</Data></Cell>
    <Cell><Data ss:Type="Number">0.62</Data></Cell>
    <Cell><Data ss:Type="Number">0.68300000000000005</Data></Cell>
    <Cell><Data ss:Type="Number">0.68899999999999995</Data></Cell>
    <Cell><Data ss:Type="Number">0.65300000000000002</Data></Cell>
    <Cell><Data ss:Type="Number">0.72599999999999998</Data></Cell>
    <Cell><Data ss:Type="Number">0.67500000000000004</Data></Cell>
    <Cell><Data ss:Type="Number">0.69399999999999995</Data></Cell>
    <Cell><Data ss:Type="Number">0.65800000000000003</Data></Cell>
    <Cell><Data ss:Type="Number">0.59699999999999998</Data></Cell>
    <Cell><Data ss:Type="Number">0.61199999999999999</Data></Cell>
    <Cell><Data ss:Type="Number">0.66100000000000003</Data></Cell>
    <Cell><Data ss:Type="Number">0.6</Data></Cell>
    <Cell><Data ss:Type="Number">0.65900000000000003</Data></Cell>
    <Cell><Data ss:Type="Number">0.69399999999999995</Data></Cell>
    <Cell><Data ss:Type="Number">0.66300000000000003</Data></Cell>
    <Cell><Data ss:Type="Number">0.65900000000000003</Data></Cell>
    <Cell><Data ss:Type="Number">0.78500000000000003</Data></Cell>
    <Cell><Data ss:Type="Number">0.71599999999999997</Data></Cell>
    <Cell><Data ss:Type="Number">0.629</Data></Cell>
    <Cell><Data ss:Type="Number">0.67200000000000004</Data></Cell>
    <Cell><Data ss:Type="Number">0.48099999999999998</Data></Cell>
    <Cell><Data ss:Type="Number">0.73</Data></Cell>
    <Cell><Data ss:Type="Number">0.64700000000000002</Data></Cell>
   </Row>
   <Row>
    <Cell><Data ss:Type="String">TDa0900217</Data></Cell>
    <Cell><Data ss:Type="Number">2</Data></Cell>
    <Cell><Data ss:Type="Number">0.68799999999999994</Data></Cell>
    <Cell><Data ss:Type="Number">0.72499999999999998</Data></Cell>
    <Cell><Data ss:Type="Number">0.67</Data></Cell>
    <Cell><Data ss:Type="Number">0.61299999999999999</Data></Cell>
    <Cell><Data ss:Type="Number">0.68899999999999995</Data></Cell>
    <Cell><Data ss:Type="Number">0.70099999999999996</Data></Cell>
    <Cell><Data ss:Type="Number">0.64900000000000002</Data></Cell>
    <Cell><Data ss:Type="Number">0.65200000000000002</Data></Cell>
    <Cell><Data ss:Type="Number">0.71199999999999997</Data></Cell>
    <Cell><Data ss:Type="Number">0.71599999999999997</Data></Cell>
    <Cell><Data ss:Type="Number">0.72799999999999998</Data></Cell>
    <Cell ss:Index="15"><Data ss:Type="Number">0.67700000000000005</Data></Cell>
    <Cell><Data ss:Type="Number">0.69199999999999995</Data></Cell>
    <Cell><Data ss:Type="Number">0.72899999999999998</Data></Cell>
    <Cell><Data ss:Type="Number">0.70099999999999996</Data></Cell>
    <Cell><Data ss:Type="Number">0.69699999999999995</Data></Cell>
    <Cell><Data ss:Type="Number">0.67500000000000004</Data></Cell>
    <Cell><Data ss:Type="Number">0.70499999999999996</Data></Cell>
    <Cell><Data ss:Type="Number">0.69299999999999995</Data></Cell>
    <Cell><Data ss:Type="Number">0.76800000000000002</Data></Cell>
    <Cell><Data ss:Type="Number">0.70499999999999996</Data></Cell>
    <Cell><Data ss:Type="Number">0.74</Data></Cell>
    <Cell><Data ss:Type="Number">0.73799999999999999</Data></Cell>
    <Cell><Data ss:Type="Number">0.75800000000000001</Data></Cell>
    <Cell><Data ss:Type="Number">0.70599999999999996</Data></Cell>
    <Cell><Data ss:Type="Number">0.69799999999999995</Data></Cell>
    <Cell><Data ss:Type="Number">0.68300000000000005</Data></Cell>
    <Cell><Data ss:Type="Number">0.69799999999999995</Data></Cell>
    <Cell><Data ss:Type="Number">0.54400000000000004</Data></Cell>
    <Cell><Data ss:Type="Number">0.58799999999999997</Data></Cell>
    <Cell><Data ss:Type="Number">0.66900000000000004</Data></Cell>
    <Cell><Data ss:Type="Number">0.70699999999999996</Data></Cell>
    <Cell><Data ss:Type="Number">0.72299999999999998</Data></Cell>
    <Cell><Data ss:Type="Number">0.68400000000000005</Data></Cell>
    <Cell><Data ss:Type="Number">0.59099999999999997</Data></Cell>
    <Cell><Data ss:Type="Number">0.48299999999999998</Data></Cell>
    <Cell><Data ss:Type="Number">0.72</Data></Cell>
    <Cell><Data ss:Type="Number">0.68700000000000006</Data></Cell>
    <Cell><Data ss:Type="Number">0.64100000000000001</Data></Cell>
   </Row>
   <Row>
    <Cell><Data ss:Type="String">TDa0900376</Data></Cell>
    <Cell><Data ss:Type="Number">2</Data></Cell>
    <Cell><Data ss:Type="Number">0.65700000000000003</Data></Cell>
    <Cell><Data ss:Type="Number">0.66700000000000004</Data></Cell>
    <Cell><Data ss:Type="Number">0.65600000000000003</Data></Cell>
    <Cell><Data ss:Type="Number">0.61299999999999999</Data></Cell>
    <Cell><Data ss:Type="Number">0.65600000000000003</Data></Cell>
    <Cell><Data ss:Type="Number">0.71899999999999997</Data></Cell>
    <Cell><Data ss:Type="Number">0.69299999999999995</Data></Cell>
    <Cell><Data ss:Type="Number">0.52100000000000002</Data></Cell>
    <Cell><Data ss:Type="Number">0.63900000000000001</Data></Cell>
    <Cell><Data ss:Type="Number">0.65800000000000003</Data></Cell>
    <Cell><Data ss:Type="Number">0.66</Data></Cell>
    <Cell><Data ss:Type="Number">0.67700000000000005</Data></Cell>
    <Cell ss:Index="16"><Data ss:Type="Number">0.68899999999999995</Data></Cell>
    <Cell><Data ss:Type="Number">0.58599999999999997</Data></Cell>
    <Cell><Data ss:Type="Number">0.68600000000000005</Data></Cell>
    <Cell><Data ss:Type="Number">0.68300000000000005</Data></Cell>
    <Cell><Data ss:Type="Number">0.71099999999999997</Data></Cell>
    <Cell><Data ss:Type="Number">0.71899999999999997</Data></Cell>
    <Cell><Data ss:Type="Number">0.71299999999999997</Data></Cell>
    <Cell><Data ss:Type="Number">0.69799999999999995</Data></Cell>
    <Cell><Data ss:Type="Number">0.65600000000000003</Data></Cell>
    <Cell><Data ss:Type="Number">0.73499999999999999</Data></Cell>
    <Cell><Data ss:Type="Number">0.68899999999999995</Data></Cell>
    <Cell><Data ss:Type="Number">0.71199999999999997</Data></Cell>
    <Cell><Data ss:Type="Number">0.66300000000000003</Data></Cell>
    <Cell><Data ss:Type="Number">0.64800000000000002</Data></Cell>
    <Cell><Data ss:Type="Number">0.64600000000000002</Data></Cell>
    <Cell><Data ss:Type="Number">0.63700000000000001</Data></Cell>
    <Cell><Data ss:Type="Number">0.55700000000000005</Data></Cell>
    <Cell><Data ss:Type="Number">0.60299999999999998</Data></Cell>
    <Cell><Data ss:Type="Number">0.61399999999999999</Data></Cell>
    <Cell><Data ss:Type="Number">0.60399999999999998</Data></Cell>
    <Cell><Data ss:Type="Number">0.65100000000000002</Data></Cell>
    <Cell><Data ss:Type="Number">0.66600000000000004</Data></Cell>
    <Cell><Data ss:Type="Number">0.65900000000000003</Data></Cell>
    <Cell><Data ss:Type="Number">0.71</Data></Cell>
    <Cell><Data ss:Type="Number">0.748</Data></Cell>
    <Cell><Data ss:Type="Number">0.63100000000000001</Data></Cell>
    <Cell><Data ss:Type="Number">0.45</Data></Cell>
   </Row>
   <Row>
    <Cell><Data ss:Type="String">TDa0900554</Data></Cell>
    <Cell><Data ss:Type="Number">2</Data></Cell>
    <Cell><Data ss:Type="Number">0.54100000000000004</Data></Cell>
    <Cell><Data ss:Type="Number">0.71699999999999997</Data></Cell>
    <Cell><Data ss:Type="Number">0.64500000000000002</Data></Cell>
    <Cell><Data ss:Type="Number">0.64700000000000002</Data></Cell>
    <Cell><Data ss:Type="Number">0.66300000000000003</Data></Cell>
    <Cell><Data ss:Type="Number">0.59699999999999998</Data></Cell>
    <Cell><Data ss:Type="Number">0.59</Data></Cell>
    <Cell><Data ss:Type="Number">0.68500000000000005</Data></Cell>
    <Cell><Data ss:Type="Number">0.497</Data></Cell>
    <Cell><Data ss:Type="Number">0.53800000000000003</Data></Cell>
    <Cell><Data ss:Type="Number">0.54</Data></Cell>
    <Cell><Data ss:Type="Number">0.69199999999999995</Data></Cell>
    <Cell><Data ss:Type="Number">0.68899999999999995</Data></Cell>
    <Cell ss:Index="17"><Data ss:Type="Number">0.65</Data></Cell>
    <Cell><Data ss:Type="Number">0.625</Data></Cell>
    <Cell><Data ss:Type="Number">0.621</Data></Cell>
    <Cell><Data ss:Type="Number">0.64700000000000002</Data></Cell>
    <Cell><Data ss:Type="Number">0.68799999999999994</Data></Cell>
    <Cell><Data ss:Type="Number">0.70599999999999996</Data></Cell>
    <Cell><Data ss:Type="Number">0.67800000000000005</Data></Cell>
    <Cell><Data ss:Type="Number">0.748</Data></Cell>
    <Cell><Data ss:Type="Number">0.69299999999999995</Data></Cell>
    <Cell><Data ss:Type="Number">0.70099999999999996</Data></Cell>
    <Cell><Data ss:Type="Number">0.69699999999999995</Data></Cell>
    <Cell><Data ss:Type="Number">0.61599999999999999</Data></Cell>
    <Cell><Data ss:Type="Number">0.63400000000000001</Data></Cell>
    <Cell><Data ss:Type="Number">0.64100000000000001</Data></Cell>
    <Cell><Data ss:Type="Number">0.67100000000000004</Data></Cell>
    <Cell><Data ss:Type="Number">0.66600000000000004</Data></Cell>
    <Cell><Data ss:Type="Number">0.68300000000000005</Data></Cell>
    <Cell><Data ss:Type="Number">0.67200000000000004</Data></Cell>
    <Cell><Data ss:Type="Number">0.67700000000000005</Data></Cell>
    <Cell><Data ss:Type="Number">0.78400000000000003</Data></Cell>
    <Cell><Data ss:Type="Number">0.70799999999999996</Data></Cell>
    <Cell><Data ss:Type="Number">0.66</Data></Cell>
    <Cell><Data ss:Type="Number">0.69099999999999995</Data></Cell>
    <Cell><Data ss:Type="Number">0.46899999999999997</Data></Cell>
    <Cell><Data ss:Type="Number">0.66300000000000003</Data></Cell>
    <Cell><Data ss:Type="Number">0.69199999999999995</Data></Cell>
   </Row>
   <Row>
    <Cell><Data ss:Type="String">TDa1000365</Data></Cell>
    <Cell><Data ss:Type="Number">2</Data></Cell>
    <Cell><Data ss:Type="Number">0.442</Data></Cell>
    <Cell><Data ss:Type="Number">0.63100000000000001</Data></Cell>
    <Cell><Data ss:Type="Number">0.56899999999999995</Data></Cell>
    <Cell><Data ss:Type="Number">0.57199999999999995</Data></Cell>
    <Cell><Data ss:Type="Number">0.72399999999999998</Data></Cell>
    <Cell><Data ss:Type="Number">0.69299999999999995</Data></Cell>
    <Cell><Data ss:Type="Number">0.67900000000000005</Data></Cell>
    <Cell><Data ss:Type="Number">0.67800000000000005</Data></Cell>
    <Cell><Data ss:Type="Number">0.60599999999999998</Data></Cell>
    <Cell><Data ss:Type="Number">0.61</Data></Cell>
    <Cell><Data ss:Type="Number">0.623</Data></Cell>
    <Cell><Data ss:Type="Number">0.72899999999999998</Data></Cell>
    <Cell><Data ss:Type="Number">0.58599999999999997</Data></Cell>
    <Cell><Data ss:Type="Number">0.65</Data></Cell>
    <Cell ss:Index="18"><Data ss:Type="Number">0.61499999999999999</Data></Cell>
    <Cell><Data ss:Type="Number">0.60899999999999999</Data></Cell>
    <Cell><Data ss:Type="Number">0.72199999999999998</Data></Cell>
    <Cell><Data ss:Type="Number">0.69799999999999995</Data></Cell>
    <Cell><Data ss:Type="Number">0.66700000000000004</Data></Cell>
    <Cell><Data ss:Type="Number">0.68300000000000005</Data></Cell>
    <Cell><Data ss:Type="Number">0.70899999999999996</Data></Cell>
    <Cell><Data ss:Type="Number">0.71099999999999997</Data></Cell>
    <Cell><Data ss:Type="Number">0.69399999999999995</Data></Cell>
    <Cell><Data ss:Type="Number">0.70899999999999996</Data></Cell>
    <Cell><Data ss:Type="Number">0.624</Data></Cell>
    <Cell><Data ss:Type="Number">0.61499999999999999</Data></Cell>
    <Cell><Data ss:Type="Number">0.60699999999999998</Data></Cell>
    <Cell><Data ss:Type="Number">0.59799999999999998</Data></Cell>
    <Cell><Data ss:Type="Number">0.64200000000000002</Data></Cell>
    <Cell><Data ss:Type="Number">0.66600000000000004</Data></Cell>
    <Cell><Data ss:Type="Number">0.68600000000000005</Data></Cell>
    <Cell><Data ss:Type="Number">0.69899999999999995</Data></Cell>
    <Cell><Data ss:Type="Number">0.77900000000000003</Data></Cell>
    <Cell><Data ss:Type="Number">0.749</Data></Cell>
    <Cell><Data ss:Type="Number">0.66200000000000003</Data></Cell>
    <Cell><Data ss:Type="Number">0.71199999999999997</Data></Cell>
    <Cell><Data ss:Type="Number">0.61699999999999999</Data></Cell>
    <Cell><Data ss:Type="Number">0.74099999999999999</Data></Cell>
    <Cell><Data ss:Type="Number">0.72699999999999998</Data></Cell>
   </Row>
   <Row>
    <Cell><Data ss:Type="String">TDa1000512</Data></Cell>
    <Cell><Data ss:Type="Number">2</Data></Cell>
    <Cell><Data ss:Type="Number">0.52200000000000002</Data></Cell>
    <Cell><Data ss:Type="Number">0.65</Data></Cell>
    <Cell><Data ss:Type="Number">0.58799999999999997</Data></Cell>
    <Cell><Data ss:Type="Number">0.627</Data></Cell>
    <Cell><Data ss:Type="Number">0.69399999999999995</Data></Cell>
    <Cell><Data ss:Type="Number">0.64700000000000002</Data></Cell>
    <Cell><Data ss:Type="Number">0.60599999999999998</Data></Cell>
    <Cell><Data ss:Type="Number">0.69299999999999995</Data></Cell>
    <Cell><Data ss:Type="Number">0.64</Data></Cell>
    <Cell><Data ss:Type="Number">0.61099999999999999</Data></Cell>
    <Cell><Data ss:Type="Number">0.65800000000000003</Data></Cell>
    <Cell><Data ss:Type="Number">0.70099999999999996</Data></Cell>
    <Cell><Data ss:Type="Number">0.68600000000000005</Data></Cell>
    <Cell><Data ss:Type="Number">0.625</Data></Cell>
    <Cell><Data ss:Type="Number">0.61499999999999999</Data></Cell>
    <Cell ss:Index="19"><Data ss:Type="Number">3.4000000000000002E-2</Data></Cell>
    <Cell><Data ss:Type="Number">0.69099999999999995</Data></Cell>
    <Cell><Data ss:Type="Number">0.65100000000000002</Data></Cell>
    <Cell><Data ss:Type="Number">0.66500000000000004</Data></Cell>
    <Cell><Data ss:Type="Number">0.64800000000000002</Data></Cell>
    <Cell><Data ss:Type="Number">0.70399999999999996</Data></Cell>
    <Cell><Data ss:Type="Number">0.66800000000000004</Data></Cell>
    <Cell><Data ss:Type="Number">0.65800000000000003</Data></Cell>
    <Cell><Data ss:Type="Number">0.61099999999999999</Data></Cell>
    <Cell><Data ss:Type="Number">0.61299999999999999</Data></Cell>
    <Cell><Data ss:Type="Number">0.626</Data></Cell>
    <Cell><Data ss:Type="Number">0.67300000000000004</Data></Cell>
    <Cell><Data ss:Type="Number">0.67700000000000005</Data></Cell>
    <Cell><Data ss:Type="Number">0.71799999999999997</Data></Cell>
    <Cell><Data ss:Type="Number">0.68799999999999994</Data></Cell>
    <Cell><Data ss:Type="Number">0.68600000000000005</Data></Cell>
    <Cell><Data ss:Type="Number">0.65400000000000003</Data></Cell>
    <Cell><Data ss:Type="Number">0.72799999999999998</Data></Cell>
    <Cell><Data ss:Type="Number">0.69199999999999995</Data></Cell>
    <Cell><Data ss:Type="Number">0.66400000000000003</Data></Cell>
    <Cell><Data ss:Type="Number">0.66300000000000003</Data></Cell>
    <Cell><Data ss:Type="Number">0.59899999999999998</Data></Cell>
    <Cell><Data ss:Type="Number">0.72299999999999998</Data></Cell>
    <Cell><Data ss:Type="Number">0.73</Data></Cell>
   </Row>
   <Row>
    <Cell><Data ss:Type="String">TDa1000512a</Data></Cell>
    <Cell><Data ss:Type="Number">2</Data></Cell>
    <Cell><Data ss:Type="Number">0.51900000000000002</Data></Cell>
    <Cell><Data ss:Type="Number">0.64800000000000002</Data></Cell>
    <Cell><Data ss:Type="Number">0.58399999999999996</Data></Cell>
    <Cell><Data ss:Type="Number">0.623</Data></Cell>
    <Cell><Data ss:Type="Number">0.69199999999999995</Data></Cell>
    <Cell><Data ss:Type="Number">0.64300000000000002</Data></Cell>
    <Cell><Data ss:Type="Number">0.60599999999999998</Data></Cell>
    <Cell><Data ss:Type="Number">0.69099999999999995</Data></Cell>
    <Cell><Data ss:Type="Number">0.63300000000000001</Data></Cell>
    <Cell><Data ss:Type="Number">0.60499999999999998</Data></Cell>
    <Cell><Data ss:Type="Number">0.65400000000000003</Data></Cell>
    <Cell><Data ss:Type="Number">0.69699999999999995</Data></Cell>
    <Cell><Data ss:Type="Number">0.68300000000000005</Data></Cell>
    <Cell><Data ss:Type="Number">0.621</Data></Cell>
    <Cell><Data ss:Type="Number">0.60899999999999999</Data></Cell>
    <Cell><Data ss:Type="Number">3.4000000000000002E-2</Data></Cell>
    <Cell ss:Index="20"><Data ss:Type="Number">0.68899999999999995</Data></Cell>
    <Cell><Data ss:Type="Number">0.64600000000000002</Data></Cell>
    <Cell><Data ss:Type="Number">0.65900000000000003</Data></Cell>
    <Cell><Data ss:Type="Number">0.64400000000000002</Data></Cell>
    <Cell><Data ss:Type="Number">0.69899999999999995</Data></Cell>
    <Cell><Data ss:Type="Number">0.66400000000000003</Data></Cell>
    <Cell><Data ss:Type="Number">0.65400000000000003</Data></Cell>
    <Cell><Data ss:Type="Number">0.60899999999999999</Data></Cell>
    <Cell><Data ss:Type="Number">0.60599999999999998</Data></Cell>
    <Cell><Data ss:Type="Number">0.625</Data></Cell>
    <Cell><Data ss:Type="Number">0.66800000000000004</Data></Cell>
    <Cell><Data ss:Type="Number">0.67400000000000004</Data></Cell>
    <Cell><Data ss:Type="Number">0.71299999999999997</Data></Cell>
    <Cell><Data ss:Type="Number">0.68300000000000005</Data></Cell>
    <Cell><Data ss:Type="Number">0.68100000000000005</Data></Cell>
    <Cell><Data ss:Type="Number">0.65</Data></Cell>
    <Cell><Data ss:Type="Number">0.72599999999999998</Data></Cell>
    <Cell><Data ss:Type="Number">0.68799999999999994</Data></Cell>
    <Cell><Data ss:Type="Number">0.66100000000000003</Data></Cell>
    <Cell><Data ss:Type="Number">0.66300000000000003</Data></Cell>
    <Cell><Data ss:Type="Number">0.59599999999999997</Data></Cell>
    <Cell><Data ss:Type="Number">0.72099999999999997</Data></Cell>
    <Cell><Data ss:Type="Number">0.72599999999999998</Data></Cell>
   </Row>
   <Row>
    <Cell><Data ss:Type="String">TDa1100141</Data></Cell>
    <Cell><Data ss:Type="Number">2</Data></Cell>
    <Cell><Data ss:Type="Number">0.67800000000000005</Data></Cell>
    <Cell><Data ss:Type="Number">0.70399999999999996</Data></Cell>
    <Cell><Data ss:Type="Number">0.69499999999999995</Data></Cell>
    <Cell><Data ss:Type="Number">0.69399999999999995</Data></Cell>
    <Cell><Data ss:Type="Number">0.65300000000000002</Data></Cell>
    <Cell><Data ss:Type="Number">0.66200000000000003</Data></Cell>
    <Cell><Data ss:Type="Number">0.65</Data></Cell>
    <Cell><Data ss:Type="Number">0.72499999999999998</Data></Cell>
    <Cell><Data ss:Type="Number">0.63100000000000001</Data></Cell>
    <Cell><Data ss:Type="Number">0.58199999999999996</Data></Cell>
    <Cell><Data ss:Type="Number">0.62</Data></Cell>
    <Cell><Data ss:Type="Number">0.67500000000000004</Data></Cell>
    <Cell><Data ss:Type="Number">0.71099999999999997</Data></Cell>
    <Cell><Data ss:Type="Number">0.64700000000000002</Data></Cell>
    <Cell><Data ss:Type="Number">0.72199999999999998</Data></Cell>
    <Cell><Data ss:Type="Number">0.69099999999999995</Data></Cell>
    <Cell><Data ss:Type="Number">0.68899999999999995</Data></Cell>
    <Cell ss:Index="21"><Data ss:Type="Number">0.746</Data></Cell>
    <Cell><Data ss:Type="Number">0.76600000000000001</Data></Cell>
    <Cell><Data ss:Type="Number">0.77400000000000002</Data></Cell>
    <Cell><Data ss:Type="Number">0.77500000000000002</Data></Cell>
    <Cell><Data ss:Type="Number">0.754</Data></Cell>
    <Cell><Data ss:Type="Number">0.77400000000000002</Data></Cell>
    <Cell><Data ss:Type="Number">0.754</Data></Cell>
    <Cell><Data ss:Type="Number">0.69599999999999995</Data></Cell>
    <Cell><Data ss:Type="Number">0.65</Data></Cell>
    <Cell><Data ss:Type="Number">0.70199999999999996</Data></Cell>
    <Cell><Data ss:Type="Number">0.68</Data></Cell>
    <Cell><Data ss:Type="Number">0.71</Data></Cell>
    <Cell><Data ss:Type="Number">0.73699999999999999</Data></Cell>
    <Cell><Data ss:Type="Number">0.69299999999999995</Data></Cell>
    <Cell><Data ss:Type="Number">0.69799999999999995</Data></Cell>
    <Cell><Data ss:Type="Number">0.70099999999999996</Data></Cell>
    <Cell><Data ss:Type="Number">0.68300000000000005</Data></Cell>
    <Cell><Data ss:Type="Number">0.67100000000000004</Data></Cell>
    <Cell><Data ss:Type="Number">0.61299999999999999</Data></Cell>
    <Cell><Data ss:Type="Number">0.61499999999999999</Data></Cell>
    <Cell><Data ss:Type="Number">0.68799999999999994</Data></Cell>
    <Cell><Data ss:Type="Number">0.66900000000000004</Data></Cell>
   </Row>
   <Row>
    <Cell><Data ss:Type="String">TDa1100264</Data></Cell>
    <Cell><Data ss:Type="Number">2</Data></Cell>
    <Cell><Data ss:Type="Number">0.628</Data></Cell>
    <Cell><Data ss:Type="Number">0.65800000000000003</Data></Cell>
    <Cell><Data ss:Type="Number">0.70499999999999996</Data></Cell>
    <Cell><Data ss:Type="Number">0.69399999999999995</Data></Cell>
    <Cell><Data ss:Type="Number">0.71799999999999997</Data></Cell>
    <Cell><Data ss:Type="Number">0.72099999999999997</Data></Cell>
    <Cell><Data ss:Type="Number">0.69499999999999995</Data></Cell>
    <Cell><Data ss:Type="Number">0.70299999999999996</Data></Cell>
    <Cell><Data ss:Type="Number">0.69</Data></Cell>
    <Cell><Data ss:Type="Number">0.65500000000000003</Data></Cell>
    <Cell><Data ss:Type="Number">0.68300000000000005</Data></Cell>
    <Cell><Data ss:Type="Number">0.70499999999999996</Data></Cell>
    <Cell><Data ss:Type="Number">0.71899999999999997</Data></Cell>
    <Cell><Data ss:Type="Number">0.68799999999999994</Data></Cell>
    <Cell><Data ss:Type="Number">0.69799999999999995</Data></Cell>
    <Cell><Data ss:Type="Number">0.65100000000000002</Data></Cell>
    <Cell><Data ss:Type="Number">0.64600000000000002</Data></Cell>
    <Cell><Data ss:Type="Number">0.746</Data></Cell>
    <Cell ss:Index="22"><Data ss:Type="Number">0.58599999999999997</Data></Cell>
    <Cell><Data ss:Type="Number">0.59099999999999997</Data></Cell>
    <Cell><Data ss:Type="Number">0.55700000000000005</Data></Cell>
    <Cell><Data ss:Type="Number">0.47499999999999998</Data></Cell>
    <Cell><Data ss:Type="Number">0.499</Data></Cell>
    <Cell><Data ss:Type="Number">0.5</Data></Cell>
    <Cell><Data ss:Type="Number">0.57599999999999996</Data></Cell>
    <Cell><Data ss:Type="Number">0.69199999999999995</Data></Cell>
    <Cell><Data ss:Type="Number">0.65800000000000003</Data></Cell>
    <Cell><Data ss:Type="Number">0.64900000000000002</Data></Cell>
    <Cell><Data ss:Type="Number">0.69199999999999995</Data></Cell>
    <Cell><Data ss:Type="Number">0.66</Data></Cell>
    <Cell><Data ss:Type="Number">0.55400000000000005</Data></Cell>
    <Cell><Data ss:Type="Number">0.626</Data></Cell>
    <Cell><Data ss:Type="Number">0.72299999999999998</Data></Cell>
    <Cell><Data ss:Type="Number">0.69899999999999995</Data></Cell>
    <Cell><Data ss:Type="Number">0.66700000000000004</Data></Cell>
    <Cell><Data ss:Type="Number">0.71699999999999997</Data></Cell>
    <Cell><Data ss:Type="Number">0.71599999999999997</Data></Cell>
    <Cell><Data ss:Type="Number">0.748</Data></Cell>
    <Cell><Data ss:Type="Number">0.69599999999999995</Data></Cell>
   </Row>
   <Row>
    <Cell><Data ss:Type="String">TDa1100295</Data></Cell>
    <Cell><Data ss:Type="Number">2</Data></Cell>
    <Cell><Data ss:Type="Number">0.60299999999999998</Data></Cell>
    <Cell><Data ss:Type="Number">0.64400000000000002</Data></Cell>
    <Cell><Data ss:Type="Number">0.67800000000000005</Data></Cell>
    <Cell><Data ss:Type="Number">0.65600000000000003</Data></Cell>
    <Cell><Data ss:Type="Number">0.73299999999999998</Data></Cell>
    <Cell><Data ss:Type="Number">0.71699999999999997</Data></Cell>
    <Cell><Data ss:Type="Number">0.72099999999999997</Data></Cell>
    <Cell><Data ss:Type="Number">0.65500000000000003</Data></Cell>
    <Cell><Data ss:Type="Number">0.73699999999999999</Data></Cell>
    <Cell><Data ss:Type="Number">0.69799999999999995</Data></Cell>
    <Cell><Data ss:Type="Number">0.68899999999999995</Data></Cell>
    <Cell><Data ss:Type="Number">0.69299999999999995</Data></Cell>
    <Cell><Data ss:Type="Number">0.71299999999999997</Data></Cell>
    <Cell><Data ss:Type="Number">0.70599999999999996</Data></Cell>
    <Cell><Data ss:Type="Number">0.66700000000000004</Data></Cell>
    <Cell><Data ss:Type="Number">0.66500000000000004</Data></Cell>
    <Cell><Data ss:Type="Number">0.65900000000000003</Data></Cell>
    <Cell><Data ss:Type="Number">0.76600000000000001</Data></Cell>
    <Cell><Data ss:Type="Number">0.58599999999999997</Data></Cell>
    <Cell ss:Index="23"><Data ss:Type="Number">0.61</Data></Cell>
    <Cell><Data ss:Type="Number">0.45700000000000002</Data></Cell>
    <Cell><Data ss:Type="Number">0.63100000000000001</Data></Cell>
    <Cell><Data ss:Type="Number">0.66800000000000004</Data></Cell>
    <Cell><Data ss:Type="Number">0.59899999999999998</Data></Cell>
    <Cell><Data ss:Type="Number">0.60099999999999998</Data></Cell>
    <Cell><Data ss:Type="Number">0.68700000000000006</Data></Cell>
    <Cell><Data ss:Type="Number">0.63400000000000001</Data></Cell>
    <Cell><Data ss:Type="Number">0.63300000000000001</Data></Cell>
    <Cell><Data ss:Type="Number">0.68</Data></Cell>
    <Cell><Data ss:Type="Number">0.73599999999999999</Data></Cell>
    <Cell><Data ss:Type="Number">0.70199999999999996</Data></Cell>
    <Cell><Data ss:Type="Number">0.73799999999999999</Data></Cell>
    <Cell><Data ss:Type="Number">0.755</Data></Cell>
    <Cell><Data ss:Type="Number">0.74399999999999999</Data></Cell>
    <Cell><Data ss:Type="Number">0.71</Data></Cell>
    <Cell><Data ss:Type="Number">0.73099999999999998</Data></Cell>
    <Cell><Data ss:Type="Number">0.72</Data></Cell>
    <Cell><Data ss:Type="Number">0.76900000000000002</Data></Cell>
    <Cell><Data ss:Type="Number">0.71799999999999997</Data></Cell>
   </Row>
   <Row>
    <Cell><Data ss:Type="String">TDa1100389</Data></Cell>
    <Cell><Data ss:Type="Number">2</Data></Cell>
    <Cell><Data ss:Type="Number">0.58499999999999996</Data></Cell>
    <Cell><Data ss:Type="Number">0.67600000000000005</Data></Cell>
    <Cell><Data ss:Type="Number">0.63200000000000001</Data></Cell>
    <Cell><Data ss:Type="Number">0.69499999999999995</Data></Cell>
    <Cell><Data ss:Type="Number">0.69499999999999995</Data></Cell>
    <Cell><Data ss:Type="Number">0.69299999999999995</Data></Cell>
    <Cell><Data ss:Type="Number">0.74199999999999999</Data></Cell>
    <Cell><Data ss:Type="Number">0.69599999999999995</Data></Cell>
    <Cell><Data ss:Type="Number">0.66500000000000004</Data></Cell>
    <Cell><Data ss:Type="Number">0.65800000000000003</Data></Cell>
    <Cell><Data ss:Type="Number">0.65300000000000002</Data></Cell>
    <Cell><Data ss:Type="Number">0.76800000000000002</Data></Cell>
    <Cell><Data ss:Type="Number">0.69799999999999995</Data></Cell>
    <Cell><Data ss:Type="Number">0.67800000000000005</Data></Cell>
    <Cell><Data ss:Type="Number">0.68300000000000005</Data></Cell>
    <Cell><Data ss:Type="Number">0.64800000000000002</Data></Cell>
    <Cell><Data ss:Type="Number">0.64400000000000002</Data></Cell>
    <Cell><Data ss:Type="Number">0.77400000000000002</Data></Cell>
    <Cell><Data ss:Type="Number">0.59099999999999997</Data></Cell>
    <Cell><Data ss:Type="Number">0.61</Data></Cell>
    <Cell ss:Index="24"><Data ss:Type="Number">0.61699999999999999</Data></Cell>
    <Cell><Data ss:Type="Number">0.497</Data></Cell>
    <Cell><Data ss:Type="Number">0.44800000000000001</Data></Cell>
    <Cell><Data ss:Type="Number">0.48699999999999999</Data></Cell>
    <Cell><Data ss:Type="Number">0.27200000000000002</Data></Cell>
    <Cell><Data ss:Type="Number">0.65200000000000002</Data></Cell>
    <Cell><Data ss:Type="Number">0.69499999999999995</Data></Cell>
    <Cell><Data ss:Type="Number">0.70499999999999996</Data></Cell>
    <Cell><Data ss:Type="Number">0.74399999999999999</Data></Cell>
    <Cell><Data ss:Type="Number">0.70599999999999996</Data></Cell>
    <Cell><Data ss:Type="Number">0.65800000000000003</Data></Cell>
    <Cell><Data ss:Type="Number">0.57399999999999995</Data></Cell>
    <Cell><Data ss:Type="Number">0.73299999999999998</Data></Cell>
    <Cell><Data ss:Type="Number">0.72199999999999998</Data></Cell>
    <Cell><Data ss:Type="Number">0.73299999999999998</Data></Cell>
    <Cell><Data ss:Type="Number">0.749</Data></Cell>
    <Cell><Data ss:Type="Number">0.71099999999999997</Data></Cell>
    <Cell><Data ss:Type="Number">0.73599999999999999</Data></Cell>
    <Cell><Data ss:Type="Number">0.70799999999999996</Data></Cell>
   </Row>
   <Row>
    <Cell><Data ss:Type="String">TDa1100462</Data></Cell>
    <Cell><Data ss:Type="Number">2</Data></Cell>
    <Cell><Data ss:Type="Number">0.66500000000000004</Data></Cell>
    <Cell><Data ss:Type="Number">0.65900000000000003</Data></Cell>
    <Cell><Data ss:Type="Number">0.63700000000000001</Data></Cell>
    <Cell><Data ss:Type="Number">0.68700000000000006</Data></Cell>
    <Cell><Data ss:Type="Number">0.75700000000000001</Data></Cell>
    <Cell><Data ss:Type="Number">0.72699999999999998</Data></Cell>
    <Cell><Data ss:Type="Number">0.73299999999999998</Data></Cell>
    <Cell><Data ss:Type="Number">0.63900000000000001</Data></Cell>
    <Cell><Data ss:Type="Number">0.73299999999999998</Data></Cell>
    <Cell><Data ss:Type="Number">0.71399999999999997</Data></Cell>
    <Cell><Data ss:Type="Number">0.72599999999999998</Data></Cell>
    <Cell><Data ss:Type="Number">0.70499999999999996</Data></Cell>
    <Cell><Data ss:Type="Number">0.65600000000000003</Data></Cell>
    <Cell><Data ss:Type="Number">0.748</Data></Cell>
    <Cell><Data ss:Type="Number">0.70899999999999996</Data></Cell>
    <Cell><Data ss:Type="Number">0.70399999999999996</Data></Cell>
    <Cell><Data ss:Type="Number">0.69899999999999995</Data></Cell>
    <Cell><Data ss:Type="Number">0.77500000000000002</Data></Cell>
    <Cell><Data ss:Type="Number">0.55700000000000005</Data></Cell>
    <Cell><Data ss:Type="Number">0.45700000000000002</Data></Cell>
    <Cell><Data ss:Type="Number">0.61699999999999999</Data></Cell>
    <Cell ss:Index="25"><Data ss:Type="Number">0.56100000000000005</Data></Cell>
    <Cell><Data ss:Type="Number">0.60599999999999998</Data></Cell>
    <Cell><Data ss:Type="Number">0.59</Data></Cell>
    <Cell><Data ss:Type="Number">0.61699999999999999</Data></Cell>
    <Cell><Data ss:Type="Number">0.69499999999999995</Data></Cell>
    <Cell><Data ss:Type="Number">0.69499999999999995</Data></Cell>
    <Cell><Data ss:Type="Number">0.69399999999999995</Data></Cell>
    <Cell><Data ss:Type="Number">0.68500000000000005</Data></Cell>
    <Cell><Data ss:Type="Number">0.70699999999999996</Data></Cell>
    <Cell><Data ss:Type="Number">0.65100000000000002</Data></Cell>
    <Cell><Data ss:Type="Number">0.69299999999999995</Data></Cell>
    <Cell><Data ss:Type="Number">0.70899999999999996</Data></Cell>
    <Cell><Data ss:Type="Number">0.74399999999999999</Data></Cell>
    <Cell><Data ss:Type="Number">0.70499999999999996</Data></Cell>
    <Cell><Data ss:Type="Number">0.74</Data></Cell>
    <Cell><Data ss:Type="Number">0.76600000000000001</Data></Cell>
    <Cell><Data ss:Type="Number">0.752</Data></Cell>
    <Cell><Data ss:Type="Number">0.67</Data></Cell>
   </Row>
   <Row>
    <Cell><Data ss:Type="String">TDa1100477</Data></Cell>
    <Cell><Data ss:Type="Number">2</Data></Cell>
    <Cell><Data ss:Type="Number">0.60099999999999998</Data></Cell>
    <Cell><Data ss:Type="Number">0.67800000000000005</Data></Cell>
    <Cell><Data ss:Type="Number">0.66700000000000004</Data></Cell>
    <Cell><Data ss:Type="Number">0.70099999999999996</Data></Cell>
    <Cell><Data ss:Type="Number">0.68500000000000005</Data></Cell>
    <Cell><Data ss:Type="Number">0.63500000000000001</Data></Cell>
    <Cell><Data ss:Type="Number">0.69799999999999995</Data></Cell>
    <Cell><Data ss:Type="Number">0.73199999999999998</Data></Cell>
    <Cell><Data ss:Type="Number">0.68899999999999995</Data></Cell>
    <Cell><Data ss:Type="Number">0.65</Data></Cell>
    <Cell><Data ss:Type="Number">0.67500000000000004</Data></Cell>
    <Cell><Data ss:Type="Number">0.74</Data></Cell>
    <Cell><Data ss:Type="Number">0.73499999999999999</Data></Cell>
    <Cell><Data ss:Type="Number">0.69299999999999995</Data></Cell>
    <Cell><Data ss:Type="Number">0.71099999999999997</Data></Cell>
    <Cell><Data ss:Type="Number">0.66800000000000004</Data></Cell>
    <Cell><Data ss:Type="Number">0.66400000000000003</Data></Cell>
    <Cell><Data ss:Type="Number">0.754</Data></Cell>
    <Cell><Data ss:Type="Number">0.47499999999999998</Data></Cell>
    <Cell><Data ss:Type="Number">0.63100000000000001</Data></Cell>
    <Cell><Data ss:Type="Number">0.497</Data></Cell>
    <Cell><Data ss:Type="Number">0.56100000000000005</Data></Cell>
    <Cell ss:Index="26"><Data ss:Type="Number">0.497</Data></Cell>
    <Cell><Data ss:Type="Number">0.47799999999999998</Data></Cell>
    <Cell><Data ss:Type="Number">0.51500000000000001</Data></Cell>
    <Cell><Data ss:Type="Number">0.67100000000000004</Data></Cell>
    <Cell><Data ss:Type="Number">0.70799999999999996</Data></Cell>
    <Cell><Data ss:Type="Number">0.73599999999999999</Data></Cell>
    <Cell><Data ss:Type="Number">0.76400000000000001</Data></Cell>
    <Cell><Data ss:Type="Number">0.72099999999999997</Data></Cell>
    <Cell><Data ss:Type="Number">0.63400000000000001</Data></Cell>
    <Cell><Data ss:Type="Number">0.60299999999999998</Data></Cell>
    <Cell><Data ss:Type="Number">0.72399999999999998</Data></Cell>
    <Cell><Data ss:Type="Number">0.71199999999999997</Data></Cell>
    <Cell><Data ss:Type="Number">0.70199999999999996</Data></Cell>
    <Cell><Data ss:Type="Number">0.72099999999999997</Data></Cell>
    <Cell><Data ss:Type="Number">0.68799999999999994</Data></Cell>
    <Cell><Data ss:Type="Number">0.748</Data></Cell>
    <Cell><Data ss:Type="Number">0.73</Data></Cell>
   </Row>
   <Row>
    <Cell><Data ss:Type="String">TDa1100507</Data></Cell>
    <Cell><Data ss:Type="Number">2</Data></Cell>
    <Cell><Data ss:Type="Number">0.67200000000000004</Data></Cell>
    <Cell><Data ss:Type="Number">0.68100000000000005</Data></Cell>
    <Cell><Data ss:Type="Number">0.68899999999999995</Data></Cell>
    <Cell><Data ss:Type="Number">0.71099999999999997</Data></Cell>
    <Cell><Data ss:Type="Number">0.70899999999999996</Data></Cell>
    <Cell><Data ss:Type="Number">0.71299999999999997</Data></Cell>
    <Cell><Data ss:Type="Number">0.71499999999999997</Data></Cell>
    <Cell><Data ss:Type="Number">0.72399999999999998</Data></Cell>
    <Cell><Data ss:Type="Number">0.68300000000000005</Data></Cell>
    <Cell><Data ss:Type="Number">0.66</Data></Cell>
    <Cell><Data ss:Type="Number">0.69399999999999995</Data></Cell>
    <Cell><Data ss:Type="Number">0.73799999999999999</Data></Cell>
    <Cell><Data ss:Type="Number">0.68899999999999995</Data></Cell>
    <Cell><Data ss:Type="Number">0.70099999999999996</Data></Cell>
    <Cell><Data ss:Type="Number">0.69399999999999995</Data></Cell>
    <Cell><Data ss:Type="Number">0.65800000000000003</Data></Cell>
    <Cell><Data ss:Type="Number">0.65400000000000003</Data></Cell>
    <Cell><Data ss:Type="Number">0.77400000000000002</Data></Cell>
    <Cell><Data ss:Type="Number">0.499</Data></Cell>
    <Cell><Data ss:Type="Number">0.66800000000000004</Data></Cell>
    <Cell><Data ss:Type="Number">0.44800000000000001</Data></Cell>
    <Cell><Data ss:Type="Number">0.60599999999999998</Data></Cell>
    <Cell><Data ss:Type="Number">0.497</Data></Cell>
    <Cell ss:Index="27"><Data ss:Type="Number">0.441</Data></Cell>
    <Cell><Data ss:Type="Number">0.48499999999999999</Data></Cell>
    <Cell><Data ss:Type="Number">0.72299999999999998</Data></Cell>
    <Cell><Data ss:Type="Number">0.75600000000000001</Data></Cell>
    <Cell><Data ss:Type="Number">0.72899999999999998</Data></Cell>
    <Cell><Data ss:Type="Number">0.72</Data></Cell>
    <Cell><Data ss:Type="Number">0.72299999999999998</Data></Cell>
    <Cell><Data ss:Type="Number">0.57099999999999995</Data></Cell>
    <Cell><Data ss:Type="Number">0.56200000000000006</Data></Cell>
    <Cell><Data ss:Type="Number">0.70499999999999996</Data></Cell>
    <Cell><Data ss:Type="Number">0.71299999999999997</Data></Cell>
    <Cell><Data ss:Type="Number">0.69099999999999995</Data></Cell>
    <Cell><Data ss:Type="Number">0.752</Data></Cell>
    <Cell><Data ss:Type="Number">0.74299999999999999</Data></Cell>
    <Cell><Data ss:Type="Number">0.74299999999999999</Data></Cell>
    <Cell><Data ss:Type="Number">0.69099999999999995</Data></Cell>
   </Row>
   <Row>
    <Cell><Data ss:Type="String">TDa1100511</Data></Cell>
    <Cell><Data ss:Type="Number">2</Data></Cell>
    <Cell><Data ss:Type="Number">0.64400000000000002</Data></Cell>
    <Cell><Data ss:Type="Number">0.66200000000000003</Data></Cell>
    <Cell><Data ss:Type="Number">0.68700000000000006</Data></Cell>
    <Cell><Data ss:Type="Number">0.69399999999999995</Data></Cell>
    <Cell><Data ss:Type="Number">0.69799999999999995</Data></Cell>
    <Cell><Data ss:Type="Number">0.67</Data></Cell>
    <Cell><Data ss:Type="Number">0.71</Data></Cell>
    <Cell><Data ss:Type="Number">0.70799999999999996</Data></Cell>
    <Cell><Data ss:Type="Number">0.66900000000000004</Data></Cell>
    <Cell><Data ss:Type="Number">0.63600000000000001</Data></Cell>
    <Cell><Data ss:Type="Number">0.65800000000000003</Data></Cell>
    <Cell><Data ss:Type="Number">0.75800000000000001</Data></Cell>
    <Cell><Data ss:Type="Number">0.71199999999999997</Data></Cell>
    <Cell><Data ss:Type="Number">0.69699999999999995</Data></Cell>
    <Cell><Data ss:Type="Number">0.70899999999999996</Data></Cell>
    <Cell><Data ss:Type="Number">0.61099999999999999</Data></Cell>
    <Cell><Data ss:Type="Number">0.60899999999999999</Data></Cell>
    <Cell><Data ss:Type="Number">0.754</Data></Cell>
    <Cell><Data ss:Type="Number">0.5</Data></Cell>
    <Cell><Data ss:Type="Number">0.59899999999999998</Data></Cell>
    <Cell><Data ss:Type="Number">0.48699999999999999</Data></Cell>
    <Cell><Data ss:Type="Number">0.59</Data></Cell>
    <Cell><Data ss:Type="Number">0.47799999999999998</Data></Cell>
    <Cell><Data ss:Type="Number">0.441</Data></Cell>
    <Cell ss:Index="28"><Data ss:Type="Number">0.48799999999999999</Data></Cell>
    <Cell><Data ss:Type="Number">0.64100000000000001</Data></Cell>
    <Cell><Data ss:Type="Number">0.72599999999999998</Data></Cell>
    <Cell><Data ss:Type="Number">0.69199999999999995</Data></Cell>
    <Cell><Data ss:Type="Number">0.75900000000000001</Data></Cell>
    <Cell><Data ss:Type="Number">0.73599999999999999</Data></Cell>
    <Cell><Data ss:Type="Number">0.59899999999999998</Data></Cell>
    <Cell><Data ss:Type="Number">0.60099999999999998</Data></Cell>
    <Cell><Data ss:Type="Number">0.68799999999999994</Data></Cell>
    <Cell><Data ss:Type="Number">0.67600000000000005</Data></Cell>
    <Cell><Data ss:Type="Number">0.69299999999999995</Data></Cell>
    <Cell><Data ss:Type="Number">0.747</Data></Cell>
    <Cell><Data ss:Type="Number">0.68600000000000005</Data></Cell>
    <Cell><Data ss:Type="Number">0.74399999999999999</Data></Cell>
    <Cell><Data ss:Type="Number">0.71799999999999997</Data></Cell>
   </Row>
   <Row>
    <Cell><Data ss:Type="String">TDa1400035</Data></Cell>
    <Cell><Data ss:Type="Number">2</Data></Cell>
    <Cell><Data ss:Type="Number">0.52400000000000002</Data></Cell>
    <Cell><Data ss:Type="Number">0.63</Data></Cell>
    <Cell><Data ss:Type="Number">0.60299999999999998</Data></Cell>
    <Cell><Data ss:Type="Number">0.64200000000000002</Data></Cell>
    <Cell><Data ss:Type="Number">0.65400000000000003</Data></Cell>
    <Cell><Data ss:Type="Number">0.63300000000000001</Data></Cell>
    <Cell><Data ss:Type="Number">0.67200000000000004</Data></Cell>
    <Cell><Data ss:Type="Number">0.65500000000000003</Data></Cell>
    <Cell><Data ss:Type="Number">0.59199999999999997</Data></Cell>
    <Cell><Data ss:Type="Number">0.57999999999999996</Data></Cell>
    <Cell><Data ss:Type="Number">0.59699999999999998</Data></Cell>
    <Cell><Data ss:Type="Number">0.70599999999999996</Data></Cell>
    <Cell><Data ss:Type="Number">0.66300000000000003</Data></Cell>
    <Cell><Data ss:Type="Number">0.61599999999999999</Data></Cell>
    <Cell><Data ss:Type="Number">0.624</Data></Cell>
    <Cell><Data ss:Type="Number">0.61299999999999999</Data></Cell>
    <Cell><Data ss:Type="Number">0.60599999999999998</Data></Cell>
    <Cell><Data ss:Type="Number">0.69599999999999995</Data></Cell>
    <Cell><Data ss:Type="Number">0.57599999999999996</Data></Cell>
    <Cell><Data ss:Type="Number">0.60099999999999998</Data></Cell>
    <Cell><Data ss:Type="Number">0.27200000000000002</Data></Cell>
    <Cell><Data ss:Type="Number">0.61699999999999999</Data></Cell>
    <Cell><Data ss:Type="Number">0.51500000000000001</Data></Cell>
    <Cell><Data ss:Type="Number">0.48499999999999999</Data></Cell>
    <Cell><Data ss:Type="Number">0.48799999999999999</Data></Cell>
    <Cell ss:Index="29"><Data ss:Type="Number">0.59499999999999997</Data></Cell>
    <Cell><Data ss:Type="Number">0.64900000000000002</Data></Cell>
    <Cell><Data ss:Type="Number">0.64500000000000002</Data></Cell>
    <Cell><Data ss:Type="Number">0.69599999999999995</Data></Cell>
    <Cell><Data ss:Type="Number">0.67</Data></Cell>
    <Cell><Data ss:Type="Number">0.61299999999999999</Data></Cell>
    <Cell><Data ss:Type="Number">0.57199999999999995</Data></Cell>
    <Cell><Data ss:Type="Number">0.69599999999999995</Data></Cell>
    <Cell><Data ss:Type="Number">0.67100000000000004</Data></Cell>
    <Cell><Data ss:Type="Number">0.64</Data></Cell>
    <Cell><Data ss:Type="Number">0.68100000000000005</Data></Cell>
    <Cell><Data ss:Type="Number">0.61099999999999999</Data></Cell>
    <Cell><Data ss:Type="Number">0.7</Data></Cell>
    <Cell><Data ss:Type="Number">0.66400000000000003</Data></Cell>
   </Row>
   <Row>
    <Cell><Data ss:Type="String">TDa1400301</Data></Cell>
    <Cell><Data ss:Type="Number">2</Data></Cell>
    <Cell><Data ss:Type="Number">0.46300000000000002</Data></Cell>
    <Cell><Data ss:Type="Number">0.59099999999999997</Data></Cell>
    <Cell><Data ss:Type="Number">0.59099999999999997</Data></Cell>
    <Cell><Data ss:Type="Number">0.58099999999999996</Data></Cell>
    <Cell><Data ss:Type="Number">0.68300000000000005</Data></Cell>
    <Cell><Data ss:Type="Number">0.65700000000000003</Data></Cell>
    <Cell><Data ss:Type="Number">0.68300000000000005</Data></Cell>
    <Cell><Data ss:Type="Number">0.628</Data></Cell>
    <Cell><Data ss:Type="Number">0.61899999999999999</Data></Cell>
    <Cell><Data ss:Type="Number">0.59099999999999997</Data></Cell>
    <Cell><Data ss:Type="Number">0.61199999999999999</Data></Cell>
    <Cell><Data ss:Type="Number">0.69799999999999995</Data></Cell>
    <Cell><Data ss:Type="Number">0.64800000000000002</Data></Cell>
    <Cell><Data ss:Type="Number">0.63400000000000001</Data></Cell>
    <Cell><Data ss:Type="Number">0.61499999999999999</Data></Cell>
    <Cell><Data ss:Type="Number">0.626</Data></Cell>
    <Cell><Data ss:Type="Number">0.625</Data></Cell>
    <Cell><Data ss:Type="Number">0.65</Data></Cell>
    <Cell><Data ss:Type="Number">0.69199999999999995</Data></Cell>
    <Cell><Data ss:Type="Number">0.68700000000000006</Data></Cell>
    <Cell><Data ss:Type="Number">0.65200000000000002</Data></Cell>
    <Cell><Data ss:Type="Number">0.69499999999999995</Data></Cell>
    <Cell><Data ss:Type="Number">0.67100000000000004</Data></Cell>
    <Cell><Data ss:Type="Number">0.72299999999999998</Data></Cell>
    <Cell><Data ss:Type="Number">0.64100000000000001</Data></Cell>
    <Cell><Data ss:Type="Number">0.59499999999999997</Data></Cell>
    <Cell ss:Index="30"><Data ss:Type="Number">0.495</Data></Cell>
    <Cell><Data ss:Type="Number">0.49299999999999999</Data></Cell>
    <Cell><Data ss:Type="Number">0.57499999999999996</Data></Cell>
    <Cell><Data ss:Type="Number">0.622</Data></Cell>
    <Cell><Data ss:Type="Number">0.60599999999999998</Data></Cell>
    <Cell><Data ss:Type="Number">0.622</Data></Cell>
    <Cell><Data ss:Type="Number">0.71499999999999997</Data></Cell>
    <Cell><Data ss:Type="Number">0.68200000000000005</Data></Cell>
    <Cell><Data ss:Type="Number">0.64600000000000002</Data></Cell>
    <Cell><Data ss:Type="Number">0.66900000000000004</Data></Cell>
    <Cell><Data ss:Type="Number">0.59699999999999998</Data></Cell>
    <Cell><Data ss:Type="Number">0.67500000000000004</Data></Cell>
    <Cell><Data ss:Type="Number">0.58299999999999996</Data></Cell>
   </Row>
   <Row>
    <Cell><Data ss:Type="String">TDa1400367</Data></Cell>
    <Cell><Data ss:Type="Number">2</Data></Cell>
    <Cell><Data ss:Type="Number">0.499</Data></Cell>
    <Cell><Data ss:Type="Number">0.58799999999999997</Data></Cell>
    <Cell><Data ss:Type="Number">0.64100000000000001</Data></Cell>
    <Cell><Data ss:Type="Number">0.58199999999999996</Data></Cell>
    <Cell><Data ss:Type="Number">0.67500000000000004</Data></Cell>
    <Cell><Data ss:Type="Number">0.71899999999999997</Data></Cell>
    <Cell><Data ss:Type="Number">0.65800000000000003</Data></Cell>
    <Cell><Data ss:Type="Number">0.64500000000000002</Data></Cell>
    <Cell><Data ss:Type="Number">0.626</Data></Cell>
    <Cell><Data ss:Type="Number">0.62</Data></Cell>
    <Cell><Data ss:Type="Number">0.66100000000000003</Data></Cell>
    <Cell><Data ss:Type="Number">0.68300000000000005</Data></Cell>
    <Cell><Data ss:Type="Number">0.64600000000000002</Data></Cell>
    <Cell><Data ss:Type="Number">0.64100000000000001</Data></Cell>
    <Cell><Data ss:Type="Number">0.60699999999999998</Data></Cell>
    <Cell><Data ss:Type="Number">0.67300000000000004</Data></Cell>
    <Cell><Data ss:Type="Number">0.66800000000000004</Data></Cell>
    <Cell><Data ss:Type="Number">0.70199999999999996</Data></Cell>
    <Cell><Data ss:Type="Number">0.65800000000000003</Data></Cell>
    <Cell><Data ss:Type="Number">0.63400000000000001</Data></Cell>
    <Cell><Data ss:Type="Number">0.69499999999999995</Data></Cell>
    <Cell><Data ss:Type="Number">0.69499999999999995</Data></Cell>
    <Cell><Data ss:Type="Number">0.70799999999999996</Data></Cell>
    <Cell><Data ss:Type="Number">0.75600000000000001</Data></Cell>
    <Cell><Data ss:Type="Number">0.72599999999999998</Data></Cell>
    <Cell><Data ss:Type="Number">0.64900000000000002</Data></Cell>
    <Cell><Data ss:Type="Number">0.495</Data></Cell>
    <Cell ss:Index="31"><Data ss:Type="Number">0.432</Data></Cell>
    <Cell><Data ss:Type="Number">0.53900000000000003</Data></Cell>
    <Cell><Data ss:Type="Number">0.57799999999999996</Data></Cell>
    <Cell><Data ss:Type="Number">0.60299999999999998</Data></Cell>
    <Cell><Data ss:Type="Number">0.62</Data></Cell>
    <Cell><Data ss:Type="Number">0.70699999999999996</Data></Cell>
    <Cell><Data ss:Type="Number">0.67400000000000004</Data></Cell>
    <Cell><Data ss:Type="Number">0.65500000000000003</Data></Cell>
    <Cell><Data ss:Type="Number">0.68</Data></Cell>
    <Cell><Data ss:Type="Number">0.65</Data></Cell>
    <Cell><Data ss:Type="Number">0.65400000000000003</Data></Cell>
    <Cell><Data ss:Type="Number">0.60099999999999998</Data></Cell>
   </Row>
   <Row>
    <Cell><Data ss:Type="String">TDa1400380</Data></Cell>
    <Cell><Data ss:Type="Number">2</Data></Cell>
    <Cell><Data ss:Type="Number">0.53</Data></Cell>
    <Cell><Data ss:Type="Number">0.57299999999999995</Data></Cell>
    <Cell><Data ss:Type="Number">0.65900000000000003</Data></Cell>
    <Cell><Data ss:Type="Number">0.60799999999999998</Data></Cell>
    <Cell><Data ss:Type="Number">0.70299999999999996</Data></Cell>
    <Cell><Data ss:Type="Number">0.745</Data></Cell>
    <Cell><Data ss:Type="Number">0.72199999999999998</Data></Cell>
    <Cell><Data ss:Type="Number">0.65100000000000002</Data></Cell>
    <Cell><Data ss:Type="Number">0.63100000000000001</Data></Cell>
    <Cell><Data ss:Type="Number">0.625</Data></Cell>
    <Cell><Data ss:Type="Number">0.6</Data></Cell>
    <Cell><Data ss:Type="Number">0.69799999999999995</Data></Cell>
    <Cell><Data ss:Type="Number">0.63700000000000001</Data></Cell>
    <Cell><Data ss:Type="Number">0.67100000000000004</Data></Cell>
    <Cell><Data ss:Type="Number">0.59799999999999998</Data></Cell>
    <Cell><Data ss:Type="Number">0.67700000000000005</Data></Cell>
    <Cell><Data ss:Type="Number">0.67400000000000004</Data></Cell>
    <Cell><Data ss:Type="Number">0.68</Data></Cell>
    <Cell><Data ss:Type="Number">0.64900000000000002</Data></Cell>
    <Cell><Data ss:Type="Number">0.63300000000000001</Data></Cell>
    <Cell><Data ss:Type="Number">0.70499999999999996</Data></Cell>
    <Cell><Data ss:Type="Number">0.69399999999999995</Data></Cell>
    <Cell><Data ss:Type="Number">0.73599999999999999</Data></Cell>
    <Cell><Data ss:Type="Number">0.72899999999999998</Data></Cell>
    <Cell><Data ss:Type="Number">0.69199999999999995</Data></Cell>
    <Cell><Data ss:Type="Number">0.64500000000000002</Data></Cell>
    <Cell><Data ss:Type="Number">0.49299999999999999</Data></Cell>
    <Cell><Data ss:Type="Number">0.432</Data></Cell>
    <Cell ss:Index="32"><Data ss:Type="Number">0.53900000000000003</Data></Cell>
    <Cell><Data ss:Type="Number">0.62</Data></Cell>
    <Cell><Data ss:Type="Number">0.61</Data></Cell>
    <Cell><Data ss:Type="Number">0.63300000000000001</Data></Cell>
    <Cell><Data ss:Type="Number">0.754</Data></Cell>
    <Cell><Data ss:Type="Number">0.72799999999999998</Data></Cell>
    <Cell><Data ss:Type="Number">0.64200000000000002</Data></Cell>
    <Cell><Data ss:Type="Number">0.67300000000000004</Data></Cell>
    <Cell><Data ss:Type="Number">0.70699999999999996</Data></Cell>
    <Cell><Data ss:Type="Number">0.70799999999999996</Data></Cell>
    <Cell><Data ss:Type="Number">0.59199999999999997</Data></Cell>
   </Row>
   <Row>
    <Cell><Data ss:Type="String">TDa1400911</Data></Cell>
    <Cell><Data ss:Type="Number">2</Data></Cell>
    <Cell><Data ss:Type="Number">0.66400000000000003</Data></Cell>
    <Cell><Data ss:Type="Number">0.626</Data></Cell>
    <Cell><Data ss:Type="Number">0.68400000000000005</Data></Cell>
    <Cell><Data ss:Type="Number">0.59</Data></Cell>
    <Cell><Data ss:Type="Number">0.65700000000000003</Data></Cell>
    <Cell><Data ss:Type="Number">0.70399999999999996</Data></Cell>
    <Cell><Data ss:Type="Number">0.64900000000000002</Data></Cell>
    <Cell><Data ss:Type="Number">0.59499999999999997</Data></Cell>
    <Cell><Data ss:Type="Number">0.66500000000000004</Data></Cell>
    <Cell><Data ss:Type="Number">0.68600000000000005</Data></Cell>
    <Cell><Data ss:Type="Number">0.65900000000000003</Data></Cell>
    <Cell><Data ss:Type="Number">0.54400000000000004</Data></Cell>
    <Cell><Data ss:Type="Number">0.55700000000000005</Data></Cell>
    <Cell><Data ss:Type="Number">0.66600000000000004</Data></Cell>
    <Cell><Data ss:Type="Number">0.64200000000000002</Data></Cell>
    <Cell><Data ss:Type="Number">0.71799999999999997</Data></Cell>
    <Cell><Data ss:Type="Number">0.71299999999999997</Data></Cell>
    <Cell><Data ss:Type="Number">0.71</Data></Cell>
    <Cell><Data ss:Type="Number">0.69199999999999995</Data></Cell>
    <Cell><Data ss:Type="Number">0.68</Data></Cell>
    <Cell><Data ss:Type="Number">0.74399999999999999</Data></Cell>
    <Cell><Data ss:Type="Number">0.68500000000000005</Data></Cell>
    <Cell><Data ss:Type="Number">0.76400000000000001</Data></Cell>
    <Cell><Data ss:Type="Number">0.72</Data></Cell>
    <Cell><Data ss:Type="Number">0.75900000000000001</Data></Cell>
    <Cell><Data ss:Type="Number">0.69599999999999995</Data></Cell>
    <Cell><Data ss:Type="Number">0.57499999999999996</Data></Cell>
    <Cell><Data ss:Type="Number">0.53900000000000003</Data></Cell>
    <Cell><Data ss:Type="Number">0.53900000000000003</Data></Cell>
    <Cell ss:Index="33"><Data ss:Type="Number">0.48099999999999998</Data></Cell>
    <Cell><Data ss:Type="Number">0.58099999999999996</Data></Cell>
    <Cell><Data ss:Type="Number">0.59399999999999997</Data></Cell>
    <Cell><Data ss:Type="Number">0.63200000000000001</Data></Cell>
    <Cell><Data ss:Type="Number">0.64900000000000002</Data></Cell>
    <Cell><Data ss:Type="Number">0.63</Data></Cell>
    <Cell><Data ss:Type="Number">0.67300000000000004</Data></Cell>
    <Cell><Data ss:Type="Number">0.70099999999999996</Data></Cell>
    <Cell><Data ss:Type="Number">0.60099999999999998</Data></Cell>
    <Cell><Data ss:Type="Number">0.55000000000000004</Data></Cell>
   </Row>
   <Row>
    <Cell><Data ss:Type="String">TDa1401065</Data></Cell>
    <Cell><Data ss:Type="Number">2</Data></Cell>
    <Cell><Data ss:Type="Number">0.64800000000000002</Data></Cell>
    <Cell><Data ss:Type="Number">0.69599999999999995</Data></Cell>
    <Cell><Data ss:Type="Number">0.65</Data></Cell>
    <Cell><Data ss:Type="Number">0.64400000000000002</Data></Cell>
    <Cell><Data ss:Type="Number">0.70699999999999996</Data></Cell>
    <Cell><Data ss:Type="Number">0.746</Data></Cell>
    <Cell><Data ss:Type="Number">0.73799999999999999</Data></Cell>
    <Cell><Data ss:Type="Number">0.68600000000000005</Data></Cell>
    <Cell><Data ss:Type="Number">0.67200000000000004</Data></Cell>
    <Cell><Data ss:Type="Number">0.69699999999999995</Data></Cell>
    <Cell><Data ss:Type="Number">0.69399999999999995</Data></Cell>
    <Cell><Data ss:Type="Number">0.58799999999999997</Data></Cell>
    <Cell><Data ss:Type="Number">0.60299999999999998</Data></Cell>
    <Cell><Data ss:Type="Number">0.68300000000000005</Data></Cell>
    <Cell><Data ss:Type="Number">0.66600000000000004</Data></Cell>
    <Cell><Data ss:Type="Number">0.68799999999999994</Data></Cell>
    <Cell><Data ss:Type="Number">0.68300000000000005</Data></Cell>
    <Cell><Data ss:Type="Number">0.73699999999999999</Data></Cell>
    <Cell><Data ss:Type="Number">0.66</Data></Cell>
    <Cell><Data ss:Type="Number">0.73599999999999999</Data></Cell>
    <Cell><Data ss:Type="Number">0.70599999999999996</Data></Cell>
    <Cell><Data ss:Type="Number">0.70699999999999996</Data></Cell>
    <Cell><Data ss:Type="Number">0.72099999999999997</Data></Cell>
    <Cell><Data ss:Type="Number">0.72299999999999998</Data></Cell>
    <Cell><Data ss:Type="Number">0.73599999999999999</Data></Cell>
    <Cell><Data ss:Type="Number">0.67</Data></Cell>
    <Cell><Data ss:Type="Number">0.622</Data></Cell>
    <Cell><Data ss:Type="Number">0.57799999999999996</Data></Cell>
    <Cell><Data ss:Type="Number">0.62</Data></Cell>
    <Cell><Data ss:Type="Number">0.48099999999999998</Data></Cell>
    <Cell ss:Index="34"><Data ss:Type="Number">0.59699999999999998</Data></Cell>
    <Cell><Data ss:Type="Number">0.65200000000000002</Data></Cell>
    <Cell><Data ss:Type="Number">0.69499999999999995</Data></Cell>
    <Cell><Data ss:Type="Number">0.67800000000000005</Data></Cell>
    <Cell><Data ss:Type="Number">0.66800000000000004</Data></Cell>
    <Cell><Data ss:Type="Number">0.68400000000000005</Data></Cell>
    <Cell><Data ss:Type="Number">0.72399999999999998</Data></Cell>
    <Cell><Data ss:Type="Number">0.67700000000000005</Data></Cell>
    <Cell><Data ss:Type="Number">0.629</Data></Cell>
   </Row>
   <Row>
    <Cell><Data ss:Type="String">TDa1402043</Data></Cell>
    <Cell><Data ss:Type="Number">2</Data></Cell>
    <Cell><Data ss:Type="Number">0.66100000000000003</Data></Cell>
    <Cell><Data ss:Type="Number">0.64700000000000002</Data></Cell>
    <Cell><Data ss:Type="Number">0.70399999999999996</Data></Cell>
    <Cell><Data ss:Type="Number">0.66600000000000004</Data></Cell>
    <Cell><Data ss:Type="Number">0.66100000000000003</Data></Cell>
    <Cell><Data ss:Type="Number">0.69</Data></Cell>
    <Cell><Data ss:Type="Number">0.71899999999999997</Data></Cell>
    <Cell><Data ss:Type="Number">0.63900000000000001</Data></Cell>
    <Cell><Data ss:Type="Number">0.66600000000000004</Data></Cell>
    <Cell><Data ss:Type="Number">0.64700000000000002</Data></Cell>
    <Cell><Data ss:Type="Number">0.66300000000000003</Data></Cell>
    <Cell><Data ss:Type="Number">0.66900000000000004</Data></Cell>
    <Cell><Data ss:Type="Number">0.61399999999999999</Data></Cell>
    <Cell><Data ss:Type="Number">0.67200000000000004</Data></Cell>
    <Cell><Data ss:Type="Number">0.68600000000000005</Data></Cell>
    <Cell><Data ss:Type="Number">0.68600000000000005</Data></Cell>
    <Cell><Data ss:Type="Number">0.68100000000000005</Data></Cell>
    <Cell><Data ss:Type="Number">0.69299999999999995</Data></Cell>
    <Cell><Data ss:Type="Number">0.55400000000000005</Data></Cell>
    <Cell><Data ss:Type="Number">0.70199999999999996</Data></Cell>
    <Cell><Data ss:Type="Number">0.65800000000000003</Data></Cell>
    <Cell><Data ss:Type="Number">0.65100000000000002</Data></Cell>
    <Cell><Data ss:Type="Number">0.63400000000000001</Data></Cell>
    <Cell><Data ss:Type="Number">0.57099999999999995</Data></Cell>
    <Cell><Data ss:Type="Number">0.59899999999999998</Data></Cell>
    <Cell><Data ss:Type="Number">0.61299999999999999</Data></Cell>
    <Cell><Data ss:Type="Number">0.60599999999999998</Data></Cell>
    <Cell><Data ss:Type="Number">0.60299999999999998</Data></Cell>
    <Cell><Data ss:Type="Number">0.61</Data></Cell>
    <Cell><Data ss:Type="Number">0.58099999999999996</Data></Cell>
    <Cell><Data ss:Type="Number">0.59699999999999998</Data></Cell>
    <Cell ss:Index="35"><Data ss:Type="Number">0.39500000000000002</Data></Cell>
    <Cell><Data ss:Type="Number">0.627</Data></Cell>
    <Cell><Data ss:Type="Number">0.64800000000000002</Data></Cell>
    <Cell><Data ss:Type="Number">0.64</Data></Cell>
    <Cell><Data ss:Type="Number">0.67500000000000004</Data></Cell>
    <Cell><Data ss:Type="Number">0.72899999999999998</Data></Cell>
    <Cell><Data ss:Type="Number">0.69599999999999995</Data></Cell>
    <Cell><Data ss:Type="Number">0.60299999999999998</Data></Cell>
   </Row>
   <Row>
    <Cell><Data ss:Type="String">TDa1402393</Data></Cell>
    <Cell><Data ss:Type="Number">2</Data></Cell>
    <Cell><Data ss:Type="Number">0.67800000000000005</Data></Cell>
    <Cell><Data ss:Type="Number">0.63</Data></Cell>
    <Cell><Data ss:Type="Number">0.68500000000000005</Data></Cell>
    <Cell><Data ss:Type="Number">0.66800000000000004</Data></Cell>
    <Cell><Data ss:Type="Number">0.61</Data></Cell>
    <Cell><Data ss:Type="Number">0.69299999999999995</Data></Cell>
    <Cell><Data ss:Type="Number">0.69</Data></Cell>
    <Cell><Data ss:Type="Number">0.65600000000000003</Data></Cell>
    <Cell><Data ss:Type="Number">0.66</Data></Cell>
    <Cell><Data ss:Type="Number">0.65800000000000003</Data></Cell>
    <Cell><Data ss:Type="Number">0.65900000000000003</Data></Cell>
    <Cell><Data ss:Type="Number">0.70699999999999996</Data></Cell>
    <Cell><Data ss:Type="Number">0.60399999999999998</Data></Cell>
    <Cell><Data ss:Type="Number">0.67700000000000005</Data></Cell>
    <Cell><Data ss:Type="Number">0.69899999999999995</Data></Cell>
    <Cell><Data ss:Type="Number">0.65400000000000003</Data></Cell>
    <Cell><Data ss:Type="Number">0.65</Data></Cell>
    <Cell><Data ss:Type="Number">0.69799999999999995</Data></Cell>
    <Cell><Data ss:Type="Number">0.626</Data></Cell>
    <Cell><Data ss:Type="Number">0.73799999999999999</Data></Cell>
    <Cell><Data ss:Type="Number">0.57399999999999995</Data></Cell>
    <Cell><Data ss:Type="Number">0.69299999999999995</Data></Cell>
    <Cell><Data ss:Type="Number">0.60299999999999998</Data></Cell>
    <Cell><Data ss:Type="Number">0.56200000000000006</Data></Cell>
    <Cell><Data ss:Type="Number">0.60099999999999998</Data></Cell>
    <Cell><Data ss:Type="Number">0.57199999999999995</Data></Cell>
    <Cell><Data ss:Type="Number">0.622</Data></Cell>
    <Cell><Data ss:Type="Number">0.62</Data></Cell>
    <Cell><Data ss:Type="Number">0.63300000000000001</Data></Cell>
    <Cell><Data ss:Type="Number">0.59399999999999997</Data></Cell>
    <Cell><Data ss:Type="Number">0.65200000000000002</Data></Cell>
    <Cell><Data ss:Type="Number">0.39500000000000002</Data></Cell>
    <Cell ss:Index="36"><Data ss:Type="Number">0.58299999999999996</Data></Cell>
    <Cell><Data ss:Type="Number">0.63300000000000001</Data></Cell>
    <Cell><Data ss:Type="Number">0.67900000000000005</Data></Cell>
    <Cell><Data ss:Type="Number">0.69799999999999995</Data></Cell>
    <Cell><Data ss:Type="Number">0.74199999999999999</Data></Cell>
    <Cell><Data ss:Type="Number">0.65300000000000002</Data></Cell>
    <Cell><Data ss:Type="Number">0.625</Data></Cell>
   </Row>
   <Row>
    <Cell><Data ss:Type="String">TDa291</Data></Cell>
    <Cell><Data ss:Type="Number">2</Data></Cell>
    <Cell><Data ss:Type="Number">0.83499999999999996</Data></Cell>
    <Cell><Data ss:Type="Number">0.54700000000000004</Data></Cell>
    <Cell><Data ss:Type="Number">0.70399999999999996</Data></Cell>
    <Cell><Data ss:Type="Number">0.67200000000000004</Data></Cell>
    <Cell><Data ss:Type="Number">0.48199999999999998</Data></Cell>
    <Cell><Data ss:Type="Number">0.65100000000000002</Data></Cell>
    <Cell><Data ss:Type="Number">0.68799999999999994</Data></Cell>
    <Cell><Data ss:Type="Number">0.67100000000000004</Data></Cell>
    <Cell><Data ss:Type="Number">0.78</Data></Cell>
    <Cell><Data ss:Type="Number">0.80300000000000005</Data></Cell>
    <Cell><Data ss:Type="Number">0.78500000000000003</Data></Cell>
    <Cell><Data ss:Type="Number">0.72299999999999998</Data></Cell>
    <Cell><Data ss:Type="Number">0.65100000000000002</Data></Cell>
    <Cell><Data ss:Type="Number">0.78400000000000003</Data></Cell>
    <Cell><Data ss:Type="Number">0.77900000000000003</Data></Cell>
    <Cell><Data ss:Type="Number">0.72799999999999998</Data></Cell>
    <Cell><Data ss:Type="Number">0.72599999999999998</Data></Cell>
    <Cell><Data ss:Type="Number">0.70099999999999996</Data></Cell>
    <Cell><Data ss:Type="Number">0.72299999999999998</Data></Cell>
    <Cell><Data ss:Type="Number">0.755</Data></Cell>
    <Cell><Data ss:Type="Number">0.73299999999999998</Data></Cell>
    <Cell><Data ss:Type="Number">0.70899999999999996</Data></Cell>
    <Cell><Data ss:Type="Number">0.72399999999999998</Data></Cell>
    <Cell><Data ss:Type="Number">0.70499999999999996</Data></Cell>
    <Cell><Data ss:Type="Number">0.68799999999999994</Data></Cell>
    <Cell><Data ss:Type="Number">0.69599999999999995</Data></Cell>
    <Cell><Data ss:Type="Number">0.71499999999999997</Data></Cell>
    <Cell><Data ss:Type="Number">0.70699999999999996</Data></Cell>
    <Cell><Data ss:Type="Number">0.754</Data></Cell>
    <Cell><Data ss:Type="Number">0.63200000000000001</Data></Cell>
    <Cell><Data ss:Type="Number">0.69499999999999995</Data></Cell>
    <Cell><Data ss:Type="Number">0.627</Data></Cell>
    <Cell><Data ss:Type="Number">0.58299999999999996</Data></Cell>
    <Cell ss:Index="37"><Data ss:Type="Number">0.47799999999999998</Data></Cell>
    <Cell><Data ss:Type="Number">0.79100000000000004</Data></Cell>
    <Cell><Data ss:Type="Number">0.77900000000000003</Data></Cell>
    <Cell><Data ss:Type="Number">0.751</Data></Cell>
    <Cell><Data ss:Type="Number">0.5</Data></Cell>
    <Cell><Data ss:Type="Number">0.68200000000000005</Data></Cell>
   </Row>
   <Row>
    <Cell><Data ss:Type="String">TDa297</Data></Cell>
    <Cell><Data ss:Type="Number">2</Data></Cell>
    <Cell><Data ss:Type="Number">0.73899999999999999</Data></Cell>
    <Cell><Data ss:Type="Number">0.63500000000000001</Data></Cell>
    <Cell><Data ss:Type="Number">0.71299999999999997</Data></Cell>
    <Cell><Data ss:Type="Number">0.67</Data></Cell>
    <Cell><Data ss:Type="Number">0.56999999999999995</Data></Cell>
    <Cell><Data ss:Type="Number">0.63300000000000001</Data></Cell>
    <Cell><Data ss:Type="Number">0.65900000000000003</Data></Cell>
    <Cell><Data ss:Type="Number">0.68799999999999994</Data></Cell>
    <Cell><Data ss:Type="Number">0.69399999999999995</Data></Cell>
    <Cell><Data ss:Type="Number">0.7</Data></Cell>
    <Cell><Data ss:Type="Number">0.71599999999999997</Data></Cell>
    <Cell><Data ss:Type="Number">0.68400000000000005</Data></Cell>
    <Cell><Data ss:Type="Number">0.66600000000000004</Data></Cell>
    <Cell><Data ss:Type="Number">0.70799999999999996</Data></Cell>
    <Cell><Data ss:Type="Number">0.749</Data></Cell>
    <Cell><Data ss:Type="Number">0.69199999999999995</Data></Cell>
    <Cell><Data ss:Type="Number">0.68799999999999994</Data></Cell>
    <Cell><Data ss:Type="Number">0.68300000000000005</Data></Cell>
    <Cell><Data ss:Type="Number">0.69899999999999995</Data></Cell>
    <Cell><Data ss:Type="Number">0.74399999999999999</Data></Cell>
    <Cell><Data ss:Type="Number">0.72199999999999998</Data></Cell>
    <Cell><Data ss:Type="Number">0.74399999999999999</Data></Cell>
    <Cell><Data ss:Type="Number">0.71199999999999997</Data></Cell>
    <Cell><Data ss:Type="Number">0.71299999999999997</Data></Cell>
    <Cell><Data ss:Type="Number">0.67600000000000005</Data></Cell>
    <Cell><Data ss:Type="Number">0.67100000000000004</Data></Cell>
    <Cell><Data ss:Type="Number">0.68200000000000005</Data></Cell>
    <Cell><Data ss:Type="Number">0.67400000000000004</Data></Cell>
    <Cell><Data ss:Type="Number">0.72799999999999998</Data></Cell>
    <Cell><Data ss:Type="Number">0.64900000000000002</Data></Cell>
    <Cell><Data ss:Type="Number">0.67800000000000005</Data></Cell>
    <Cell><Data ss:Type="Number">0.64800000000000002</Data></Cell>
    <Cell><Data ss:Type="Number">0.63300000000000001</Data></Cell>
    <Cell><Data ss:Type="Number">0.47799999999999998</Data></Cell>
    <Cell ss:Index="38"><Data ss:Type="Number">0.70099999999999996</Data></Cell>
    <Cell><Data ss:Type="Number">0.68200000000000005</Data></Cell>
    <Cell><Data ss:Type="Number">0.67100000000000004</Data></Cell>
    <Cell><Data ss:Type="Number">0.59599999999999997</Data></Cell>
    <Cell><Data ss:Type="Number">0.68200000000000005</Data></Cell>
   </Row>
   <Row>
    <Cell><Data ss:Type="String">TDa8500250</Data></Cell>
    <Cell><Data ss:Type="Number">2</Data></Cell>
    <Cell><Data ss:Type="Number">0.65100000000000002</Data></Cell>
    <Cell><Data ss:Type="Number">0.73899999999999999</Data></Cell>
    <Cell><Data ss:Type="Number">0.70599999999999996</Data></Cell>
    <Cell><Data ss:Type="Number">0.68200000000000005</Data></Cell>
    <Cell><Data ss:Type="Number">0.77</Data></Cell>
    <Cell><Data ss:Type="Number">0.70799999999999996</Data></Cell>
    <Cell><Data ss:Type="Number">0.66400000000000003</Data></Cell>
    <Cell><Data ss:Type="Number">0.65900000000000003</Data></Cell>
    <Cell><Data ss:Type="Number">0.60799999999999998</Data></Cell>
    <Cell><Data ss:Type="Number">0.60799999999999998</Data></Cell>
    <Cell><Data ss:Type="Number">0.629</Data></Cell>
    <Cell><Data ss:Type="Number">0.59099999999999997</Data></Cell>
    <Cell><Data ss:Type="Number">0.65900000000000003</Data></Cell>
    <Cell><Data ss:Type="Number">0.66</Data></Cell>
    <Cell><Data ss:Type="Number">0.66200000000000003</Data></Cell>
    <Cell><Data ss:Type="Number">0.66400000000000003</Data></Cell>
    <Cell><Data ss:Type="Number">0.66100000000000003</Data></Cell>
    <Cell><Data ss:Type="Number">0.67100000000000004</Data></Cell>
    <Cell><Data ss:Type="Number">0.66700000000000004</Data></Cell>
    <Cell><Data ss:Type="Number">0.71</Data></Cell>
    <Cell><Data ss:Type="Number">0.73299999999999998</Data></Cell>
    <Cell><Data ss:Type="Number">0.70499999999999996</Data></Cell>
    <Cell><Data ss:Type="Number">0.70199999999999996</Data></Cell>
    <Cell><Data ss:Type="Number">0.69099999999999995</Data></Cell>
    <Cell><Data ss:Type="Number">0.69299999999999995</Data></Cell>
    <Cell><Data ss:Type="Number">0.64</Data></Cell>
    <Cell><Data ss:Type="Number">0.64600000000000002</Data></Cell>
    <Cell><Data ss:Type="Number">0.65500000000000003</Data></Cell>
    <Cell><Data ss:Type="Number">0.64200000000000002</Data></Cell>
    <Cell><Data ss:Type="Number">0.63</Data></Cell>
    <Cell><Data ss:Type="Number">0.66800000000000004</Data></Cell>
    <Cell><Data ss:Type="Number">0.64</Data></Cell>
    <Cell><Data ss:Type="Number">0.67900000000000005</Data></Cell>
    <Cell><Data ss:Type="Number">0.79100000000000004</Data></Cell>
    <Cell><Data ss:Type="Number">0.70099999999999996</Data></Cell>
    <Cell ss:Index="39"><Data ss:Type="Number">0.45100000000000001</Data></Cell>
    <Cell><Data ss:Type="Number">0.71299999999999997</Data></Cell>
    <Cell><Data ss:Type="Number">0.746</Data></Cell>
    <Cell><Data ss:Type="Number">0.58399999999999996</Data></Cell>
   </Row>
   <Row>
    <Cell><Data ss:Type="String">TDa8701091</Data></Cell>
    <Cell><Data ss:Type="Number">2</Data></Cell>
    <Cell><Data ss:Type="Number">0.66300000000000003</Data></Cell>
    <Cell><Data ss:Type="Number">0.74299999999999999</Data></Cell>
    <Cell><Data ss:Type="Number">0.69499999999999995</Data></Cell>
    <Cell><Data ss:Type="Number">0.71</Data></Cell>
    <Cell><Data ss:Type="Number">0.72099999999999997</Data></Cell>
    <Cell><Data ss:Type="Number">0.72</Data></Cell>
    <Cell><Data ss:Type="Number">0.71899999999999997</Data></Cell>
    <Cell><Data ss:Type="Number">0.69399999999999995</Data></Cell>
    <Cell><Data ss:Type="Number">0.64300000000000002</Data></Cell>
    <Cell><Data ss:Type="Number">0.65900000000000003</Data></Cell>
    <Cell><Data ss:Type="Number">0.67200000000000004</Data></Cell>
    <Cell><Data ss:Type="Number">0.48299999999999998</Data></Cell>
    <Cell><Data ss:Type="Number">0.71</Data></Cell>
    <Cell><Data ss:Type="Number">0.69099999999999995</Data></Cell>
    <Cell><Data ss:Type="Number">0.71199999999999997</Data></Cell>
    <Cell><Data ss:Type="Number">0.66300000000000003</Data></Cell>
    <Cell><Data ss:Type="Number">0.66300000000000003</Data></Cell>
    <Cell><Data ss:Type="Number">0.61299999999999999</Data></Cell>
    <Cell><Data ss:Type="Number">0.71699999999999997</Data></Cell>
    <Cell><Data ss:Type="Number">0.73099999999999998</Data></Cell>
    <Cell><Data ss:Type="Number">0.749</Data></Cell>
    <Cell><Data ss:Type="Number">0.74</Data></Cell>
    <Cell><Data ss:Type="Number">0.72099999999999997</Data></Cell>
    <Cell><Data ss:Type="Number">0.752</Data></Cell>
    <Cell><Data ss:Type="Number">0.747</Data></Cell>
    <Cell><Data ss:Type="Number">0.68100000000000005</Data></Cell>
    <Cell><Data ss:Type="Number">0.66900000000000004</Data></Cell>
    <Cell><Data ss:Type="Number">0.68</Data></Cell>
    <Cell><Data ss:Type="Number">0.67300000000000004</Data></Cell>
    <Cell><Data ss:Type="Number">0.67300000000000004</Data></Cell>
    <Cell><Data ss:Type="Number">0.68400000000000005</Data></Cell>
    <Cell><Data ss:Type="Number">0.67500000000000004</Data></Cell>
    <Cell><Data ss:Type="Number">0.69799999999999995</Data></Cell>
    <Cell><Data ss:Type="Number">0.77900000000000003</Data></Cell>
    <Cell><Data ss:Type="Number">0.68200000000000005</Data></Cell>
    <Cell><Data ss:Type="Number">0.45100000000000001</Data></Cell>
    <Cell ss:Index="40"><Data ss:Type="Number">0.70499999999999996</Data></Cell>
    <Cell><Data ss:Type="Number">0.71699999999999997</Data></Cell>
    <Cell><Data ss:Type="Number">0.624</Data></Cell>
   </Row>
   <Row>
    <Cell><Data ss:Type="String">TDa98_150</Data></Cell>
    <Cell><Data ss:Type="Number">2</Data></Cell>
    <Cell><Data ss:Type="Number">0.46700000000000003</Data></Cell>
    <Cell><Data ss:Type="Number">0.66700000000000004</Data></Cell>
    <Cell><Data ss:Type="Number">0.622</Data></Cell>
    <Cell><Data ss:Type="Number">0.60599999999999998</Data></Cell>
    <Cell><Data ss:Type="Number">0.60899999999999999</Data></Cell>
    <Cell><Data ss:Type="Number">0.499</Data></Cell>
    <Cell><Data ss:Type="Number">0.497</Data></Cell>
    <Cell><Data ss:Type="Number">0.70299999999999996</Data></Cell>
    <Cell><Data ss:Type="Number">0.49099999999999999</Data></Cell>
    <Cell><Data ss:Type="Number">0.47099999999999997</Data></Cell>
    <Cell><Data ss:Type="Number">0.48099999999999998</Data></Cell>
    <Cell><Data ss:Type="Number">0.72</Data></Cell>
    <Cell><Data ss:Type="Number">0.748</Data></Cell>
    <Cell><Data ss:Type="Number">0.46899999999999997</Data></Cell>
    <Cell><Data ss:Type="Number">0.61699999999999999</Data></Cell>
    <Cell><Data ss:Type="Number">0.59899999999999998</Data></Cell>
    <Cell><Data ss:Type="Number">0.59599999999999997</Data></Cell>
    <Cell><Data ss:Type="Number">0.61499999999999999</Data></Cell>
    <Cell><Data ss:Type="Number">0.71599999999999997</Data></Cell>
    <Cell><Data ss:Type="Number">0.72</Data></Cell>
    <Cell><Data ss:Type="Number">0.71099999999999997</Data></Cell>
    <Cell><Data ss:Type="Number">0.76600000000000001</Data></Cell>
    <Cell><Data ss:Type="Number">0.68799999999999994</Data></Cell>
    <Cell><Data ss:Type="Number">0.74299999999999999</Data></Cell>
    <Cell><Data ss:Type="Number">0.68600000000000005</Data></Cell>
    <Cell><Data ss:Type="Number">0.61099999999999999</Data></Cell>
    <Cell><Data ss:Type="Number">0.59699999999999998</Data></Cell>
    <Cell><Data ss:Type="Number">0.65</Data></Cell>
    <Cell><Data ss:Type="Number">0.70699999999999996</Data></Cell>
    <Cell><Data ss:Type="Number">0.70099999999999996</Data></Cell>
    <Cell><Data ss:Type="Number">0.72399999999999998</Data></Cell>
    <Cell><Data ss:Type="Number">0.72899999999999998</Data></Cell>
    <Cell><Data ss:Type="Number">0.74199999999999999</Data></Cell>
    <Cell><Data ss:Type="Number">0.751</Data></Cell>
    <Cell><Data ss:Type="Number">0.67100000000000004</Data></Cell>
    <Cell><Data ss:Type="Number">0.71299999999999997</Data></Cell>
    <Cell><Data ss:Type="Number">0.70499999999999996</Data></Cell>
    <Cell ss:Index="41"><Data ss:Type="Number">0.73</Data></Cell>
    <Cell><Data ss:Type="Number">0.79500000000000004</Data></Cell>
   </Row>
   <Row>
    <Cell><Data ss:Type="String">TDa9801176</Data></Cell>
    <Cell><Data ss:Type="Number">2</Data></Cell>
    <Cell><Data ss:Type="Number">0.746</Data></Cell>
    <Cell><Data ss:Type="Number">0.628</Data></Cell>
    <Cell><Data ss:Type="Number">0.67100000000000004</Data></Cell>
    <Cell><Data ss:Type="Number">0.66500000000000004</Data></Cell>
    <Cell><Data ss:Type="Number">0.57499999999999996</Data></Cell>
    <Cell><Data ss:Type="Number">0.68300000000000005</Data></Cell>
    <Cell><Data ss:Type="Number">0.65100000000000002</Data></Cell>
    <Cell><Data ss:Type="Number">0.622</Data></Cell>
    <Cell><Data ss:Type="Number">0.71699999999999997</Data></Cell>
    <Cell><Data ss:Type="Number">0.73699999999999999</Data></Cell>
    <Cell><Data ss:Type="Number">0.73</Data></Cell>
    <Cell><Data ss:Type="Number">0.68700000000000006</Data></Cell>
    <Cell><Data ss:Type="Number">0.63100000000000001</Data></Cell>
    <Cell><Data ss:Type="Number">0.66300000000000003</Data></Cell>
    <Cell><Data ss:Type="Number">0.74099999999999999</Data></Cell>
    <Cell><Data ss:Type="Number">0.72299999999999998</Data></Cell>
    <Cell><Data ss:Type="Number">0.72099999999999997</Data></Cell>
    <Cell><Data ss:Type="Number">0.68799999999999994</Data></Cell>
    <Cell><Data ss:Type="Number">0.748</Data></Cell>
    <Cell><Data ss:Type="Number">0.76900000000000002</Data></Cell>
    <Cell><Data ss:Type="Number">0.73599999999999999</Data></Cell>
    <Cell><Data ss:Type="Number">0.752</Data></Cell>
    <Cell><Data ss:Type="Number">0.748</Data></Cell>
    <Cell><Data ss:Type="Number">0.74299999999999999</Data></Cell>
    <Cell><Data ss:Type="Number">0.74399999999999999</Data></Cell>
    <Cell><Data ss:Type="Number">0.7</Data></Cell>
    <Cell><Data ss:Type="Number">0.67500000000000004</Data></Cell>
    <Cell><Data ss:Type="Number">0.65400000000000003</Data></Cell>
    <Cell><Data ss:Type="Number">0.70799999999999996</Data></Cell>
    <Cell><Data ss:Type="Number">0.60099999999999998</Data></Cell>
    <Cell><Data ss:Type="Number">0.67700000000000005</Data></Cell>
    <Cell><Data ss:Type="Number">0.69599999999999995</Data></Cell>
    <Cell><Data ss:Type="Number">0.65300000000000002</Data></Cell>
    <Cell><Data ss:Type="Number">0.5</Data></Cell>
    <Cell><Data ss:Type="Number">0.59599999999999997</Data></Cell>
    <Cell><Data ss:Type="Number">0.746</Data></Cell>
    <Cell><Data ss:Type="Number">0.71699999999999997</Data></Cell>
    <Cell><Data ss:Type="Number">0.73</Data></Cell>
    <Cell ss:Index="42"><Data ss:Type="Number">0.59099999999999997</Data></Cell>
   </Row>
   <Row>
    <Cell><Data ss:Type="String">TDa9900240</Data></Cell>
    <Cell><Data ss:Type="Number">2</Data></Cell>
    <Cell><Data ss:Type="Number">0.67500000000000004</Data></Cell>
    <Cell><Data ss:Type="Number">0.66900000000000004</Data></Cell>
    <Cell><Data ss:Type="Number">0.7</Data></Cell>
    <Cell><Data ss:Type="Number">0.68400000000000005</Data></Cell>
    <Cell><Data ss:Type="Number">0.629</Data></Cell>
    <Cell><Data ss:Type="Number">0.45700000000000002</Data></Cell>
    <Cell><Data ss:Type="Number">0.60799999999999998</Data></Cell>
    <Cell><Data ss:Type="Number">0.65200000000000002</Data></Cell>
    <Cell><Data ss:Type="Number">0.64700000000000002</Data></Cell>
    <Cell><Data ss:Type="Number">0.64100000000000001</Data></Cell>
    <Cell><Data ss:Type="Number">0.45</Data></Cell>
    <Cell><Data ss:Type="Number">0.69199999999999995</Data></Cell>
    <Cell><Data ss:Type="Number">0.67700000000000005</Data></Cell>
    <Cell><Data ss:Type="Number">0.68700000000000006</Data></Cell>
    <Cell><Data ss:Type="Number">0.72599999999999998</Data></Cell>
    <Cell><Data ss:Type="Number">0.54100000000000004</Data></Cell>
    <Cell><Data ss:Type="Number">0.56399999999999995</Data></Cell>
    <Cell><Data ss:Type="Number">0.69699999999999995</Data></Cell>
    <Cell><Data ss:Type="Number">0.66600000000000004</Data></Cell>
    <Cell><Data ss:Type="Number">0.67700000000000005</Data></Cell>
    <Cell><Data ss:Type="Number">0.66700000000000004</Data></Cell>
    <Cell><Data ss:Type="Number">0.69099999999999995</Data></Cell>
    <Cell><Data ss:Type="Number">0.71799999999999997</Data></Cell>
    <Cell><Data ss:Type="Number">0.65300000000000002</Data></Cell>
    <Cell><Data ss:Type="Number">0.66400000000000003</Data></Cell>
    <Cell><Data ss:Type="Number">0.72499999999999998</Data></Cell>
    <Cell><Data ss:Type="Number">0.59199999999999997</Data></Cell>
    <Cell><Data ss:Type="Number">0.66900000000000004</Data></Cell>
    <Cell><Data ss:Type="Number">0.73299999999999998</Data></Cell>
    <Cell><Data ss:Type="Number">0.69499999999999995</Data></Cell>
    <Cell><Data ss:Type="Number">0.70399999999999996</Data></Cell>
    <Cell><Data ss:Type="Number">0.75900000000000001</Data></Cell>
    <Cell><Data ss:Type="Number">0.71299999999999997</Data></Cell>
    <Cell><Data ss:Type="Number">0.58399999999999996</Data></Cell>
    <Cell><Data ss:Type="Number">0.624</Data></Cell>
    <Cell><Data ss:Type="Number">0.57399999999999995</Data></Cell>
    <Cell><Data ss:Type="Number">0.79500000000000004</Data></Cell>
    <Cell><Data ss:Type="Number">0.59099999999999997</Data></Cell>
   </Row>
   <Row ss:Index="81">
    <Cell><Data ss:Type="String">clones</Data></Cell>
    <Cell><Data ss:Type="String">cluster</Data></Cell>
    <Cell><Data ss:Type="String">TDa0000194</Data></Cell>
    <Cell><Data ss:Type="String">TDa0100039</Data></Cell>
    <Cell><Data ss:Type="String">TDa0900602</Data></Cell>
    <Cell><Data ss:Type="String">TDa1000169</Data></Cell>
    <Cell><Data ss:Type="String">TDa1100175</Data></Cell>
    <Cell><Data ss:Type="String">TDa1100193</Data></Cell>
    <Cell><Data ss:Type="String">TDa1100194</Data></Cell>
    <Cell><Data ss:Type="String">TDa1100201</Data></Cell>
    <Cell><Data ss:Type="String">TDa1100202</Data></Cell>
    <Cell><Data ss:Type="String">TDa1100203</Data></Cell>
    <Cell><Data ss:Type="String">TDa1100204</Data></Cell>
    <Cell><Data ss:Type="String">TDa1100242</Data></Cell>
    <Cell><Data ss:Type="String">TDa1100242a</Data></Cell>
    <Cell><Data ss:Type="String">TDa1100248</Data></Cell>
    <Cell><Data ss:Type="String">TDa1100280</Data></Cell>
    <Cell><Data ss:Type="String">TDa1100283</Data></Cell>
    <Cell><Data ss:Type="String">TDa1100290</Data></Cell>
    <Cell><Data ss:Type="String">TDa1100299</Data></Cell>
    <Cell><Data ss:Type="String">TDa1100300</Data></Cell>
    <Cell><Data ss:Type="String">TDa1100302</Data></Cell>
    <Cell><Data ss:Type="String">TDa1100316</Data></Cell>
    <Cell><Data ss:Type="String">TDa1100317</Data></Cell>
    <Cell><Data ss:Type="String">TDa1100414</Data></Cell>
    <Cell><Data ss:Type="String">TDa1100432</Data></Cell>
    <Cell><Data ss:Type="String">TDa1100513</Data></Cell>
    <Cell><Data ss:Type="String">TDa1400432</Data></Cell>
   </Row>
   <Row>
    <Cell><Data ss:Type="String">TDa0000194</Data></Cell>
    <Cell><Data ss:Type="Number">3</Data></Cell>
    <Cell ss:Index="4"><Data ss:Type="Number">0.48</Data></Cell>
    <Cell><Data ss:Type="Number">0.47</Data></Cell>
    <Cell><Data ss:Type="Number">0.48</Data></Cell>
    <Cell><Data ss:Type="Number">0.52</Data></Cell>
    <Cell><Data ss:Type="Number">0.5</Data></Cell>
    <Cell><Data ss:Type="Number">0.5</Data></Cell>
    <Cell><Data ss:Type="Number">0.49</Data></Cell>
    <Cell><Data ss:Type="Number">0.53</Data></Cell>
    <Cell><Data ss:Type="Number">0.52</Data></Cell>
    <Cell><Data ss:Type="Number">0.49</Data></Cell>
    <Cell><Data ss:Type="Number">0.52</Data></Cell>
    <Cell><Data ss:Type="Number">0.52</Data></Cell>
    <Cell><Data ss:Type="Number">0.51</Data></Cell>
    <Cell><Data ss:Type="Number">0.51</Data></Cell>
    <Cell><Data ss:Type="Number">0.47</Data></Cell>
    <Cell><Data ss:Type="Number">0.44</Data></Cell>
    <Cell><Data ss:Type="Number">0.51</Data></Cell>
    <Cell><Data ss:Type="Number">0.49</Data></Cell>
    <Cell><Data ss:Type="Number">0.48</Data></Cell>
    <Cell><Data ss:Type="Number">0.49</Data></Cell>
    <Cell><Data ss:Type="Number">0.51</Data></Cell>
    <Cell><Data ss:Type="Number">0.49</Data></Cell>
    <Cell><Data ss:Type="Number">0.47</Data></Cell>
    <Cell><Data ss:Type="Number">0.48</Data></Cell>
    <Cell><Data ss:Type="Number">0.48</Data></Cell>
   </Row>
   <Row>
    <Cell><Data ss:Type="String">TDa0100039</Data></Cell>
    <Cell><Data ss:Type="Number">3</Data></Cell>
    <Cell><Data ss:Type="Number">0.48</Data></Cell>
    <Cell ss:Index="5"><Data ss:Type="Number">0.51</Data></Cell>
    <Cell><Data ss:Type="Number">0.56999999999999995</Data></Cell>
    <Cell><Data ss:Type="Number">0.51</Data></Cell>
    <Cell><Data ss:Type="Number">0.55000000000000004</Data></Cell>
    <Cell><Data ss:Type="Number">0.53</Data></Cell>
    <Cell><Data ss:Type="Number">0.56000000000000005</Data></Cell>
    <Cell><Data ss:Type="Number">0.6</Data></Cell>
    <Cell><Data ss:Type="Number">0.53</Data></Cell>
    <Cell><Data ss:Type="Number">0.51</Data></Cell>
    <Cell><Data ss:Type="Number">0.5</Data></Cell>
    <Cell><Data ss:Type="Number">0.5</Data></Cell>
    <Cell><Data ss:Type="Number">0.52</Data></Cell>
    <Cell><Data ss:Type="Number">0.56000000000000005</Data></Cell>
    <Cell><Data ss:Type="Number">0.54</Data></Cell>
    <Cell><Data ss:Type="Number">0.51</Data></Cell>
    <Cell><Data ss:Type="Number">0.51</Data></Cell>
    <Cell><Data ss:Type="Number">0.49</Data></Cell>
    <Cell><Data ss:Type="Number">0.49</Data></Cell>
    <Cell><Data ss:Type="Number">0.47</Data></Cell>
    <Cell><Data ss:Type="Number">0.28999999999999998</Data></Cell>
    <Cell><Data ss:Type="Number">0.6</Data></Cell>
    <Cell><Data ss:Type="Number">0.02</Data></Cell>
    <Cell><Data ss:Type="Number">0.52</Data></Cell>
    <Cell><Data ss:Type="Number">0.03</Data></Cell>
   </Row>
   <Row>
    <Cell><Data ss:Type="String">TDa0900602</Data></Cell>
    <Cell><Data ss:Type="Number">3</Data></Cell>
    <Cell><Data ss:Type="Number">0.47</Data></Cell>
    <Cell><Data ss:Type="Number">0.51</Data></Cell>
    <Cell ss:Index="6"><Data ss:Type="Number">0.51</Data></Cell>
    <Cell><Data ss:Type="Number">0.55000000000000004</Data></Cell>
    <Cell><Data ss:Type="Number">0.49</Data></Cell>
    <Cell><Data ss:Type="Number">0.5</Data></Cell>
    <Cell><Data ss:Type="Number">0.52</Data></Cell>
    <Cell><Data ss:Type="Number">0.56999999999999995</Data></Cell>
    <Cell><Data ss:Type="Number">0.51</Data></Cell>
    <Cell><Data ss:Type="Number">0.54</Data></Cell>
    <Cell><Data ss:Type="Number">0.55000000000000004</Data></Cell>
    <Cell><Data ss:Type="Number">0.54</Data></Cell>
    <Cell><Data ss:Type="Number">0.49</Data></Cell>
    <Cell><Data ss:Type="Number">0.53</Data></Cell>
    <Cell><Data ss:Type="Number">0.52</Data></Cell>
    <Cell><Data ss:Type="Number">0.55000000000000004</Data></Cell>
    <Cell><Data ss:Type="Number">0.52</Data></Cell>
    <Cell><Data ss:Type="Number">0.51</Data></Cell>
    <Cell><Data ss:Type="Number">0.56999999999999995</Data></Cell>
    <Cell><Data ss:Type="Number">0.55000000000000004</Data></Cell>
    <Cell><Data ss:Type="Number">0.53</Data></Cell>
    <Cell><Data ss:Type="Number">0.54</Data></Cell>
    <Cell><Data ss:Type="Number">0.51</Data></Cell>
    <Cell><Data ss:Type="Number">0.54</Data></Cell>
    <Cell><Data ss:Type="Number">0.51</Data></Cell>
   </Row>
   <Row>
    <Cell><Data ss:Type="String">TDa1000169</Data></Cell>
    <Cell><Data ss:Type="Number">3</Data></Cell>
    <Cell><Data ss:Type="Number">0.48</Data></Cell>
    <Cell><Data ss:Type="Number">0.56999999999999995</Data></Cell>
    <Cell><Data ss:Type="Number">0.51</Data></Cell>
    <Cell ss:Index="7"><Data ss:Type="Number">0.56000000000000005</Data></Cell>
    <Cell><Data ss:Type="Number">0.49</Data></Cell>
    <Cell><Data ss:Type="Number">0.47</Data></Cell>
    <Cell><Data ss:Type="Number">0.52</Data></Cell>
    <Cell><Data ss:Type="Number">0.48</Data></Cell>
    <Cell><Data ss:Type="Number">0.55000000000000004</Data></Cell>
    <Cell><Data ss:Type="Number">0.54</Data></Cell>
    <Cell><Data ss:Type="Number">0.54</Data></Cell>
    <Cell><Data ss:Type="Number">0.54</Data></Cell>
    <Cell><Data ss:Type="Number">0.54</Data></Cell>
    <Cell><Data ss:Type="Number">0.44</Data></Cell>
    <Cell><Data ss:Type="Number">0.5</Data></Cell>
    <Cell><Data ss:Type="Number">0.55000000000000004</Data></Cell>
    <Cell><Data ss:Type="Number">0.56999999999999995</Data></Cell>
    <Cell><Data ss:Type="Number">0.53</Data></Cell>
    <Cell><Data ss:Type="Number">0.61</Data></Cell>
    <Cell><Data ss:Type="Number">0.51</Data></Cell>
    <Cell><Data ss:Type="Number">0.59</Data></Cell>
    <Cell><Data ss:Type="Number">0.45</Data></Cell>
    <Cell><Data ss:Type="Number">0.56999999999999995</Data></Cell>
    <Cell><Data ss:Type="Number">0.52</Data></Cell>
    <Cell><Data ss:Type="Number">0.56999999999999995</Data></Cell>
   </Row>
   <Row>
    <Cell><Data ss:Type="String">TDa1100175</Data></Cell>
    <Cell><Data ss:Type="Number">3</Data></Cell>
    <Cell><Data ss:Type="Number">0.52</Data></Cell>
    <Cell><Data ss:Type="Number">0.51</Data></Cell>
    <Cell><Data ss:Type="Number">0.55000000000000004</Data></Cell>
    <Cell><Data ss:Type="Number">0.56000000000000005</Data></Cell>
    <Cell ss:Index="8"><Data ss:Type="Number">0.56000000000000005</Data></Cell>
    <Cell><Data ss:Type="Number">0.55000000000000004</Data></Cell>
    <Cell><Data ss:Type="Number">0.57999999999999996</Data></Cell>
    <Cell><Data ss:Type="Number">0.56000000000000005</Data></Cell>
    <Cell><Data ss:Type="Number">0.57999999999999996</Data></Cell>
    <Cell><Data ss:Type="Number">0.55000000000000004</Data></Cell>
    <Cell><Data ss:Type="Number">0.59</Data></Cell>
    <Cell><Data ss:Type="Number">0.59</Data></Cell>
    <Cell><Data ss:Type="Number">0.41</Data></Cell>
    <Cell><Data ss:Type="Number">0.53</Data></Cell>
    <Cell><Data ss:Type="Number">0.54</Data></Cell>
    <Cell><Data ss:Type="Number">0.55000000000000004</Data></Cell>
    <Cell><Data ss:Type="Number">0.52</Data></Cell>
    <Cell><Data ss:Type="Number">0.52</Data></Cell>
    <Cell><Data ss:Type="Number">0.45</Data></Cell>
    <Cell><Data ss:Type="Number">0.54</Data></Cell>
    <Cell><Data ss:Type="Number">0.54</Data></Cell>
    <Cell><Data ss:Type="Number">0.56000000000000005</Data></Cell>
    <Cell><Data ss:Type="Number">0.51</Data></Cell>
    <Cell><Data ss:Type="Number">0.51</Data></Cell>
    <Cell><Data ss:Type="Number">0.51</Data></Cell>
   </Row>
   <Row>
    <Cell><Data ss:Type="String">TDa1100193</Data></Cell>
    <Cell><Data ss:Type="Number">3</Data></Cell>
    <Cell><Data ss:Type="Number">0.5</Data></Cell>
    <Cell><Data ss:Type="Number">0.55000000000000004</Data></Cell>
    <Cell><Data ss:Type="Number">0.49</Data></Cell>
    <Cell><Data ss:Type="Number">0.49</Data></Cell>
    <Cell><Data ss:Type="Number">0.56000000000000005</Data></Cell>
    <Cell ss:Index="9"><Data ss:Type="Number">0.51</Data></Cell>
    <Cell><Data ss:Type="Number">0.46</Data></Cell>
    <Cell><Data ss:Type="Number">0.45</Data></Cell>
    <Cell><Data ss:Type="Number">0.52</Data></Cell>
    <Cell><Data ss:Type="Number">0.49</Data></Cell>
    <Cell><Data ss:Type="Number">0.56000000000000005</Data></Cell>
    <Cell><Data ss:Type="Number">0.55000000000000004</Data></Cell>
    <Cell><Data ss:Type="Number">0.54</Data></Cell>
    <Cell><Data ss:Type="Number">0.53</Data></Cell>
    <Cell><Data ss:Type="Number">0.45</Data></Cell>
    <Cell><Data ss:Type="Number">0.56000000000000005</Data></Cell>
    <Cell><Data ss:Type="Number">0.56999999999999995</Data></Cell>
    <Cell><Data ss:Type="Number">0.49</Data></Cell>
    <Cell><Data ss:Type="Number">0.56999999999999995</Data></Cell>
    <Cell><Data ss:Type="Number">0.53</Data></Cell>
    <Cell><Data ss:Type="Number">0.56000000000000005</Data></Cell>
    <Cell><Data ss:Type="Number">0.39</Data></Cell>
    <Cell><Data ss:Type="Number">0.55000000000000004</Data></Cell>
    <Cell><Data ss:Type="Number">0.6</Data></Cell>
    <Cell><Data ss:Type="Number">0.55000000000000004</Data></Cell>
   </Row>
   <Row>
    <Cell><Data ss:Type="String">TDa1100194</Data></Cell>
    <Cell><Data ss:Type="Number">3</Data></Cell>
    <Cell><Data ss:Type="Number">0.5</Data></Cell>
    <Cell><Data ss:Type="Number">0.53</Data></Cell>
    <Cell><Data ss:Type="Number">0.5</Data></Cell>
    <Cell><Data ss:Type="Number">0.47</Data></Cell>
    <Cell><Data ss:Type="Number">0.55000000000000004</Data></Cell>
    <Cell><Data ss:Type="Number">0.51</Data></Cell>
    <Cell ss:Index="10"><Data ss:Type="Number">0.46</Data></Cell>
    <Cell><Data ss:Type="Number">0.53</Data></Cell>
    <Cell><Data ss:Type="Number">0.5</Data></Cell>
    <Cell><Data ss:Type="Number">0.51</Data></Cell>
    <Cell><Data ss:Type="Number">0.51</Data></Cell>
    <Cell><Data ss:Type="Number">0.51</Data></Cell>
    <Cell><Data ss:Type="Number">0.56000000000000005</Data></Cell>
    <Cell><Data ss:Type="Number">0.52</Data></Cell>
    <Cell><Data ss:Type="Number">0.56000000000000005</Data></Cell>
    <Cell><Data ss:Type="Number">0.59</Data></Cell>
    <Cell><Data ss:Type="Number">0.53</Data></Cell>
    <Cell><Data ss:Type="Number">0.56999999999999995</Data></Cell>
    <Cell><Data ss:Type="Number">0.59</Data></Cell>
    <Cell><Data ss:Type="Number">0.46</Data></Cell>
    <Cell><Data ss:Type="Number">0.56000000000000005</Data></Cell>
    <Cell><Data ss:Type="Number">0.51</Data></Cell>
    <Cell><Data ss:Type="Number">0.53</Data></Cell>
    <Cell><Data ss:Type="Number">0.53</Data></Cell>
    <Cell><Data ss:Type="Number">0.53</Data></Cell>
   </Row>
   <Row>
    <Cell><Data ss:Type="String">TDa1100201</Data></Cell>
    <Cell><Data ss:Type="Number">3</Data></Cell>
    <Cell><Data ss:Type="Number">0.49</Data></Cell>
    <Cell><Data ss:Type="Number">0.56000000000000005</Data></Cell>
    <Cell><Data ss:Type="Number">0.52</Data></Cell>
    <Cell><Data ss:Type="Number">0.52</Data></Cell>
    <Cell><Data ss:Type="Number">0.57999999999999996</Data></Cell>
    <Cell><Data ss:Type="Number">0.46</Data></Cell>
    <Cell><Data ss:Type="Number">0.46</Data></Cell>
    <Cell ss:Index="11"><Data ss:Type="Number">0.56000000000000005</Data></Cell>
    <Cell><Data ss:Type="Number">0.54</Data></Cell>
    <Cell><Data ss:Type="Number">0.46</Data></Cell>
    <Cell><Data ss:Type="Number">0.51</Data></Cell>
    <Cell><Data ss:Type="Number">0.5</Data></Cell>
    <Cell><Data ss:Type="Number">0.56000000000000005</Data></Cell>
    <Cell><Data ss:Type="Number">0.55000000000000004</Data></Cell>
    <Cell><Data ss:Type="Number">0.53</Data></Cell>
    <Cell><Data ss:Type="Number">0.6</Data></Cell>
    <Cell><Data ss:Type="Number">0.54</Data></Cell>
    <Cell><Data ss:Type="Number">0.47</Data></Cell>
    <Cell><Data ss:Type="Number">0.51</Data></Cell>
    <Cell><Data ss:Type="Number">0.54</Data></Cell>
    <Cell><Data ss:Type="Number">0.54</Data></Cell>
    <Cell><Data ss:Type="Number">0.48</Data></Cell>
    <Cell><Data ss:Type="Number">0.56000000000000005</Data></Cell>
    <Cell><Data ss:Type="Number">0.53</Data></Cell>
    <Cell><Data ss:Type="Number">0.56000000000000005</Data></Cell>
   </Row>
   <Row>
    <Cell><Data ss:Type="String">TDa1100202</Data></Cell>
    <Cell><Data ss:Type="Number">3</Data></Cell>
    <Cell><Data ss:Type="Number">0.53</Data></Cell>
    <Cell><Data ss:Type="Number">0.6</Data></Cell>
    <Cell><Data ss:Type="Number">0.56999999999999995</Data></Cell>
    <Cell><Data ss:Type="Number">0.48</Data></Cell>
    <Cell><Data ss:Type="Number">0.56000000000000005</Data></Cell>
    <Cell><Data ss:Type="Number">0.45</Data></Cell>
    <Cell><Data ss:Type="Number">0.53</Data></Cell>
    <Cell><Data ss:Type="Number">0.56000000000000005</Data></Cell>
    <Cell ss:Index="12"><Data ss:Type="Number">0.53</Data></Cell>
    <Cell><Data ss:Type="Number">0.56999999999999995</Data></Cell>
    <Cell><Data ss:Type="Number">0.56999999999999995</Data></Cell>
    <Cell><Data ss:Type="Number">0.56999999999999995</Data></Cell>
    <Cell><Data ss:Type="Number">0.48</Data></Cell>
    <Cell><Data ss:Type="Number">0.53</Data></Cell>
    <Cell><Data ss:Type="Number">0.42</Data></Cell>
    <Cell><Data ss:Type="Number">0.6</Data></Cell>
    <Cell><Data ss:Type="Number">0.6</Data></Cell>
    <Cell><Data ss:Type="Number">0.56999999999999995</Data></Cell>
    <Cell><Data ss:Type="Number">0.61</Data></Cell>
    <Cell><Data ss:Type="Number">0.56000000000000005</Data></Cell>
    <Cell><Data ss:Type="Number">0.6</Data></Cell>
    <Cell><Data ss:Type="Number">0.48</Data></Cell>
    <Cell><Data ss:Type="Number">0.6</Data></Cell>
    <Cell><Data ss:Type="Number">0.55000000000000004</Data></Cell>
    <Cell><Data ss:Type="Number">0.6</Data></Cell>
   </Row>
   <Row>
    <Cell><Data ss:Type="String">TDa1100203</Data></Cell>
    <Cell><Data ss:Type="Number">3</Data></Cell>
    <Cell><Data ss:Type="Number">0.52</Data></Cell>
    <Cell><Data ss:Type="Number">0.53</Data></Cell>
    <Cell><Data ss:Type="Number">0.51</Data></Cell>
    <Cell><Data ss:Type="Number">0.55000000000000004</Data></Cell>
    <Cell><Data ss:Type="Number">0.57999999999999996</Data></Cell>
    <Cell><Data ss:Type="Number">0.52</Data></Cell>
    <Cell><Data ss:Type="Number">0.5</Data></Cell>
    <Cell><Data ss:Type="Number">0.54</Data></Cell>
    <Cell><Data ss:Type="Number">0.53</Data></Cell>
    <Cell ss:Index="13"><Data ss:Type="Number">0.57999999999999996</Data></Cell>
    <Cell><Data ss:Type="Number">0.5</Data></Cell>
    <Cell><Data ss:Type="Number">0.5</Data></Cell>
    <Cell><Data ss:Type="Number">0.57999999999999996</Data></Cell>
    <Cell><Data ss:Type="Number">0.52</Data></Cell>
    <Cell><Data ss:Type="Number">0.55000000000000004</Data></Cell>
    <Cell><Data ss:Type="Number">0.53</Data></Cell>
    <Cell><Data ss:Type="Number">0.55000000000000004</Data></Cell>
    <Cell><Data ss:Type="Number">0.5</Data></Cell>
    <Cell><Data ss:Type="Number">0.57999999999999996</Data></Cell>
    <Cell><Data ss:Type="Number">0.53</Data></Cell>
    <Cell><Data ss:Type="Number">0.55000000000000004</Data></Cell>
    <Cell><Data ss:Type="Number">0.53</Data></Cell>
    <Cell><Data ss:Type="Number">0.53</Data></Cell>
    <Cell><Data ss:Type="Number">0.54</Data></Cell>
    <Cell><Data ss:Type="Number">0.53</Data></Cell>
   </Row>
   <Row>
    <Cell><Data ss:Type="String">TDa1100204</Data></Cell>
    <Cell><Data ss:Type="Number">3</Data></Cell>
    <Cell><Data ss:Type="Number">0.49</Data></Cell>
    <Cell><Data ss:Type="Number">0.51</Data></Cell>
    <Cell><Data ss:Type="Number">0.54</Data></Cell>
    <Cell><Data ss:Type="Number">0.54</Data></Cell>
    <Cell><Data ss:Type="Number">0.55000000000000004</Data></Cell>
    <Cell><Data ss:Type="Number">0.49</Data></Cell>
    <Cell><Data ss:Type="Number">0.51</Data></Cell>
    <Cell><Data ss:Type="Number">0.46</Data></Cell>
    <Cell><Data ss:Type="Number">0.56999999999999995</Data></Cell>
    <Cell><Data ss:Type="Number">0.57999999999999996</Data></Cell>
    <Cell ss:Index="14"><Data ss:Type="Number">0.54</Data></Cell>
    <Cell><Data ss:Type="Number">0.54</Data></Cell>
    <Cell><Data ss:Type="Number">0.47</Data></Cell>
    <Cell><Data ss:Type="Number">0.6</Data></Cell>
    <Cell><Data ss:Type="Number">0.54</Data></Cell>
    <Cell><Data ss:Type="Number">0.52</Data></Cell>
    <Cell><Data ss:Type="Number">0.5</Data></Cell>
    <Cell><Data ss:Type="Number">0.51</Data></Cell>
    <Cell><Data ss:Type="Number">0.43</Data></Cell>
    <Cell><Data ss:Type="Number">0.52</Data></Cell>
    <Cell><Data ss:Type="Number">0.52</Data></Cell>
    <Cell><Data ss:Type="Number">0.53</Data></Cell>
    <Cell><Data ss:Type="Number">0.51</Data></Cell>
    <Cell><Data ss:Type="Number">0.47</Data></Cell>
    <Cell><Data ss:Type="Number">0.51</Data></Cell>
   </Row>
   <Row>
    <Cell><Data ss:Type="String">TDa1100242</Data></Cell>
    <Cell><Data ss:Type="Number">3</Data></Cell>
    <Cell><Data ss:Type="Number">0.52</Data></Cell>
    <Cell><Data ss:Type="Number">0.5</Data></Cell>
    <Cell><Data ss:Type="Number">0.55000000000000004</Data></Cell>
    <Cell><Data ss:Type="Number">0.54</Data></Cell>
    <Cell><Data ss:Type="Number">0.59</Data></Cell>
    <Cell><Data ss:Type="Number">0.56000000000000005</Data></Cell>
    <Cell><Data ss:Type="Number">0.51</Data></Cell>
    <Cell><Data ss:Type="Number">0.51</Data></Cell>
    <Cell><Data ss:Type="Number">0.56999999999999995</Data></Cell>
    <Cell><Data ss:Type="Number">0.5</Data></Cell>
    <Cell><Data ss:Type="Number">0.54</Data></Cell>
    <Cell ss:Index="15"><Data ss:Type="Number">0.03</Data></Cell>
    <Cell><Data ss:Type="Number">0.55000000000000004</Data></Cell>
    <Cell><Data ss:Type="Number">0.57999999999999996</Data></Cell>
    <Cell><Data ss:Type="Number">0.56000000000000005</Data></Cell>
    <Cell><Data ss:Type="Number">0.57999999999999996</Data></Cell>
    <Cell><Data ss:Type="Number">0.57999999999999996</Data></Cell>
    <Cell><Data ss:Type="Number">0.53</Data></Cell>
    <Cell><Data ss:Type="Number">0.5</Data></Cell>
    <Cell><Data ss:Type="Number">0.52</Data></Cell>
    <Cell><Data ss:Type="Number">0.54</Data></Cell>
    <Cell><Data ss:Type="Number">0.52</Data></Cell>
    <Cell><Data ss:Type="Number">0.5</Data></Cell>
    <Cell><Data ss:Type="Number">0.53</Data></Cell>
    <Cell><Data ss:Type="Number">0.5</Data></Cell>
   </Row>
   <Row>
    <Cell><Data ss:Type="String">TDa1100242a</Data></Cell>
    <Cell><Data ss:Type="Number">3</Data></Cell>
    <Cell><Data ss:Type="Number">0.52</Data></Cell>
    <Cell><Data ss:Type="Number">0.5</Data></Cell>
    <Cell><Data ss:Type="Number">0.54</Data></Cell>
    <Cell><Data ss:Type="Number">0.54</Data></Cell>
    <Cell><Data ss:Type="Number">0.59</Data></Cell>
    <Cell><Data ss:Type="Number">0.55000000000000004</Data></Cell>
    <Cell><Data ss:Type="Number">0.51</Data></Cell>
    <Cell><Data ss:Type="Number">0.5</Data></Cell>
    <Cell><Data ss:Type="Number">0.56999999999999995</Data></Cell>
    <Cell><Data ss:Type="Number">0.5</Data></Cell>
    <Cell><Data ss:Type="Number">0.54</Data></Cell>
    <Cell><Data ss:Type="Number">0.03</Data></Cell>
    <Cell ss:Index="16"><Data ss:Type="Number">0.55000000000000004</Data></Cell>
    <Cell><Data ss:Type="Number">0.57999999999999996</Data></Cell>
    <Cell><Data ss:Type="Number">0.56000000000000005</Data></Cell>
    <Cell><Data ss:Type="Number">0.57999999999999996</Data></Cell>
    <Cell><Data ss:Type="Number">0.56999999999999995</Data></Cell>
    <Cell><Data ss:Type="Number">0.53</Data></Cell>
    <Cell><Data ss:Type="Number">0.5</Data></Cell>
    <Cell><Data ss:Type="Number">0.51</Data></Cell>
    <Cell><Data ss:Type="Number">0.54</Data></Cell>
    <Cell><Data ss:Type="Number">0.52</Data></Cell>
    <Cell><Data ss:Type="Number">0.5</Data></Cell>
    <Cell><Data ss:Type="Number">0.52</Data></Cell>
    <Cell><Data ss:Type="Number">0.5</Data></Cell>
   </Row>
   <Row>
    <Cell><Data ss:Type="String">TDa1100248</Data></Cell>
    <Cell><Data ss:Type="Number">3</Data></Cell>
    <Cell><Data ss:Type="Number">0.51</Data></Cell>
    <Cell><Data ss:Type="Number">0.52</Data></Cell>
    <Cell><Data ss:Type="Number">0.49</Data></Cell>
    <Cell><Data ss:Type="Number">0.54</Data></Cell>
    <Cell><Data ss:Type="Number">0.41</Data></Cell>
    <Cell><Data ss:Type="Number">0.54</Data></Cell>
    <Cell><Data ss:Type="Number">0.56000000000000005</Data></Cell>
    <Cell><Data ss:Type="Number">0.56000000000000005</Data></Cell>
    <Cell><Data ss:Type="Number">0.48</Data></Cell>
    <Cell><Data ss:Type="Number">0.57999999999999996</Data></Cell>
    <Cell><Data ss:Type="Number">0.47</Data></Cell>
    <Cell><Data ss:Type="Number">0.55000000000000004</Data></Cell>
    <Cell><Data ss:Type="Number">0.55000000000000004</Data></Cell>
    <Cell ss:Index="17"><Data ss:Type="Number">0.55000000000000004</Data></Cell>
    <Cell><Data ss:Type="Number">0.48</Data></Cell>
    <Cell><Data ss:Type="Number">0.54</Data></Cell>
    <Cell><Data ss:Type="Number">0.48</Data></Cell>
    <Cell><Data ss:Type="Number">0.56999999999999995</Data></Cell>
    <Cell><Data ss:Type="Number">0.53</Data></Cell>
    <Cell><Data ss:Type="Number">0.52</Data></Cell>
    <Cell><Data ss:Type="Number">0.55000000000000004</Data></Cell>
    <Cell><Data ss:Type="Number">0.53</Data></Cell>
    <Cell><Data ss:Type="Number">0.51</Data></Cell>
    <Cell><Data ss:Type="Number">0.45</Data></Cell>
    <Cell><Data ss:Type="Number">0.51</Data></Cell>
   </Row>
   <Row>
    <Cell><Data ss:Type="String">TDa1100280</Data></Cell>
    <Cell><Data ss:Type="Number">3</Data></Cell>
    <Cell><Data ss:Type="Number">0.51</Data></Cell>
    <Cell><Data ss:Type="Number">0.56000000000000005</Data></Cell>
    <Cell><Data ss:Type="Number">0.53</Data></Cell>
    <Cell><Data ss:Type="Number">0.44</Data></Cell>
    <Cell><Data ss:Type="Number">0.53</Data></Cell>
    <Cell><Data ss:Type="Number">0.53</Data></Cell>
    <Cell><Data ss:Type="Number">0.52</Data></Cell>
    <Cell><Data ss:Type="Number">0.55000000000000004</Data></Cell>
    <Cell><Data ss:Type="Number">0.53</Data></Cell>
    <Cell><Data ss:Type="Number">0.52</Data></Cell>
    <Cell><Data ss:Type="Number">0.6</Data></Cell>
    <Cell><Data ss:Type="Number">0.57999999999999996</Data></Cell>
    <Cell><Data ss:Type="Number">0.57999999999999996</Data></Cell>
    <Cell><Data ss:Type="Number">0.55000000000000004</Data></Cell>
    <Cell ss:Index="18"><Data ss:Type="Number">0.52</Data></Cell>
    <Cell><Data ss:Type="Number">0.48</Data></Cell>
    <Cell><Data ss:Type="Number">0.56000000000000005</Data></Cell>
    <Cell><Data ss:Type="Number">0.5</Data></Cell>
    <Cell><Data ss:Type="Number">0.62</Data></Cell>
    <Cell><Data ss:Type="Number">0.53</Data></Cell>
    <Cell><Data ss:Type="Number">0.57999999999999996</Data></Cell>
    <Cell><Data ss:Type="Number">0.5</Data></Cell>
    <Cell><Data ss:Type="Number">0.56000000000000005</Data></Cell>
    <Cell><Data ss:Type="Number">0.52</Data></Cell>
    <Cell><Data ss:Type="Number">0.56000000000000005</Data></Cell>
   </Row>
   <Row>
    <Cell><Data ss:Type="String">TDa1100283</Data></Cell>
    <Cell><Data ss:Type="Number">3</Data></Cell>
    <Cell><Data ss:Type="Number">0.47</Data></Cell>
    <Cell><Data ss:Type="Number">0.54</Data></Cell>
    <Cell><Data ss:Type="Number">0.52</Data></Cell>
    <Cell><Data ss:Type="Number">0.5</Data></Cell>
    <Cell><Data ss:Type="Number">0.54</Data></Cell>
    <Cell><Data ss:Type="Number">0.45</Data></Cell>
    <Cell><Data ss:Type="Number">0.56000000000000005</Data></Cell>
    <Cell><Data ss:Type="Number">0.53</Data></Cell>
    <Cell><Data ss:Type="Number">0.42</Data></Cell>
    <Cell><Data ss:Type="Number">0.55000000000000004</Data></Cell>
    <Cell><Data ss:Type="Number">0.54</Data></Cell>
    <Cell><Data ss:Type="Number">0.56000000000000005</Data></Cell>
    <Cell><Data ss:Type="Number">0.56000000000000005</Data></Cell>
    <Cell><Data ss:Type="Number">0.48</Data></Cell>
    <Cell><Data ss:Type="Number">0.52</Data></Cell>
    <Cell ss:Index="19"><Data ss:Type="Number">0.56000000000000005</Data></Cell>
    <Cell><Data ss:Type="Number">0.49</Data></Cell>
    <Cell><Data ss:Type="Number">0.54</Data></Cell>
    <Cell><Data ss:Type="Number">0.49</Data></Cell>
    <Cell><Data ss:Type="Number">0.52</Data></Cell>
    <Cell><Data ss:Type="Number">0.56999999999999995</Data></Cell>
    <Cell><Data ss:Type="Number">0.42</Data></Cell>
    <Cell><Data ss:Type="Number">0.54</Data></Cell>
    <Cell><Data ss:Type="Number">0.51</Data></Cell>
    <Cell><Data ss:Type="Number">0.54</Data></Cell>
   </Row>
   <Row>
    <Cell><Data ss:Type="String">TDa1100290</Data></Cell>
    <Cell><Data ss:Type="Number">3</Data></Cell>
    <Cell><Data ss:Type="Number">0.44</Data></Cell>
    <Cell><Data ss:Type="Number">0.51</Data></Cell>
    <Cell><Data ss:Type="Number">0.55000000000000004</Data></Cell>
    <Cell><Data ss:Type="Number">0.55000000000000004</Data></Cell>
    <Cell><Data ss:Type="Number">0.55000000000000004</Data></Cell>
    <Cell><Data ss:Type="Number">0.56000000000000005</Data></Cell>
    <Cell><Data ss:Type="Number">0.59</Data></Cell>
    <Cell><Data ss:Type="Number">0.6</Data></Cell>
    <Cell><Data ss:Type="Number">0.6</Data></Cell>
    <Cell><Data ss:Type="Number">0.53</Data></Cell>
    <Cell><Data ss:Type="Number">0.52</Data></Cell>
    <Cell><Data ss:Type="Number">0.57999999999999996</Data></Cell>
    <Cell><Data ss:Type="Number">0.57999999999999996</Data></Cell>
    <Cell><Data ss:Type="Number">0.54</Data></Cell>
    <Cell><Data ss:Type="Number">0.48</Data></Cell>
    <Cell><Data ss:Type="Number">0.56000000000000005</Data></Cell>
    <Cell ss:Index="20"><Data ss:Type="Number">0.52</Data></Cell>
    <Cell><Data ss:Type="Number">0.49</Data></Cell>
    <Cell><Data ss:Type="Number">0.46</Data></Cell>
    <Cell><Data ss:Type="Number">0.5</Data></Cell>
    <Cell><Data ss:Type="Number">0.54</Data></Cell>
    <Cell><Data ss:Type="Number">0.55000000000000004</Data></Cell>
    <Cell><Data ss:Type="Number">0.5</Data></Cell>
    <Cell><Data ss:Type="Number">0.48</Data></Cell>
    <Cell><Data ss:Type="Number">0.51</Data></Cell>
   </Row>
   <Row>
    <Cell><Data ss:Type="String">TDa1100299</Data></Cell>
    <Cell><Data ss:Type="Number">3</Data></Cell>
    <Cell><Data ss:Type="Number">0.51</Data></Cell>
    <Cell><Data ss:Type="Number">0.51</Data></Cell>
    <Cell><Data ss:Type="Number">0.52</Data></Cell>
    <Cell><Data ss:Type="Number">0.56999999999999995</Data></Cell>
    <Cell><Data ss:Type="Number">0.52</Data></Cell>
    <Cell><Data ss:Type="Number">0.56999999999999995</Data></Cell>
    <Cell><Data ss:Type="Number">0.53</Data></Cell>
    <Cell><Data ss:Type="Number">0.54</Data></Cell>
    <Cell><Data ss:Type="Number">0.6</Data></Cell>
    <Cell><Data ss:Type="Number">0.55000000000000004</Data></Cell>
    <Cell><Data ss:Type="Number">0.5</Data></Cell>
    <Cell><Data ss:Type="Number">0.57999999999999996</Data></Cell>
    <Cell><Data ss:Type="Number">0.56999999999999995</Data></Cell>
    <Cell><Data ss:Type="Number">0.48</Data></Cell>
    <Cell><Data ss:Type="Number">0.56000000000000005</Data></Cell>
    <Cell><Data ss:Type="Number">0.49</Data></Cell>
    <Cell><Data ss:Type="Number">0.52</Data></Cell>
    <Cell ss:Index="21"><Data ss:Type="Number">0.52</Data></Cell>
    <Cell><Data ss:Type="Number">0.42</Data></Cell>
    <Cell><Data ss:Type="Number">0.56000000000000005</Data></Cell>
    <Cell><Data ss:Type="Number">0.55000000000000004</Data></Cell>
    <Cell><Data ss:Type="Number">0.51</Data></Cell>
    <Cell><Data ss:Type="Number">0.51</Data></Cell>
    <Cell><Data ss:Type="Number">0.53</Data></Cell>
    <Cell><Data ss:Type="Number">0.51</Data></Cell>
   </Row>
   <Row>
    <Cell><Data ss:Type="String">TDa1100300</Data></Cell>
    <Cell><Data ss:Type="Number">3</Data></Cell>
    <Cell><Data ss:Type="Number">0.49</Data></Cell>
    <Cell><Data ss:Type="Number">0.49</Data></Cell>
    <Cell><Data ss:Type="Number">0.51</Data></Cell>
    <Cell><Data ss:Type="Number">0.53</Data></Cell>
    <Cell><Data ss:Type="Number">0.52</Data></Cell>
    <Cell><Data ss:Type="Number">0.49</Data></Cell>
    <Cell><Data ss:Type="Number">0.56999999999999995</Data></Cell>
    <Cell><Data ss:Type="Number">0.47</Data></Cell>
    <Cell><Data ss:Type="Number">0.56999999999999995</Data></Cell>
    <Cell><Data ss:Type="Number">0.5</Data></Cell>
    <Cell><Data ss:Type="Number">0.51</Data></Cell>
    <Cell><Data ss:Type="Number">0.53</Data></Cell>
    <Cell><Data ss:Type="Number">0.53</Data></Cell>
    <Cell><Data ss:Type="Number">0.56999999999999995</Data></Cell>
    <Cell><Data ss:Type="Number">0.5</Data></Cell>
    <Cell><Data ss:Type="Number">0.54</Data></Cell>
    <Cell><Data ss:Type="Number">0.49</Data></Cell>
    <Cell><Data ss:Type="Number">0.52</Data></Cell>
    <Cell ss:Index="22"><Data ss:Type="Number">0.49</Data></Cell>
    <Cell><Data ss:Type="Number">0.61</Data></Cell>
    <Cell><Data ss:Type="Number">0.52</Data></Cell>
    <Cell><Data ss:Type="Number">0.51</Data></Cell>
    <Cell><Data ss:Type="Number">0.49</Data></Cell>
    <Cell><Data ss:Type="Number">0.5</Data></Cell>
    <Cell><Data ss:Type="Number">0.49</Data></Cell>
   </Row>
   <Row>
    <Cell><Data ss:Type="String">TDa1100302</Data></Cell>
    <Cell><Data ss:Type="Number">3</Data></Cell>
    <Cell><Data ss:Type="Number">0.48</Data></Cell>
    <Cell><Data ss:Type="Number">0.49</Data></Cell>
    <Cell><Data ss:Type="Number">0.56999999999999995</Data></Cell>
    <Cell><Data ss:Type="Number">0.61</Data></Cell>
    <Cell><Data ss:Type="Number">0.45</Data></Cell>
    <Cell><Data ss:Type="Number">0.56999999999999995</Data></Cell>
    <Cell><Data ss:Type="Number">0.59</Data></Cell>
    <Cell><Data ss:Type="Number">0.51</Data></Cell>
    <Cell><Data ss:Type="Number">0.61</Data></Cell>
    <Cell><Data ss:Type="Number">0.57999999999999996</Data></Cell>
    <Cell><Data ss:Type="Number">0.43</Data></Cell>
    <Cell><Data ss:Type="Number">0.5</Data></Cell>
    <Cell><Data ss:Type="Number">0.5</Data></Cell>
    <Cell><Data ss:Type="Number">0.53</Data></Cell>
    <Cell><Data ss:Type="Number">0.62</Data></Cell>
    <Cell><Data ss:Type="Number">0.49</Data></Cell>
    <Cell><Data ss:Type="Number">0.46</Data></Cell>
    <Cell><Data ss:Type="Number">0.42</Data></Cell>
    <Cell><Data ss:Type="Number">0.49</Data></Cell>
    <Cell ss:Index="23"><Data ss:Type="Number">0.53</Data></Cell>
    <Cell><Data ss:Type="Number">0.53</Data></Cell>
    <Cell><Data ss:Type="Number">0.54</Data></Cell>
    <Cell><Data ss:Type="Number">0.49</Data></Cell>
    <Cell><Data ss:Type="Number">0.49</Data></Cell>
    <Cell><Data ss:Type="Number">0.49</Data></Cell>
   </Row>
   <Row>
    <Cell><Data ss:Type="String">TDa1100316</Data></Cell>
    <Cell><Data ss:Type="Number">3</Data></Cell>
    <Cell><Data ss:Type="Number">0.49</Data></Cell>
    <Cell><Data ss:Type="Number">0.47</Data></Cell>
    <Cell><Data ss:Type="Number">0.55000000000000004</Data></Cell>
    <Cell><Data ss:Type="Number">0.51</Data></Cell>
    <Cell><Data ss:Type="Number">0.54</Data></Cell>
    <Cell><Data ss:Type="Number">0.53</Data></Cell>
    <Cell><Data ss:Type="Number">0.46</Data></Cell>
    <Cell><Data ss:Type="Number">0.54</Data></Cell>
    <Cell><Data ss:Type="Number">0.56000000000000005</Data></Cell>
    <Cell><Data ss:Type="Number">0.53</Data></Cell>
    <Cell><Data ss:Type="Number">0.52</Data></Cell>
    <Cell><Data ss:Type="Number">0.52</Data></Cell>
    <Cell><Data ss:Type="Number">0.51</Data></Cell>
    <Cell><Data ss:Type="Number">0.52</Data></Cell>
    <Cell><Data ss:Type="Number">0.53</Data></Cell>
    <Cell><Data ss:Type="Number">0.52</Data></Cell>
    <Cell><Data ss:Type="Number">0.5</Data></Cell>
    <Cell><Data ss:Type="Number">0.56000000000000005</Data></Cell>
    <Cell><Data ss:Type="Number">0.61</Data></Cell>
    <Cell><Data ss:Type="Number">0.53</Data></Cell>
    <Cell ss:Index="24"><Data ss:Type="Number">0.52</Data></Cell>
    <Cell><Data ss:Type="Number">0.53</Data></Cell>
    <Cell><Data ss:Type="Number">0.46</Data></Cell>
    <Cell><Data ss:Type="Number">0.51</Data></Cell>
    <Cell><Data ss:Type="Number">0.47</Data></Cell>
   </Row>
   <Row>
    <Cell><Data ss:Type="String">TDa1100317</Data></Cell>
    <Cell><Data ss:Type="Number">3</Data></Cell>
    <Cell><Data ss:Type="Number">0.51</Data></Cell>
    <Cell><Data ss:Type="Number">0.28999999999999998</Data></Cell>
    <Cell><Data ss:Type="Number">0.53</Data></Cell>
    <Cell><Data ss:Type="Number">0.59</Data></Cell>
    <Cell><Data ss:Type="Number">0.54</Data></Cell>
    <Cell><Data ss:Type="Number">0.56000000000000005</Data></Cell>
    <Cell><Data ss:Type="Number">0.56000000000000005</Data></Cell>
    <Cell><Data ss:Type="Number">0.54</Data></Cell>
    <Cell><Data ss:Type="Number">0.6</Data></Cell>
    <Cell><Data ss:Type="Number">0.55000000000000004</Data></Cell>
    <Cell><Data ss:Type="Number">0.52</Data></Cell>
    <Cell><Data ss:Type="Number">0.54</Data></Cell>
    <Cell><Data ss:Type="Number">0.54</Data></Cell>
    <Cell><Data ss:Type="Number">0.55000000000000004</Data></Cell>
    <Cell><Data ss:Type="Number">0.57999999999999996</Data></Cell>
    <Cell><Data ss:Type="Number">0.56999999999999995</Data></Cell>
    <Cell><Data ss:Type="Number">0.54</Data></Cell>
    <Cell><Data ss:Type="Number">0.55000000000000004</Data></Cell>
    <Cell><Data ss:Type="Number">0.52</Data></Cell>
    <Cell><Data ss:Type="Number">0.53</Data></Cell>
    <Cell><Data ss:Type="Number">0.52</Data></Cell>
    <Cell ss:Index="25"><Data ss:Type="Number">0.59</Data></Cell>
    <Cell><Data ss:Type="Number">0.28000000000000003</Data></Cell>
    <Cell><Data ss:Type="Number">0.54</Data></Cell>
    <Cell><Data ss:Type="Number">0.28999999999999998</Data></Cell>
   </Row>
   <Row>
    <Cell><Data ss:Type="String">TDa1100414</Data></Cell>
    <Cell><Data ss:Type="Number">3</Data></Cell>
    <Cell><Data ss:Type="Number">0.49</Data></Cell>
    <Cell><Data ss:Type="Number">0.6</Data></Cell>
    <Cell><Data ss:Type="Number">0.54</Data></Cell>
    <Cell><Data ss:Type="Number">0.45</Data></Cell>
    <Cell><Data ss:Type="Number">0.56000000000000005</Data></Cell>
    <Cell><Data ss:Type="Number">0.39</Data></Cell>
    <Cell><Data ss:Type="Number">0.51</Data></Cell>
    <Cell><Data ss:Type="Number">0.48</Data></Cell>
    <Cell><Data ss:Type="Number">0.48</Data></Cell>
    <Cell><Data ss:Type="Number">0.53</Data></Cell>
    <Cell><Data ss:Type="Number">0.53</Data></Cell>
    <Cell><Data ss:Type="Number">0.52</Data></Cell>
    <Cell><Data ss:Type="Number">0.52</Data></Cell>
    <Cell><Data ss:Type="Number">0.53</Data></Cell>
    <Cell><Data ss:Type="Number">0.5</Data></Cell>
    <Cell><Data ss:Type="Number">0.42</Data></Cell>
    <Cell><Data ss:Type="Number">0.55000000000000004</Data></Cell>
    <Cell><Data ss:Type="Number">0.51</Data></Cell>
    <Cell><Data ss:Type="Number">0.51</Data></Cell>
    <Cell><Data ss:Type="Number">0.54</Data></Cell>
    <Cell><Data ss:Type="Number">0.53</Data></Cell>
    <Cell><Data ss:Type="Number">0.59</Data></Cell>
    <Cell ss:Index="26"><Data ss:Type="Number">0.6</Data></Cell>
    <Cell><Data ss:Type="Number">0.59</Data></Cell>
    <Cell><Data ss:Type="Number">0.6</Data></Cell>
   </Row>
   <Row>
    <Cell><Data ss:Type="String">TDa1100432</Data></Cell>
    <Cell><Data ss:Type="Number">3</Data></Cell>
    <Cell><Data ss:Type="Number">0.47</Data></Cell>
    <Cell><Data ss:Type="Number">0.02</Data></Cell>
    <Cell><Data ss:Type="Number">0.51</Data></Cell>
    <Cell><Data ss:Type="Number">0.56999999999999995</Data></Cell>
    <Cell><Data ss:Type="Number">0.51</Data></Cell>
    <Cell><Data ss:Type="Number">0.55000000000000004</Data></Cell>
    <Cell><Data ss:Type="Number">0.53</Data></Cell>
    <Cell><Data ss:Type="Number">0.56000000000000005</Data></Cell>
    <Cell><Data ss:Type="Number">0.6</Data></Cell>
    <Cell><Data ss:Type="Number">0.53</Data></Cell>
    <Cell><Data ss:Type="Number">0.51</Data></Cell>
    <Cell><Data ss:Type="Number">0.5</Data></Cell>
    <Cell><Data ss:Type="Number">0.5</Data></Cell>
    <Cell><Data ss:Type="Number">0.51</Data></Cell>
    <Cell><Data ss:Type="Number">0.56000000000000005</Data></Cell>
    <Cell><Data ss:Type="Number">0.54</Data></Cell>
    <Cell><Data ss:Type="Number">0.5</Data></Cell>
    <Cell><Data ss:Type="Number">0.51</Data></Cell>
    <Cell><Data ss:Type="Number">0.49</Data></Cell>
    <Cell><Data ss:Type="Number">0.49</Data></Cell>
    <Cell><Data ss:Type="Number">0.46</Data></Cell>
    <Cell><Data ss:Type="Number">0.28000000000000003</Data></Cell>
    <Cell><Data ss:Type="Number">0.6</Data></Cell>
    <Cell ss:Index="27"><Data ss:Type="Number">0.52</Data></Cell>
    <Cell><Data ss:Type="Number">0.03</Data></Cell>
   </Row>
   <Row>
    <Cell><Data ss:Type="String">TDa1100513</Data></Cell>
    <Cell><Data ss:Type="Number">3</Data></Cell>
    <Cell><Data ss:Type="Number">0.48</Data></Cell>
    <Cell><Data ss:Type="Number">0.52</Data></Cell>
    <Cell><Data ss:Type="Number">0.54</Data></Cell>
    <Cell><Data ss:Type="Number">0.52</Data></Cell>
    <Cell><Data ss:Type="Number">0.51</Data></Cell>
    <Cell><Data ss:Type="Number">0.6</Data></Cell>
    <Cell><Data ss:Type="Number">0.53</Data></Cell>
    <Cell><Data ss:Type="Number">0.53</Data></Cell>
    <Cell><Data ss:Type="Number">0.55000000000000004</Data></Cell>
    <Cell><Data ss:Type="Number">0.54</Data></Cell>
    <Cell><Data ss:Type="Number">0.47</Data></Cell>
    <Cell><Data ss:Type="Number">0.53</Data></Cell>
    <Cell><Data ss:Type="Number">0.52</Data></Cell>
    <Cell><Data ss:Type="Number">0.45</Data></Cell>
    <Cell><Data ss:Type="Number">0.52</Data></Cell>
    <Cell><Data ss:Type="Number">0.51</Data></Cell>
    <Cell><Data ss:Type="Number">0.48</Data></Cell>
    <Cell><Data ss:Type="Number">0.53</Data></Cell>
    <Cell><Data ss:Type="Number">0.5</Data></Cell>
    <Cell><Data ss:Type="Number">0.49</Data></Cell>
    <Cell><Data ss:Type="Number">0.51</Data></Cell>
    <Cell><Data ss:Type="Number">0.54</Data></Cell>
    <Cell><Data ss:Type="Number">0.59</Data></Cell>
    <Cell><Data ss:Type="Number">0.52</Data></Cell>
    <Cell ss:Index="28"><Data ss:Type="Number">0.52</Data></Cell>
   </Row>
   <Row>
    <Cell><Data ss:Type="String">TDa1400432</Data></Cell>
    <Cell><Data ss:Type="Number">3</Data></Cell>
    <Cell><Data ss:Type="Number">0.48</Data></Cell>
    <Cell><Data ss:Type="Number">0.03</Data></Cell>
    <Cell><Data ss:Type="Number">0.51</Data></Cell>
    <Cell><Data ss:Type="Number">0.56999999999999995</Data></Cell>
    <Cell><Data ss:Type="Number">0.51</Data></Cell>
    <Cell><Data ss:Type="Number">0.55000000000000004</Data></Cell>
    <Cell><Data ss:Type="Number">0.53</Data></Cell>
    <Cell><Data ss:Type="Number">0.56000000000000005</Data></Cell>
    <Cell><Data ss:Type="Number">0.6</Data></Cell>
    <Cell><Data ss:Type="Number">0.53</Data></Cell>
    <Cell><Data ss:Type="Number">0.51</Data></Cell>
    <Cell><Data ss:Type="Number">0.5</Data></Cell>
    <Cell><Data ss:Type="Number">0.5</Data></Cell>
    <Cell><Data ss:Type="Number">0.51</Data></Cell>
    <Cell><Data ss:Type="Number">0.56000000000000005</Data></Cell>
    <Cell><Data ss:Type="Number">0.54</Data></Cell>
    <Cell><Data ss:Type="Number">0.51</Data></Cell>
    <Cell><Data ss:Type="Number">0.51</Data></Cell>
    <Cell><Data ss:Type="Number">0.49</Data></Cell>
    <Cell><Data ss:Type="Number">0.49</Data></Cell>
    <Cell><Data ss:Type="Number">0.47</Data></Cell>
    <Cell><Data ss:Type="Number">0.28999999999999998</Data></Cell>
    <Cell><Data ss:Type="Number">0.6</Data></Cell>
    <Cell><Data ss:Type="Number">0.03</Data></Cell>
    <Cell><Data ss:Type="Number">0.52</Data></Cell>
   </Row>
  </Table>
  <WorksheetOptions xmlns="urn:schemas-microsoft-com:office:excel">
   <Selected/>
   <ProtectObjects>False</ProtectObjects>
   <ProtectScenarios>False</ProtectScenarios>
  </WorksheetOptions>
 </Worksheet>
</Workbook>
