# Supplementary material for: Phenotypic and molecular assessment of genetic structure and diversity in a panel of winged yam (Dioscorea alata) clones and cultivars
Source: Sci Rep. 2019 Dec 3;9:18221. doi: 10.1038/s41598-019-54761-3 (PMC6890776; doi:10.1038/s41598-019-54761-3)
Supplement: Supplementary file 4 — List of accessions, pedigree information and categorisation into different clusters by DAPC and Hierarchical clustering [file 41598_2019_54761_MOESM4_ESM.xml]

<?xml version="1.0" encoding="UTF-8"?>
<Workbook xmlns:o="urn:schemas-microsoft-com:office:office" xmlns:x="urn:schemas-microsoft-com:office:excel" xmlns:html="http://www.w3.org/TR/REC-html40" xmlns:ss="urn:schemas-microsoft-com:office:spreadsheet">
 <DocumentProperties xmlns="urn:schemas-microsoft-com:office:office">
  <Author>Microsoft Office User</Author>
  <LastAuthor>Microsoft Office User</LastAuthor>
  <Created>2019-05-20T21:41:19Z</Created>
  <LastSaved>2019-05-22T11:01:53Z</LastSaved>
  <Version>15.0</Version>
 </DocumentProperties>
 <OfficeDocumentSettings xmlns="urn:schemas-microsoft-com:office:office">
  <AllowPNG/>
  <PixelsPerInch>96</PixelsPerInch>
 </OfficeDocumentSettings>
 <ExcelWorkbook xmlns="urn:schemas-microsoft-com:office:excel">
  <WindowHeight>12560</WindowHeight>
  <WindowWidth>24160</WindowWidth>
  <WindowTopX>0</WindowTopX>
  <WindowTopY>460</WindowTopY>
  <ProtectStructure>False</ProtectStructure>
  <ProtectWindows>False</ProtectWindows>
 </ExcelWorkbook>
 <Styles>
  <Style ss:ID="Default" ss:Name="Normal">
   <Alignment ss:Vertical="Bottom"/>
   <Borders/>
   <Font ss:FontName="Calibri" x:Family="Swiss" ss:Size="12" ss:Color="#000000"/>
   <Interior/>
   <NumberFormat/>
   <Protection/>
  </Style>
  <Style ss:ID="s62">
   <NumberFormat ss:Format="Fixed"/>
  </Style>
  <Style ss:ID="s63">
   <NumberFormat ss:Format="0.000"/>
  </Style>
 </Styles>
 <Worksheet ss:Name="clustergeno_1">
  <Table ss:ExpandedColumnCount="42" ss:ExpandedRowCount="109" x:FullColumns="1" x:FullRows="1" ss:DefaultColumnWidth="65" ss:DefaultRowHeight="16">
   <Column ss:AutoFitWidth="0" ss:Width="93"/>
   <Row ss:AutoFitHeight="0">
    <Cell><Data ss:Type="String">clones</Data></Cell>
    <Cell><Data ss:Type="String">cluster</Data></Cell>
    <Cell><Data ss:Type="String">TDa0100081</Data></Cell>
    <Cell><Data ss:Type="String">TDa0200012</Data></Cell>
    <Cell><Data ss:Type="String">TDa0200061</Data></Cell>
    <Cell><Data ss:Type="String">TDa0500015</Data></Cell>
    <Cell><Data ss:Type="String">TDa0500056</Data></Cell>
    <Cell><Data ss:Type="String">TDa0700015</Data></Cell>
    <Cell><Data ss:Type="String">TDa1000592</Data></Cell>
    <Cell><Data ss:Type="String">TDa1000918</Data></Cell>
    <Cell><Data ss:Type="String">TDa1000994</Data></Cell>
    <Cell><Data ss:Type="String">TDa1100010</Data></Cell>
    <Cell><Data ss:Type="String">TDa1100014</Data></Cell>
    <Cell><Data ss:Type="String">TDa1100228</Data></Cell>
    <Cell><Data ss:Type="String">TDa1400051</Data></Cell>
    <Cell><Data ss:Type="String">TDa1400062</Data></Cell>
    <Cell><Data ss:Type="String">TDa1400064</Data></Cell>
    <Cell><Data ss:Type="String">TDa1400483</Data></Cell>
    <Cell><Data ss:Type="String">TDa1400651</Data></Cell>
    <Cell><Data ss:Type="String">TDa1401132</Data></Cell>
    <Cell><Data ss:Type="String">TDa1401162</Data></Cell>
    <Cell><Data ss:Type="String">TDa1401166</Data></Cell>
    <Cell><Data ss:Type="String">TDa1401249</Data></Cell>
    <Cell><Data ss:Type="String">TDa1401253</Data></Cell>
    <Cell><Data ss:Type="String">TDa1401270</Data></Cell>
    <Cell><Data ss:Type="String">TDa1401276</Data></Cell>
    <Cell><Data ss:Type="String">TDa1401317</Data></Cell>
    <Cell><Data ss:Type="String">TDa1401319</Data></Cell>
    <Cell><Data ss:Type="String">TDa1401359</Data></Cell>
    <Cell><Data ss:Type="String">TDa1401384</Data></Cell>
    <Cell><Data ss:Type="String">TDa1401400</Data></Cell>
    <Cell><Data ss:Type="String">TDa1401409</Data></Cell>
    <Cell><Data ss:Type="String">TDa1401619</Data></Cell>
    <Cell><Data ss:Type="String">TDa1401684</Data></Cell>
    <Cell><Data ss:Type="String">TDa1403289</Data></Cell>
    <Cell><Data ss:Type="String">TDa1403882</Data></Cell>
    <Cell><Data ss:Type="String">TDa92_2</Data></Cell>
    <Cell><Data ss:Type="String">TDa9801174</Data></Cell>
   </Row>
   <Row ss:AutoFitHeight="0">
    <Cell><Data ss:Type="String">TDa0100081</Data></Cell>
    <Cell><Data ss:Type="Number">1</Data></Cell>
    <Cell ss:Index="4" ss:StyleID="s63"><Data ss:Type="Number">0.67315541599999995</Data></Cell>
    <Cell ss:StyleID="s63"><Data ss:Type="Number">0.64958283699999997</Data></Cell>
    <Cell ss:StyleID="s63"><Data ss:Type="Number">0.64982164099999995</Data></Cell>
    <Cell ss:StyleID="s63"><Data ss:Type="Number">0.67302282000000002</Data></Cell>
    <Cell ss:StyleID="s63"><Data ss:Type="Number">0.67244881999999995</Data></Cell>
    <Cell ss:StyleID="s63"><Data ss:Type="Number">0.70217425300000003</Data></Cell>
    <Cell ss:StyleID="s63"><Data ss:Type="Number">0.71552247899999999</Data></Cell>
    <Cell ss:StyleID="s63"><Data ss:Type="Number">0.70914764299999999</Data></Cell>
    <Cell ss:StyleID="s63"><Data ss:Type="Number">0.48862044799999999</Data></Cell>
    <Cell ss:StyleID="s63"><Data ss:Type="Number">0.48476844499999999</Data></Cell>
    <Cell ss:StyleID="s63"><Data ss:Type="Number">0.72402148899999996</Data></Cell>
    <Cell ss:StyleID="s63"><Data ss:Type="Number">0.67773054300000002</Data></Cell>
    <Cell ss:StyleID="s63"><Data ss:Type="Number">0.66844674999999998</Data></Cell>
    <Cell ss:StyleID="s63"><Data ss:Type="Number">0.618295492</Data></Cell>
    <Cell ss:StyleID="s63"><Data ss:Type="Number">0.46433470500000001</Data></Cell>
    <Cell ss:StyleID="s63"><Data ss:Type="Number">0.49255282299999997</Data></Cell>
    <Cell ss:StyleID="s63"><Data ss:Type="Number">0.70692913400000001</Data></Cell>
    <Cell ss:StyleID="s63"><Data ss:Type="Number">0.65192365900000004</Data></Cell>
    <Cell ss:StyleID="s63"><Data ss:Type="Number">0.65533980599999997</Data></Cell>
    <Cell ss:StyleID="s63"><Data ss:Type="Number">0.70762052900000005</Data></Cell>
    <Cell ss:StyleID="s63"><Data ss:Type="Number">0.70395634399999996</Data></Cell>
    <Cell ss:StyleID="s63"><Data ss:Type="Number">0.73569689599999999</Data></Cell>
    <Cell ss:StyleID="s63"><Data ss:Type="Number">0.712732688</Data></Cell>
    <Cell ss:StyleID="s63"><Data ss:Type="Number">0.65398772999999999</Data></Cell>
    <Cell ss:StyleID="s63"><Data ss:Type="Number">0.69675998699999997</Data></Cell>
    <Cell ss:StyleID="s63"><Data ss:Type="Number">0.70645762199999995</Data></Cell>
    <Cell ss:StyleID="s63"><Data ss:Type="Number">0.68026550100000005</Data></Cell>
    <Cell ss:StyleID="s63"><Data ss:Type="Number">0.691255112</Data></Cell>
    <Cell ss:StyleID="s63"><Data ss:Type="Number">0.72529365700000004</Data></Cell>
    <Cell ss:StyleID="s63"><Data ss:Type="Number">0.633918129</Data></Cell>
    <Cell ss:StyleID="s63"><Data ss:Type="Number">0.70738946999999996</Data></Cell>
    <Cell ss:StyleID="s63"><Data ss:Type="Number">0.42183098600000002</Data></Cell>
    <Cell ss:StyleID="s63"><Data ss:Type="Number">0.47345576</Data></Cell>
    <Cell ss:StyleID="s63"><Data ss:Type="Number">0.70529044100000005</Data></Cell>
    <Cell ss:StyleID="s63"><Data ss:Type="Number">0.67261066800000002</Data></Cell>
   </Row>
   <Row ss:AutoFitHeight="0">
    <Cell><Data ss:Type="String">TDa0200012</Data></Cell>
    <Cell><Data ss:Type="Number">1</Data></Cell>
    <Cell ss:StyleID="s63"><Data ss:Type="Number">0.67315541599999995</Data></Cell>
    <Cell ss:StyleID="s63"/>
    <Cell ss:StyleID="s63"><Data ss:Type="Number">0.46632996599999998</Data></Cell>
    <Cell ss:StyleID="s63"><Data ss:Type="Number">0.466577091</Data></Cell>
    <Cell ss:StyleID="s63"><Data ss:Type="Number">2.9092587999999999E-2</Data></Cell>
    <Cell ss:StyleID="s63"><Data ss:Type="Number">2.7938121E-2</Data></Cell>
    <Cell ss:StyleID="s63"><Data ss:Type="Number">0.52831187199999996</Data></Cell>
    <Cell ss:StyleID="s63"><Data ss:Type="Number">0.47013314099999998</Data></Cell>
    <Cell ss:StyleID="s63"><Data ss:Type="Number">0.54909157600000003</Data></Cell>
    <Cell ss:StyleID="s63"><Data ss:Type="Number">0.44601611499999999</Data></Cell>
    <Cell ss:StyleID="s63"><Data ss:Type="Number">0.47236447100000001</Data></Cell>
    <Cell ss:StyleID="s63"><Data ss:Type="Number">0.50998217499999998</Data></Cell>
    <Cell ss:StyleID="s63"><Data ss:Type="Number">0.52502720300000005</Data></Cell>
    <Cell ss:StyleID="s63"><Data ss:Type="Number">0.48845623700000002</Data></Cell>
    <Cell ss:StyleID="s63"><Data ss:Type="Number">0.49241206900000001</Data></Cell>
    <Cell ss:StyleID="s63"><Data ss:Type="Number">0.49111632599999999</Data></Cell>
    <Cell ss:StyleID="s63"><Data ss:Type="Number">0.45706224699999998</Data></Cell>
    <Cell ss:StyleID="s63"><Data ss:Type="Number">0.48384135099999998</Data></Cell>
    <Cell ss:StyleID="s63"><Data ss:Type="Number">0.50900000000000001</Data></Cell>
    <Cell ss:StyleID="s63"><Data ss:Type="Number">0.47290558500000002</Data></Cell>
    <Cell ss:StyleID="s63"><Data ss:Type="Number">0.49441441400000002</Data></Cell>
    <Cell ss:StyleID="s63"><Data ss:Type="Number">0.49272312800000001</Data></Cell>
    <Cell ss:StyleID="s63"><Data ss:Type="Number">0.480632842</Data></Cell>
    <Cell ss:StyleID="s63"><Data ss:Type="Number">0.49679986199999998</Data></Cell>
    <Cell ss:StyleID="s63"><Data ss:Type="Number">0.45309486199999999</Data></Cell>
    <Cell ss:StyleID="s63"><Data ss:Type="Number">0.47510981000000002</Data></Cell>
    <Cell ss:StyleID="s63"><Data ss:Type="Number">0.49515086200000002</Data></Cell>
    <Cell ss:StyleID="s63"><Data ss:Type="Number">0.47931738099999999</Data></Cell>
    <Cell ss:StyleID="s63"><Data ss:Type="Number">0.49216074999999998</Data></Cell>
    <Cell ss:StyleID="s63"><Data ss:Type="Number">0.52920035899999995</Data></Cell>
    <Cell ss:StyleID="s63"><Data ss:Type="Number">0.51077703299999999</Data></Cell>
    <Cell ss:StyleID="s63"><Data ss:Type="Number">0.52272727299999999</Data></Cell>
    <Cell ss:StyleID="s63"><Data ss:Type="Number">0.62127008399999994</Data></Cell>
    <Cell ss:StyleID="s63"><Data ss:Type="Number">0.44973009400000002</Data></Cell>
    <Cell ss:StyleID="s63"><Data ss:Type="Number">0.71801801799999998</Data></Cell>
    <Cell ss:StyleID="s63"><Data ss:Type="Number">2.2711472E-2</Data></Cell>
   </Row>
   <Row ss:AutoFitHeight="0">
    <Cell><Data ss:Type="String">TDa0200061</Data></Cell>
    <Cell><Data ss:Type="Number">1</Data></Cell>
    <Cell ss:StyleID="s63"><Data ss:Type="Number">0.64958283699999997</Data></Cell>
    <Cell ss:StyleID="s63"><Data ss:Type="Number">0.46632996599999998</Data></Cell>
    <Cell ss:StyleID="s63"/>
    <Cell ss:StyleID="s63"><Data ss:Type="Number">2.3534184999999999E-2</Data></Cell>
    <Cell ss:StyleID="s63"><Data ss:Type="Number">0.466387259</Data></Cell>
    <Cell ss:StyleID="s63"><Data ss:Type="Number">0.46734762200000002</Data></Cell>
    <Cell ss:StyleID="s63"><Data ss:Type="Number">0.66043380699999998</Data></Cell>
    <Cell ss:StyleID="s63"><Data ss:Type="Number">0.59119010800000005</Data></Cell>
    <Cell ss:StyleID="s63"><Data ss:Type="Number">0.63427930099999996</Data></Cell>
    <Cell ss:StyleID="s63"><Data ss:Type="Number">0.58131012400000004</Data></Cell>
    <Cell ss:StyleID="s63"><Data ss:Type="Number">0.60433930999999996</Data></Cell>
    <Cell ss:StyleID="s63"><Data ss:Type="Number">0.65158575100000005</Data></Cell>
    <Cell ss:StyleID="s63"><Data ss:Type="Number">0.68298192800000002</Data></Cell>
    <Cell ss:StyleID="s63"><Data ss:Type="Number">0.68814649100000003</Data></Cell>
    <Cell ss:StyleID="s63"><Data ss:Type="Number">0.68791654599999996</Data></Cell>
    <Cell ss:StyleID="s63"><Data ss:Type="Number">0.60464441199999996</Data></Cell>
    <Cell ss:StyleID="s63"><Data ss:Type="Number">0.59829315800000005</Data></Cell>
    <Cell ss:StyleID="s63"><Data ss:Type="Number">0.65335560299999995</Data></Cell>
    <Cell ss:StyleID="s63"><Data ss:Type="Number">0.600995316</Data></Cell>
    <Cell ss:StyleID="s63"><Data ss:Type="Number">3.5091236999999997E-2</Data></Cell>
    <Cell ss:StyleID="s63"><Data ss:Type="Number">0.62601501500000001</Data></Cell>
    <Cell ss:StyleID="s63"><Data ss:Type="Number">0.61450496499999996</Data></Cell>
    <Cell ss:StyleID="s63"><Data ss:Type="Number">0.66343717400000002</Data></Cell>
    <Cell ss:StyleID="s63"><Data ss:Type="Number">0.61762520399999998</Data></Cell>
    <Cell ss:StyleID="s63"><Data ss:Type="Number">0.57038945299999999</Data></Cell>
    <Cell ss:StyleID="s63"><Data ss:Type="Number">0.58971933099999996</Data></Cell>
    <Cell ss:StyleID="s63"><Data ss:Type="Number">0.62795666100000003</Data></Cell>
    <Cell ss:StyleID="s63"><Data ss:Type="Number">0.59040000000000004</Data></Cell>
    <Cell ss:StyleID="s63"><Data ss:Type="Number">0.60401119400000003</Data></Cell>
    <Cell ss:StyleID="s63"><Data ss:Type="Number">0.64640713999999999</Data></Cell>
    <Cell ss:StyleID="s63"><Data ss:Type="Number">0.62098033100000005</Data></Cell>
    <Cell ss:StyleID="s63"><Data ss:Type="Number">0.67674074100000003</Data></Cell>
    <Cell ss:StyleID="s63"><Data ss:Type="Number">0.70148447999999997</Data></Cell>
    <Cell ss:StyleID="s63"><Data ss:Type="Number">0.57900840799999997</Data></Cell>
    <Cell ss:StyleID="s63"><Data ss:Type="Number">0.67525698599999995</Data></Cell>
    <Cell ss:StyleID="s63"><Data ss:Type="Number">0.46782841800000002</Data></Cell>
   </Row>
   <Row ss:AutoFitHeight="0">
    <Cell><Data ss:Type="String">TDa0500015</Data></Cell>
    <Cell><Data ss:Type="Number">1</Data></Cell>
    <Cell ss:StyleID="s63"><Data ss:Type="Number">0.64982164099999995</Data></Cell>
    <Cell ss:StyleID="s63"><Data ss:Type="Number">0.466577091</Data></Cell>
    <Cell ss:StyleID="s63"><Data ss:Type="Number">2.3534184999999999E-2</Data></Cell>
    <Cell ss:StyleID="s63"/>
    <Cell ss:StyleID="s63"><Data ss:Type="Number">0.46663321600000002</Data></Cell>
    <Cell ss:StyleID="s63"><Data ss:Type="Number">0.467078877</Data></Cell>
    <Cell ss:StyleID="s63"><Data ss:Type="Number">0.65944734900000002</Data></Cell>
    <Cell ss:StyleID="s63"><Data ss:Type="Number">0.59244992299999999</Data></Cell>
    <Cell ss:StyleID="s63"><Data ss:Type="Number">0.63370139199999997</Data></Cell>
    <Cell ss:StyleID="s63"><Data ss:Type="Number">0.58215318999999999</Data></Cell>
    <Cell ss:StyleID="s63"><Data ss:Type="Number">0.60321998200000004</Data></Cell>
    <Cell ss:StyleID="s63"><Data ss:Type="Number">0.65484739700000005</Data></Cell>
    <Cell ss:StyleID="s63"><Data ss:Type="Number">0.68432903</Data></Cell>
    <Cell ss:StyleID="s63"><Data ss:Type="Number">0.68901589100000005</Data></Cell>
    <Cell ss:StyleID="s63"><Data ss:Type="Number">0.69146482099999995</Data></Cell>
    <Cell ss:StyleID="s63"><Data ss:Type="Number">0.60719965300000001</Data></Cell>
    <Cell ss:StyleID="s63"><Data ss:Type="Number">0.59886499400000004</Data></Cell>
    <Cell ss:StyleID="s63"><Data ss:Type="Number">0.65684496800000003</Data></Cell>
    <Cell ss:StyleID="s63"><Data ss:Type="Number">0.600526008</Data></Cell>
    <Cell ss:StyleID="s63"><Data ss:Type="Number">2.7917252E-2</Data></Cell>
    <Cell ss:StyleID="s63"><Data ss:Type="Number">0.62778626000000004</Data></Cell>
    <Cell ss:StyleID="s63"><Data ss:Type="Number">0.61711374200000002</Data></Cell>
    <Cell ss:StyleID="s63"><Data ss:Type="Number">0.66483434900000005</Data></Cell>
    <Cell ss:StyleID="s63"><Data ss:Type="Number">0.62018946100000005</Data></Cell>
    <Cell ss:StyleID="s63"><Data ss:Type="Number">0.57211901499999995</Data></Cell>
    <Cell ss:StyleID="s63"><Data ss:Type="Number">0.59078761199999996</Data></Cell>
    <Cell ss:StyleID="s63"><Data ss:Type="Number">0.62950570299999997</Data></Cell>
    <Cell ss:StyleID="s63"><Data ss:Type="Number">0.59372511500000003</Data></Cell>
    <Cell ss:StyleID="s63"><Data ss:Type="Number">0.60653453099999999</Data></Cell>
    <Cell ss:StyleID="s63"><Data ss:Type="Number">0.64707687599999997</Data></Cell>
    <Cell ss:StyleID="s63"><Data ss:Type="Number">0.62365925700000002</Data></Cell>
    <Cell ss:StyleID="s63"><Data ss:Type="Number">0.68003538799999996</Data></Cell>
    <Cell ss:StyleID="s63"><Data ss:Type="Number">0.70455461500000005</Data></Cell>
    <Cell ss:StyleID="s63"><Data ss:Type="Number">0.57919861100000003</Data></Cell>
    <Cell ss:StyleID="s63"><Data ss:Type="Number">0.67772170200000004</Data></Cell>
    <Cell ss:StyleID="s63"><Data ss:Type="Number">0.468070879</Data></Cell>
   </Row>
   <Row ss:AutoFitHeight="0">
    <Cell><Data ss:Type="String">TDa0500056</Data></Cell>
    <Cell><Data ss:Type="Number">1</Data></Cell>
    <Cell ss:StyleID="s63"><Data ss:Type="Number">0.67302282000000002</Data></Cell>
    <Cell ss:StyleID="s63"><Data ss:Type="Number">2.9092587999999999E-2</Data></Cell>
    <Cell ss:StyleID="s63"><Data ss:Type="Number">0.466387259</Data></Cell>
    <Cell ss:StyleID="s63"><Data ss:Type="Number">0.46663321600000002</Data></Cell>
    <Cell ss:StyleID="s63"/>
    <Cell ss:StyleID="s63"><Data ss:Type="Number">4.0429420000000001E-2</Data></Cell>
    <Cell ss:StyleID="s63"><Data ss:Type="Number">0.53016485400000002</Data></Cell>
    <Cell ss:StyleID="s63"><Data ss:Type="Number">0.47454902700000001</Data></Cell>
    <Cell ss:StyleID="s63"><Data ss:Type="Number">0.54957093300000004</Data></Cell>
    <Cell ss:StyleID="s63"><Data ss:Type="Number">0.452237216</Data></Cell>
    <Cell ss:StyleID="s63"><Data ss:Type="Number">0.47561403499999999</Data></Cell>
    <Cell ss:StyleID="s63"><Data ss:Type="Number">0.51196172200000001</Data></Cell>
    <Cell ss:StyleID="s63"><Data ss:Type="Number">0.53065995300000002</Data></Cell>
    <Cell ss:StyleID="s63"><Data ss:Type="Number">0.49281560000000002</Data></Cell>
    <Cell ss:StyleID="s63"><Data ss:Type="Number">0.49235691399999998</Data></Cell>
    <Cell ss:StyleID="s63"><Data ss:Type="Number">0.49408628999999998</Data></Cell>
    <Cell ss:StyleID="s63"><Data ss:Type="Number">0.46148459400000003</Data></Cell>
    <Cell ss:StyleID="s63"><Data ss:Type="Number">0.48493150699999998</Data></Cell>
    <Cell ss:StyleID="s63"><Data ss:Type="Number">0.50788905500000003</Data></Cell>
    <Cell ss:StyleID="s63"><Data ss:Type="Number">0.47242920999999999</Data></Cell>
    <Cell ss:StyleID="s63"><Data ss:Type="Number">0.49569892500000001</Data></Cell>
    <Cell ss:StyleID="s63"><Data ss:Type="Number">0.49293070300000003</Data></Cell>
    <Cell ss:StyleID="s63"><Data ss:Type="Number">0.48337549699999999</Data></Cell>
    <Cell ss:StyleID="s63"><Data ss:Type="Number">0.49905417000000002</Data></Cell>
    <Cell ss:StyleID="s63"><Data ss:Type="Number">0.45402198599999999</Data></Cell>
    <Cell ss:StyleID="s63"><Data ss:Type="Number">0.47735128300000002</Data></Cell>
    <Cell ss:StyleID="s63"><Data ss:Type="Number">0.49669583899999997</Data></Cell>
    <Cell ss:StyleID="s63"><Data ss:Type="Number">0.48100332000000001</Data></Cell>
    <Cell ss:StyleID="s63"><Data ss:Type="Number">0.49399749100000001</Data></Cell>
    <Cell ss:StyleID="s63"><Data ss:Type="Number">0.52766338400000001</Data></Cell>
    <Cell ss:StyleID="s63"><Data ss:Type="Number">0.50929435099999998</Data></Cell>
    <Cell ss:StyleID="s63"><Data ss:Type="Number">0.52436440699999998</Data></Cell>
    <Cell ss:StyleID="s63"><Data ss:Type="Number">0.61925835500000004</Data></Cell>
    <Cell ss:StyleID="s63"><Data ss:Type="Number">0.45297569199999999</Data></Cell>
    <Cell ss:StyleID="s63"><Data ss:Type="Number">0.71674397700000003</Data></Cell>
    <Cell ss:StyleID="s63"><Data ss:Type="Number">3.3952741000000002E-2</Data></Cell>
   </Row>
   <Row ss:AutoFitHeight="0">
    <Cell><Data ss:Type="String">TDa0700015</Data></Cell>
    <Cell><Data ss:Type="Number">1</Data></Cell>
    <Cell ss:StyleID="s63"><Data ss:Type="Number">0.67244881999999995</Data></Cell>
    <Cell ss:StyleID="s63"><Data ss:Type="Number">2.7938121E-2</Data></Cell>
    <Cell ss:StyleID="s63"><Data ss:Type="Number">0.46734762200000002</Data></Cell>
    <Cell ss:StyleID="s63"><Data ss:Type="Number">0.467078877</Data></Cell>
    <Cell ss:StyleID="s63"><Data ss:Type="Number">4.0429420000000001E-2</Data></Cell>
    <Cell ss:StyleID="s63"/>
    <Cell ss:StyleID="s63"><Data ss:Type="Number">0.52748024599999999</Data></Cell>
    <Cell ss:StyleID="s63"><Data ss:Type="Number">0.470651396</Data></Cell>
    <Cell ss:StyleID="s63"><Data ss:Type="Number">0.54865802399999997</Data></Cell>
    <Cell ss:StyleID="s63"><Data ss:Type="Number">0.44997334300000003</Data></Cell>
    <Cell ss:StyleID="s63"><Data ss:Type="Number">0.47473684199999999</Data></Cell>
    <Cell ss:StyleID="s63"><Data ss:Type="Number">0.51344656799999999</Data></Cell>
    <Cell ss:StyleID="s63"><Data ss:Type="Number">0.52843772499999997</Data></Cell>
    <Cell ss:StyleID="s63"><Data ss:Type="Number">0.48808094699999999</Data></Cell>
    <Cell ss:StyleID="s63"><Data ss:Type="Number">0.493075284</Data></Cell>
    <Cell ss:StyleID="s63"><Data ss:Type="Number">0.49249999999999999</Data></Cell>
    <Cell ss:StyleID="s63"><Data ss:Type="Number">0.46033969499999999</Data></Cell>
    <Cell ss:StyleID="s63"><Data ss:Type="Number">0.48540146000000001</Data></Cell>
    <Cell ss:StyleID="s63"><Data ss:Type="Number">0.50780212499999999</Data></Cell>
    <Cell ss:StyleID="s63"><Data ss:Type="Number">0.473875661</Data></Cell>
    <Cell ss:StyleID="s63"><Data ss:Type="Number">0.495342171</Data></Cell>
    <Cell ss:StyleID="s63"><Data ss:Type="Number">0.492584191</Data></Cell>
    <Cell ss:StyleID="s63"><Data ss:Type="Number">0.48219772300000002</Data></Cell>
    <Cell ss:StyleID="s63"><Data ss:Type="Number">0.49896871799999998</Data></Cell>
    <Cell ss:StyleID="s63"><Data ss:Type="Number">0.45449790800000001</Data></Cell>
    <Cell ss:StyleID="s63"><Data ss:Type="Number">0.47588717000000003</Data></Cell>
    <Cell ss:StyleID="s63"><Data ss:Type="Number">0.49660835399999997</Data></Cell>
    <Cell ss:StyleID="s63"><Data ss:Type="Number">0.48036142399999998</Data></Cell>
    <Cell ss:StyleID="s63"><Data ss:Type="Number">0.49256139100000002</Data></Cell>
    <Cell ss:StyleID="s63"><Data ss:Type="Number">0.52808586800000001</Data></Cell>
    <Cell ss:StyleID="s63"><Data ss:Type="Number">0.51081081100000003</Data></Cell>
    <Cell ss:StyleID="s63"><Data ss:Type="Number">0.52530417900000004</Data></Cell>
    <Cell ss:StyleID="s63"><Data ss:Type="Number">0.62017985099999995</Data></Cell>
    <Cell ss:StyleID="s63"><Data ss:Type="Number">0.453951775</Data></Cell>
    <Cell ss:StyleID="s63"><Data ss:Type="Number">0.71848864999999995</Data></Cell>
    <Cell ss:StyleID="s63"><Data ss:Type="Number">3.3707864999999997E-2</Data></Cell>
   </Row>
   <Row ss:AutoFitHeight="0">
    <Cell><Data ss:Type="String">TDa1000592</Data></Cell>
    <Cell><Data ss:Type="Number">1</Data></Cell>
    <Cell ss:StyleID="s63"><Data ss:Type="Number">0.70217425300000003</Data></Cell>
    <Cell ss:StyleID="s63"><Data ss:Type="Number">0.52831187199999996</Data></Cell>
    <Cell ss:StyleID="s63"><Data ss:Type="Number">0.66043380699999998</Data></Cell>
    <Cell ss:StyleID="s63"><Data ss:Type="Number">0.65944734900000002</Data></Cell>
    <Cell ss:StyleID="s63"><Data ss:Type="Number">0.53016485400000002</Data></Cell>
    <Cell ss:StyleID="s63"><Data ss:Type="Number">0.52748024599999999</Data></Cell>
    <Cell ss:StyleID="s63"/>
    <Cell ss:StyleID="s63"><Data ss:Type="Number">0.44050065399999999</Data></Cell>
    <Cell ss:StyleID="s63"><Data ss:Type="Number">0.45041983200000002</Data></Cell>
    <Cell ss:StyleID="s63"><Data ss:Type="Number">0.64440203600000001</Data></Cell>
    <Cell ss:StyleID="s63"><Data ss:Type="Number">0.64799490800000004</Data></Cell>
    <Cell ss:StyleID="s63"><Data ss:Type="Number">0.58356353599999999</Data></Cell>
    <Cell ss:StyleID="s63"><Data ss:Type="Number">0.60573226099999999</Data></Cell>
    <Cell ss:StyleID="s63"><Data ss:Type="Number">0.56342723800000005</Data></Cell>
    <Cell ss:StyleID="s63"><Data ss:Type="Number">0.58065068500000006</Data></Cell>
    <Cell ss:StyleID="s63"><Data ss:Type="Number">0.65913913300000004</Data></Cell>
    <Cell ss:StyleID="s63"><Data ss:Type="Number">0.66267309799999996</Data></Cell>
    <Cell ss:StyleID="s63"><Data ss:Type="Number">0.61362080799999996</Data></Cell>
    <Cell ss:StyleID="s63"><Data ss:Type="Number">0.63408949699999995</Data></Cell>
    <Cell ss:StyleID="s63"><Data ss:Type="Number">0.66568178499999997</Data></Cell>
    <Cell ss:StyleID="s63"><Data ss:Type="Number">0.65557376999999994</Data></Cell>
    <Cell ss:StyleID="s63"><Data ss:Type="Number">0.622327403</Data></Cell>
    <Cell ss:StyleID="s63"><Data ss:Type="Number">0.66187989599999997</Data></Cell>
    <Cell ss:StyleID="s63"><Data ss:Type="Number">0.626930502</Data></Cell>
    <Cell ss:StyleID="s63"><Data ss:Type="Number">0.59575502300000005</Data></Cell>
    <Cell ss:StyleID="s63"><Data ss:Type="Number">0.58087469599999997</Data></Cell>
    <Cell ss:StyleID="s63"><Data ss:Type="Number">0.654450262</Data></Cell>
    <Cell ss:StyleID="s63"><Data ss:Type="Number">0.629812606</Data></Cell>
    <Cell ss:StyleID="s63"><Data ss:Type="Number">0.61400843900000002</Data></Cell>
    <Cell ss:StyleID="s63"><Data ss:Type="Number">0.39335734300000003</Data></Cell>
    <Cell ss:StyleID="s63"><Data ss:Type="Number">0.59361924700000002</Data></Cell>
    <Cell ss:StyleID="s63"><Data ss:Type="Number">0.58712580000000003</Data></Cell>
    <Cell ss:StyleID="s63"><Data ss:Type="Number">0.69221680699999999</Data></Cell>
    <Cell ss:StyleID="s63"><Data ss:Type="Number">0.63168256899999997</Data></Cell>
    <Cell ss:StyleID="s63"><Data ss:Type="Number">0.57164764000000001</Data></Cell>
    <Cell ss:StyleID="s63"><Data ss:Type="Number">0.53009299899999995</Data></Cell>
   </Row>
   <Row ss:AutoFitHeight="0">
    <Cell><Data ss:Type="String">TDa1000918</Data></Cell>
    <Cell><Data ss:Type="Number">1</Data></Cell>
    <Cell ss:StyleID="s63"><Data ss:Type="Number">0.71552247899999999</Data></Cell>
    <Cell ss:StyleID="s63"><Data ss:Type="Number">0.47013314099999998</Data></Cell>
    <Cell ss:StyleID="s63"><Data ss:Type="Number">0.59119010800000005</Data></Cell>
    <Cell ss:StyleID="s63"><Data ss:Type="Number">0.59244992299999999</Data></Cell>
    <Cell ss:StyleID="s63"><Data ss:Type="Number">0.47454902700000001</Data></Cell>
    <Cell ss:StyleID="s63"><Data ss:Type="Number">0.470651396</Data></Cell>
    <Cell ss:StyleID="s63"><Data ss:Type="Number">0.44050065399999999</Data></Cell>
    <Cell ss:StyleID="s63"/>
    <Cell ss:StyleID="s63"><Data ss:Type="Number">0.433465347</Data></Cell>
    <Cell ss:StyleID="s63"><Data ss:Type="Number">0.61521288500000004</Data></Cell>
    <Cell ss:StyleID="s63"><Data ss:Type="Number">0.62165605099999999</Data></Cell>
    <Cell ss:StyleID="s63"><Data ss:Type="Number">0.63064832999999998</Data></Cell>
    <Cell ss:StyleID="s63"><Data ss:Type="Number">0.59471593899999997</Data></Cell>
    <Cell ss:StyleID="s63"><Data ss:Type="Number">0.55506172799999998</Data></Cell>
    <Cell ss:StyleID="s63"><Data ss:Type="Number">0.62796362500000003</Data></Cell>
    <Cell ss:StyleID="s63"><Data ss:Type="Number">0.63032238399999996</Data></Cell>
    <Cell ss:StyleID="s63"><Data ss:Type="Number">0.63650521699999996</Data></Cell>
    <Cell ss:StyleID="s63"><Data ss:Type="Number">0.615616622</Data></Cell>
    <Cell ss:StyleID="s63"><Data ss:Type="Number">0.61117145100000003</Data></Cell>
    <Cell ss:StyleID="s63"><Data ss:Type="Number">0.59492509900000001</Data></Cell>
    <Cell ss:StyleID="s63"><Data ss:Type="Number">0.60974393100000002</Data></Cell>
    <Cell ss:StyleID="s63"><Data ss:Type="Number">0.55663702000000004</Data></Cell>
    <Cell ss:StyleID="s63"><Data ss:Type="Number">0.62137203200000002</Data></Cell>
    <Cell ss:StyleID="s63"><Data ss:Type="Number">0.62137307799999997</Data></Cell>
    <Cell ss:StyleID="s63"><Data ss:Type="Number">0.64304381200000005</Data></Cell>
    <Cell ss:StyleID="s63"><Data ss:Type="Number">0.57535885200000003</Data></Cell>
    <Cell ss:StyleID="s63"><Data ss:Type="Number">0.60961857399999997</Data></Cell>
    <Cell ss:StyleID="s63"><Data ss:Type="Number">0.59609789499999999</Data></Cell>
    <Cell ss:StyleID="s63"><Data ss:Type="Number">0.60976419800000004</Data></Cell>
    <Cell ss:StyleID="s63"><Data ss:Type="Number">0.47457627099999999</Data></Cell>
    <Cell ss:StyleID="s63"><Data ss:Type="Number">0.61451667200000004</Data></Cell>
    <Cell ss:StyleID="s63"><Data ss:Type="Number">0.61665004999999995</Data></Cell>
    <Cell ss:StyleID="s63"><Data ss:Type="Number">0.70567121300000002</Data></Cell>
    <Cell ss:StyleID="s63"><Data ss:Type="Number">0.62288452900000002</Data></Cell>
    <Cell ss:StyleID="s63"><Data ss:Type="Number">0.62785094799999996</Data></Cell>
    <Cell ss:StyleID="s63"><Data ss:Type="Number">0.473354793</Data></Cell>
   </Row>
   <Row ss:AutoFitHeight="0">
    <Cell><Data ss:Type="String">TDa1000994</Data></Cell>
    <Cell><Data ss:Type="Number">1</Data></Cell>
    <Cell ss:StyleID="s63"><Data ss:Type="Number">0.70914764299999999</Data></Cell>
    <Cell ss:StyleID="s63"><Data ss:Type="Number">0.54909157600000003</Data></Cell>
    <Cell ss:StyleID="s63"><Data ss:Type="Number">0.63427930099999996</Data></Cell>
    <Cell ss:StyleID="s63"><Data ss:Type="Number">0.63370139199999997</Data></Cell>
    <Cell ss:StyleID="s63"><Data ss:Type="Number">0.54957093300000004</Data></Cell>
    <Cell ss:StyleID="s63"><Data ss:Type="Number">0.54865802399999997</Data></Cell>
    <Cell ss:StyleID="s63"><Data ss:Type="Number">0.45041983200000002</Data></Cell>
    <Cell ss:StyleID="s63"><Data ss:Type="Number">0.433465347</Data></Cell>
    <Cell ss:StyleID="s63"/>
    <Cell ss:StyleID="s63"><Data ss:Type="Number">0.614053128</Data></Cell>
    <Cell ss:StyleID="s63"><Data ss:Type="Number">0.63891234600000002</Data></Cell>
    <Cell ss:StyleID="s63"><Data ss:Type="Number">0.63232963499999995</Data></Cell>
    <Cell ss:StyleID="s63"><Data ss:Type="Number">0.62214507600000002</Data></Cell>
    <Cell ss:StyleID="s63"><Data ss:Type="Number">0.61550177699999997</Data></Cell>
    <Cell ss:StyleID="s63"><Data ss:Type="Number">0.67342456500000003</Data></Cell>
    <Cell ss:StyleID="s63"><Data ss:Type="Number">0.664867439</Data></Cell>
    <Cell ss:StyleID="s63"><Data ss:Type="Number">0.65223855900000005</Data></Cell>
    <Cell ss:StyleID="s63"><Data ss:Type="Number">0.62831066599999996</Data></Cell>
    <Cell ss:StyleID="s63"><Data ss:Type="Number">0.62394992599999999</Data></Cell>
    <Cell ss:StyleID="s63"><Data ss:Type="Number">0.63938578400000001</Data></Cell>
    <Cell ss:StyleID="s63"><Data ss:Type="Number">0.69292929299999995</Data></Cell>
    <Cell ss:StyleID="s63"><Data ss:Type="Number">0.65002529899999995</Data></Cell>
    <Cell ss:StyleID="s63"><Data ss:Type="Number">0.66569267799999998</Data></Cell>
    <Cell ss:StyleID="s63"><Data ss:Type="Number">0.62044292999999995</Data></Cell>
    <Cell ss:StyleID="s63"><Data ss:Type="Number">0.67279471099999999</Data></Cell>
    <Cell ss:StyleID="s63"><Data ss:Type="Number">0.65881129800000005</Data></Cell>
    <Cell ss:StyleID="s63"><Data ss:Type="Number">0.69038008699999998</Data></Cell>
    <Cell ss:StyleID="s63"><Data ss:Type="Number">0.61128354900000004</Data></Cell>
    <Cell ss:StyleID="s63"><Data ss:Type="Number">0.61160714299999996</Data></Cell>
    <Cell ss:StyleID="s63"><Data ss:Type="Number">0.467608476</Data></Cell>
    <Cell ss:StyleID="s63"><Data ss:Type="Number">0.63603861299999997</Data></Cell>
    <Cell ss:StyleID="s63"><Data ss:Type="Number">0.66228146099999996</Data></Cell>
    <Cell ss:StyleID="s63"><Data ss:Type="Number">0.74170403600000001</Data></Cell>
    <Cell ss:StyleID="s63"><Data ss:Type="Number">0.68572301999999996</Data></Cell>
    <Cell ss:StyleID="s63"><Data ss:Type="Number">0.60130258800000003</Data></Cell>
    <Cell ss:StyleID="s63"><Data ss:Type="Number">0.55083044400000003</Data></Cell>
   </Row>
   <Row ss:AutoFitHeight="0">
    <Cell><Data ss:Type="String">TDa1100010</Data></Cell>
    <Cell><Data ss:Type="Number">1</Data></Cell>
    <Cell ss:StyleID="s63"><Data ss:Type="Number">0.48862044799999999</Data></Cell>
    <Cell ss:StyleID="s63"><Data ss:Type="Number">0.44601611499999999</Data></Cell>
    <Cell ss:StyleID="s63"><Data ss:Type="Number">0.58131012400000004</Data></Cell>
    <Cell ss:StyleID="s63"><Data ss:Type="Number">0.58215318999999999</Data></Cell>
    <Cell ss:StyleID="s63"><Data ss:Type="Number">0.452237216</Data></Cell>
    <Cell ss:StyleID="s63"><Data ss:Type="Number">0.44997334300000003</Data></Cell>
    <Cell ss:StyleID="s63"><Data ss:Type="Number">0.64440203600000001</Data></Cell>
    <Cell ss:StyleID="s63"><Data ss:Type="Number">0.61521288500000004</Data></Cell>
    <Cell ss:StyleID="s63"><Data ss:Type="Number">0.614053128</Data></Cell>
    <Cell ss:StyleID="s63"/>
    <Cell ss:StyleID="s63"><Data ss:Type="Number">0.42902881500000001</Data></Cell>
    <Cell ss:StyleID="s63"><Data ss:Type="Number">0.64830642599999999</Data></Cell>
    <Cell ss:StyleID="s63"><Data ss:Type="Number">0.61155644600000003</Data></Cell>
    <Cell ss:StyleID="s63"><Data ss:Type="Number">0.60181136800000001</Data></Cell>
    <Cell ss:StyleID="s63"><Data ss:Type="Number">0.591836735</Data></Cell>
    <Cell ss:StyleID="s63"><Data ss:Type="Number">0.57495344500000001</Data></Cell>
    <Cell ss:StyleID="s63"><Data ss:Type="Number">0.51964196900000004</Data></Cell>
    <Cell ss:StyleID="s63"><Data ss:Type="Number">0.59764002000000005</Data></Cell>
    <Cell ss:StyleID="s63"><Data ss:Type="Number">0.59020698199999999</Data></Cell>
    <Cell ss:StyleID="s63"><Data ss:Type="Number">0.58574879199999996</Data></Cell>
    <Cell ss:StyleID="s63"><Data ss:Type="Number">0.63495363000000005</Data></Cell>
    <Cell ss:StyleID="s63"><Data ss:Type="Number">0.59139784900000003</Data></Cell>
    <Cell ss:StyleID="s63"><Data ss:Type="Number">0.63533173499999995</Data></Cell>
    <Cell ss:StyleID="s63"><Data ss:Type="Number">0.60211156600000004</Data></Cell>
    <Cell ss:StyleID="s63"><Data ss:Type="Number">0.54626190900000005</Data></Cell>
    <Cell ss:StyleID="s63"><Data ss:Type="Number">0.61981193300000004</Data></Cell>
    <Cell ss:StyleID="s63"><Data ss:Type="Number">0.635204082</Data></Cell>
    <Cell ss:StyleID="s63"><Data ss:Type="Number">0.62345983199999999</Data></Cell>
    <Cell ss:StyleID="s63"><Data ss:Type="Number">0.59730882799999996</Data></Cell>
    <Cell ss:StyleID="s63"><Data ss:Type="Number">0.64276443900000002</Data></Cell>
    <Cell ss:StyleID="s63"><Data ss:Type="Number">0.59645899400000002</Data></Cell>
    <Cell ss:StyleID="s63"><Data ss:Type="Number">0.62665589700000002</Data></Cell>
    <Cell ss:StyleID="s63"><Data ss:Type="Number">0.59464831799999995</Data></Cell>
    <Cell ss:StyleID="s63"><Data ss:Type="Number">0.43816666700000001</Data></Cell>
    <Cell ss:StyleID="s63"><Data ss:Type="Number">0.74347888699999998</Data></Cell>
    <Cell ss:StyleID="s63"><Data ss:Type="Number">0.450471279</Data></Cell>
   </Row>
   <Row ss:AutoFitHeight="0">
    <Cell><Data ss:Type="String">TDa1100014</Data></Cell>
    <Cell><Data ss:Type="Number">1</Data></Cell>
    <Cell ss:StyleID="s63"><Data ss:Type="Number">0.48476844499999999</Data></Cell>
    <Cell ss:StyleID="s63"><Data ss:Type="Number">0.47236447100000001</Data></Cell>
    <Cell ss:StyleID="s63"><Data ss:Type="Number">0.60433930999999996</Data></Cell>
    <Cell ss:StyleID="s63"><Data ss:Type="Number">0.60321998200000004</Data></Cell>
    <Cell ss:StyleID="s63"><Data ss:Type="Number">0.47561403499999999</Data></Cell>
    <Cell ss:StyleID="s63"><Data ss:Type="Number">0.47473684199999999</Data></Cell>
    <Cell ss:StyleID="s63"><Data ss:Type="Number">0.64799490800000004</Data></Cell>
    <Cell ss:StyleID="s63"><Data ss:Type="Number">0.62165605099999999</Data></Cell>
    <Cell ss:StyleID="s63"><Data ss:Type="Number">0.63891234600000002</Data></Cell>
    <Cell ss:StyleID="s63"><Data ss:Type="Number">0.42902881500000001</Data></Cell>
    <Cell ss:StyleID="s63"/>
    <Cell ss:StyleID="s63"><Data ss:Type="Number">0.61930251400000003</Data></Cell>
    <Cell ss:StyleID="s63"><Data ss:Type="Number">0.66848786800000004</Data></Cell>
    <Cell ss:StyleID="s63"><Data ss:Type="Number">0.66736339200000006</Data></Cell>
    <Cell ss:StyleID="s63"><Data ss:Type="Number">0.66132046099999997</Data></Cell>
    <Cell ss:StyleID="s63"><Data ss:Type="Number">0.52147932799999996</Data></Cell>
    <Cell ss:StyleID="s63"><Data ss:Type="Number">0.56588273200000005</Data></Cell>
    <Cell ss:StyleID="s63"><Data ss:Type="Number">0.649212978</Data></Cell>
    <Cell ss:StyleID="s63"><Data ss:Type="Number">0.62240726700000004</Data></Cell>
    <Cell ss:StyleID="s63"><Data ss:Type="Number">0.60825510400000005</Data></Cell>
    <Cell ss:StyleID="s63"><Data ss:Type="Number">0.62691624999999995</Data></Cell>
    <Cell ss:StyleID="s63"><Data ss:Type="Number">0.66079902000000001</Data></Cell>
    <Cell ss:StyleID="s63"><Data ss:Type="Number">0.65571180299999998</Data></Cell>
    <Cell ss:StyleID="s63"><Data ss:Type="Number">0.64141957299999997</Data></Cell>
    <Cell ss:StyleID="s63"><Data ss:Type="Number">0.60158928</Data></Cell>
    <Cell ss:StyleID="s63"><Data ss:Type="Number">0.63541331599999995</Data></Cell>
    <Cell ss:StyleID="s63"><Data ss:Type="Number">0.62675036200000001</Data></Cell>
    <Cell ss:StyleID="s63"><Data ss:Type="Number">0.64979789799999998</Data></Cell>
    <Cell ss:StyleID="s63"><Data ss:Type="Number">0.60465116299999999</Data></Cell>
    <Cell ss:StyleID="s63"><Data ss:Type="Number">0.66399615400000001</Data></Cell>
    <Cell ss:StyleID="s63"><Data ss:Type="Number">0.591253154</Data></Cell>
    <Cell ss:StyleID="s63"><Data ss:Type="Number">0.66398612400000001</Data></Cell>
    <Cell ss:StyleID="s63"><Data ss:Type="Number">0.59204056500000002</Data></Cell>
    <Cell ss:StyleID="s63"><Data ss:Type="Number">0.51462639099999996</Data></Cell>
    <Cell ss:StyleID="s63"><Data ss:Type="Number">0.72266313900000001</Data></Cell>
    <Cell ss:StyleID="s63"><Data ss:Type="Number">0.47497805100000001</Data></Cell>
   </Row>
   <Row ss:AutoFitHeight="0">
    <Cell><Data ss:Type="String">TDa1100228</Data></Cell>
    <Cell><Data ss:Type="Number">1</Data></Cell>
    <Cell ss:StyleID="s63"><Data ss:Type="Number">0.72402148899999996</Data></Cell>
    <Cell ss:StyleID="s63"><Data ss:Type="Number">0.50998217499999998</Data></Cell>
    <Cell ss:StyleID="s63"><Data ss:Type="Number">0.65158575100000005</Data></Cell>
    <Cell ss:StyleID="s63"><Data ss:Type="Number">0.65484739700000005</Data></Cell>
    <Cell ss:StyleID="s63"><Data ss:Type="Number">0.51196172200000001</Data></Cell>
    <Cell ss:StyleID="s63"><Data ss:Type="Number">0.51344656799999999</Data></Cell>
    <Cell ss:StyleID="s63"><Data ss:Type="Number">0.58356353599999999</Data></Cell>
    <Cell ss:StyleID="s63"><Data ss:Type="Number">0.63064832999999998</Data></Cell>
    <Cell ss:StyleID="s63"><Data ss:Type="Number">0.63232963499999995</Data></Cell>
    <Cell ss:StyleID="s63"><Data ss:Type="Number">0.64830642599999999</Data></Cell>
    <Cell ss:StyleID="s63"><Data ss:Type="Number">0.61930251400000003</Data></Cell>
    <Cell ss:StyleID="s63"/>
    <Cell ss:StyleID="s63"><Data ss:Type="Number">0.61958210999999996</Data></Cell>
    <Cell ss:StyleID="s63"><Data ss:Type="Number">0.65869193699999995</Data></Cell>
    <Cell ss:StyleID="s63"><Data ss:Type="Number">0.61675549600000001</Data></Cell>
    <Cell ss:StyleID="s63"><Data ss:Type="Number">0.67201078800000003</Data></Cell>
    <Cell ss:StyleID="s63"><Data ss:Type="Number">0.61514956600000004</Data></Cell>
    <Cell ss:StyleID="s63"><Data ss:Type="Number">0.58915536999999996</Data></Cell>
    <Cell ss:StyleID="s63"><Data ss:Type="Number">0.66560606099999997</Data></Cell>
    <Cell ss:StyleID="s63"><Data ss:Type="Number">0.65915826899999996</Data></Cell>
    <Cell ss:StyleID="s63"><Data ss:Type="Number">0.59610456199999995</Data></Cell>
    <Cell ss:StyleID="s63"><Data ss:Type="Number">0.64471153800000003</Data></Cell>
    <Cell ss:StyleID="s63"><Data ss:Type="Number">0.55148095900000005</Data></Cell>
    <Cell ss:StyleID="s63"><Data ss:Type="Number">0.65845622800000003</Data></Cell>
    <Cell ss:StyleID="s63"><Data ss:Type="Number">0.67090157699999997</Data></Cell>
    <Cell ss:StyleID="s63"><Data ss:Type="Number">0.63631824199999998</Data></Cell>
    <Cell ss:StyleID="s63"><Data ss:Type="Number">0.59768549999999998</Data></Cell>
    <Cell ss:StyleID="s63"><Data ss:Type="Number">0.60159639099999995</Data></Cell>
    <Cell ss:StyleID="s63"><Data ss:Type="Number">0.63548922100000005</Data></Cell>
    <Cell ss:StyleID="s63"><Data ss:Type="Number">0.58419848699999999</Data></Cell>
    <Cell ss:StyleID="s63"><Data ss:Type="Number">0.67404855600000002</Data></Cell>
    <Cell ss:StyleID="s63"><Data ss:Type="Number">0.63740839400000004</Data></Cell>
    <Cell ss:StyleID="s63"><Data ss:Type="Number">0.67932112600000005</Data></Cell>
    <Cell ss:StyleID="s63"><Data ss:Type="Number">0.67887899600000001</Data></Cell>
    <Cell ss:StyleID="s63"><Data ss:Type="Number">0.49345291499999999</Data></Cell>
    <Cell ss:StyleID="s63"><Data ss:Type="Number">0.51346085699999999</Data></Cell>
   </Row>
   <Row ss:AutoFitHeight="0">
    <Cell><Data ss:Type="String">TDa1400051</Data></Cell>
    <Cell><Data ss:Type="Number">1</Data></Cell>
    <Cell ss:StyleID="s63"><Data ss:Type="Number">0.67773054300000002</Data></Cell>
    <Cell ss:StyleID="s63"><Data ss:Type="Number">0.52502720300000005</Data></Cell>
    <Cell ss:StyleID="s63"><Data ss:Type="Number">0.68298192800000002</Data></Cell>
    <Cell ss:StyleID="s63"><Data ss:Type="Number">0.68432903</Data></Cell>
    <Cell ss:StyleID="s63"><Data ss:Type="Number">0.53065995300000002</Data></Cell>
    <Cell ss:StyleID="s63"><Data ss:Type="Number">0.52843772499999997</Data></Cell>
    <Cell ss:StyleID="s63"><Data ss:Type="Number">0.60573226099999999</Data></Cell>
    <Cell ss:StyleID="s63"><Data ss:Type="Number">0.59471593899999997</Data></Cell>
    <Cell ss:StyleID="s63"><Data ss:Type="Number">0.62214507600000002</Data></Cell>
    <Cell ss:StyleID="s63"><Data ss:Type="Number">0.61155644600000003</Data></Cell>
    <Cell ss:StyleID="s63"><Data ss:Type="Number">0.66848786800000004</Data></Cell>
    <Cell ss:StyleID="s63"><Data ss:Type="Number">0.61958210999999996</Data></Cell>
    <Cell ss:StyleID="s63"/>
    <Cell ss:StyleID="s63"><Data ss:Type="Number">0.557557042</Data></Cell>
    <Cell ss:StyleID="s63"><Data ss:Type="Number">0.61802942199999999</Data></Cell>
    <Cell ss:StyleID="s63"><Data ss:Type="Number">0.61918465199999995</Data></Cell>
    <Cell ss:StyleID="s63"><Data ss:Type="Number">0.60968330299999995</Data></Cell>
    <Cell ss:StyleID="s63"><Data ss:Type="Number">0.598721591</Data></Cell>
    <Cell ss:StyleID="s63"><Data ss:Type="Number">0.61058937800000002</Data></Cell>
    <Cell ss:StyleID="s63"><Data ss:Type="Number">0.68739770899999997</Data></Cell>
    <Cell ss:StyleID="s63"><Data ss:Type="Number">0.56431907999999997</Data></Cell>
    <Cell ss:StyleID="s63"><Data ss:Type="Number">0.61384304499999998</Data></Cell>
    <Cell ss:StyleID="s63"><Data ss:Type="Number">0.63372092999999996</Data></Cell>
    <Cell ss:StyleID="s63"><Data ss:Type="Number">0.65182186200000003</Data></Cell>
    <Cell ss:StyleID="s63"><Data ss:Type="Number">0.64035369799999997</Data></Cell>
    <Cell ss:StyleID="s63"><Data ss:Type="Number">0.66168318500000001</Data></Cell>
    <Cell ss:StyleID="s63"><Data ss:Type="Number">0.56405662099999998</Data></Cell>
    <Cell ss:StyleID="s63"><Data ss:Type="Number">0.62289029500000004</Data></Cell>
    <Cell ss:StyleID="s63"><Data ss:Type="Number">0.59317862200000004</Data></Cell>
    <Cell ss:StyleID="s63"><Data ss:Type="Number">0.55265593199999996</Data></Cell>
    <Cell ss:StyleID="s63"><Data ss:Type="Number">0.626398601</Data></Cell>
    <Cell ss:StyleID="s63"><Data ss:Type="Number">0.62251082300000005</Data></Cell>
    <Cell ss:StyleID="s63"><Data ss:Type="Number">0.67448635400000001</Data></Cell>
    <Cell ss:StyleID="s63"><Data ss:Type="Number">0.61394691400000001</Data></Cell>
    <Cell ss:StyleID="s63"><Data ss:Type="Number">0.69939529</Data></Cell>
    <Cell ss:StyleID="s63"><Data ss:Type="Number">0.52527988400000003</Data></Cell>
   </Row>
   <Row ss:AutoFitHeight="0">
    <Cell><Data ss:Type="String">TDa1400062</Data></Cell>
    <Cell><Data ss:Type="Number">1</Data></Cell>
    <Cell ss:StyleID="s63"><Data ss:Type="Number">0.66844674999999998</Data></Cell>
    <Cell ss:StyleID="s63"><Data ss:Type="Number">0.48845623700000002</Data></Cell>
    <Cell ss:StyleID="s63"><Data ss:Type="Number">0.68814649100000003</Data></Cell>
    <Cell ss:StyleID="s63"><Data ss:Type="Number">0.68901589100000005</Data></Cell>
    <Cell ss:StyleID="s63"><Data ss:Type="Number">0.49281560000000002</Data></Cell>
    <Cell ss:StyleID="s63"><Data ss:Type="Number">0.48808094699999999</Data></Cell>
    <Cell ss:StyleID="s63"><Data ss:Type="Number">0.56342723800000005</Data></Cell>
    <Cell ss:StyleID="s63"><Data ss:Type="Number">0.55506172799999998</Data></Cell>
    <Cell ss:StyleID="s63"><Data ss:Type="Number">0.61550177699999997</Data></Cell>
    <Cell ss:StyleID="s63"><Data ss:Type="Number">0.60181136800000001</Data></Cell>
    <Cell ss:StyleID="s63"><Data ss:Type="Number">0.66736339200000006</Data></Cell>
    <Cell ss:StyleID="s63"><Data ss:Type="Number">0.65869193699999995</Data></Cell>
    <Cell ss:StyleID="s63"><Data ss:Type="Number">0.557557042</Data></Cell>
    <Cell ss:StyleID="s63"/>
    <Cell ss:StyleID="s63"><Data ss:Type="Number">0.50880793599999996</Data></Cell>
    <Cell ss:StyleID="s63"><Data ss:Type="Number">0.66862801400000005</Data></Cell>
    <Cell ss:StyleID="s63"><Data ss:Type="Number">0.58097484300000002</Data></Cell>
    <Cell ss:StyleID="s63"><Data ss:Type="Number">0.60997067400000005</Data></Cell>
    <Cell ss:StyleID="s63"><Data ss:Type="Number">0.57744523299999995</Data></Cell>
    <Cell ss:StyleID="s63"><Data ss:Type="Number">0.69255216200000003</Data></Cell>
    <Cell ss:StyleID="s63"><Data ss:Type="Number">0.65224859499999999</Data></Cell>
    <Cell ss:StyleID="s63"><Data ss:Type="Number">0.60012624299999995</Data></Cell>
    <Cell ss:StyleID="s63"><Data ss:Type="Number">0.65513479799999996</Data></Cell>
    <Cell ss:StyleID="s63"><Data ss:Type="Number">0.63317578900000004</Data></Cell>
    <Cell ss:StyleID="s63"><Data ss:Type="Number">0.57570064200000004</Data></Cell>
    <Cell ss:StyleID="s63"><Data ss:Type="Number">0.613563144</Data></Cell>
    <Cell ss:StyleID="s63"><Data ss:Type="Number">0.65160486100000004</Data></Cell>
    <Cell ss:StyleID="s63"><Data ss:Type="Number">0.67692067499999997</Data></Cell>
    <Cell ss:StyleID="s63"><Data ss:Type="Number">0.60003239900000005</Data></Cell>
    <Cell ss:StyleID="s63"><Data ss:Type="Number">0.58741025199999997</Data></Cell>
    <Cell ss:StyleID="s63"><Data ss:Type="Number">0.63677201999999999</Data></Cell>
    <Cell ss:StyleID="s63"><Data ss:Type="Number">0.58913329000000003</Data></Cell>
    <Cell ss:StyleID="s63"><Data ss:Type="Number">0.64095433300000004</Data></Cell>
    <Cell ss:StyleID="s63"><Data ss:Type="Number">0.63597060100000002</Data></Cell>
    <Cell ss:StyleID="s63"><Data ss:Type="Number">0.69378983299999997</Data></Cell>
    <Cell ss:StyleID="s63"><Data ss:Type="Number">0.48780906600000001</Data></Cell>
   </Row>
   <Row ss:AutoFitHeight="0">
    <Cell><Data ss:Type="String">TDa1400064</Data></Cell>
    <Cell><Data ss:Type="Number">1</Data></Cell>
    <Cell ss:StyleID="s63"><Data ss:Type="Number">0.618295492</Data></Cell>
    <Cell ss:StyleID="s63"><Data ss:Type="Number">0.49241206900000001</Data></Cell>
    <Cell ss:StyleID="s63"><Data ss:Type="Number">0.68791654599999996</Data></Cell>
    <Cell ss:StyleID="s63"><Data ss:Type="Number">0.69146482099999995</Data></Cell>
    <Cell ss:StyleID="s63"><Data ss:Type="Number">0.49235691399999998</Data></Cell>
    <Cell ss:StyleID="s63"><Data ss:Type="Number">0.493075284</Data></Cell>
    <Cell ss:StyleID="s63"><Data ss:Type="Number">0.58065068500000006</Data></Cell>
    <Cell ss:StyleID="s63"><Data ss:Type="Number">0.62796362500000003</Data></Cell>
    <Cell ss:StyleID="s63"><Data ss:Type="Number">0.67342456500000003</Data></Cell>
    <Cell ss:StyleID="s63"><Data ss:Type="Number">0.591836735</Data></Cell>
    <Cell ss:StyleID="s63"><Data ss:Type="Number">0.66132046099999997</Data></Cell>
    <Cell ss:StyleID="s63"><Data ss:Type="Number">0.61675549600000001</Data></Cell>
    <Cell ss:StyleID="s63"><Data ss:Type="Number">0.61802942199999999</Data></Cell>
    <Cell ss:StyleID="s63"><Data ss:Type="Number">0.50880793599999996</Data></Cell>
    <Cell ss:StyleID="s63"/>
    <Cell ss:StyleID="s63"><Data ss:Type="Number">0.63701447099999997</Data></Cell>
    <Cell ss:StyleID="s63"><Data ss:Type="Number">0.51502732200000001</Data></Cell>
    <Cell ss:StyleID="s63"><Data ss:Type="Number">0.57981301900000004</Data></Cell>
    <Cell ss:StyleID="s63"><Data ss:Type="Number">0.58924321800000001</Data></Cell>
    <Cell ss:StyleID="s63"><Data ss:Type="Number">0.69173470800000003</Data></Cell>
    <Cell ss:StyleID="s63"><Data ss:Type="Number">0.63566146300000004</Data></Cell>
    <Cell ss:StyleID="s63"><Data ss:Type="Number">0.53179786900000003</Data></Cell>
    <Cell ss:StyleID="s63"><Data ss:Type="Number">0.604404842</Data></Cell>
    <Cell ss:StyleID="s63"><Data ss:Type="Number">0.58750408899999995</Data></Cell>
    <Cell ss:StyleID="s63"><Data ss:Type="Number">0.60315437299999997</Data></Cell>
    <Cell ss:StyleID="s63"><Data ss:Type="Number">0.53719738500000003</Data></Cell>
    <Cell ss:StyleID="s63"><Data ss:Type="Number">0.63614023600000003</Data></Cell>
    <Cell ss:StyleID="s63"><Data ss:Type="Number">0.58537432700000003</Data></Cell>
    <Cell ss:StyleID="s63"><Data ss:Type="Number">0.60847003700000002</Data></Cell>
    <Cell ss:StyleID="s63"><Data ss:Type="Number">0.61150956300000003</Data></Cell>
    <Cell ss:StyleID="s63"><Data ss:Type="Number">0.55586987300000001</Data></Cell>
    <Cell ss:StyleID="s63"><Data ss:Type="Number">0.59206268100000004</Data></Cell>
    <Cell ss:StyleID="s63"><Data ss:Type="Number">0.58515007900000005</Data></Cell>
    <Cell ss:StyleID="s63"><Data ss:Type="Number">0.58224705200000004</Data></Cell>
    <Cell ss:StyleID="s63"><Data ss:Type="Number">0.71590737100000001</Data></Cell>
    <Cell ss:StyleID="s63"><Data ss:Type="Number">0.49092203600000001</Data></Cell>
   </Row>
   <Row ss:AutoFitHeight="0">
    <Cell><Data ss:Type="String">TDa1400483</Data></Cell>
    <Cell><Data ss:Type="Number">1</Data></Cell>
    <Cell ss:StyleID="s63"><Data ss:Type="Number">0.46433470500000001</Data></Cell>
    <Cell ss:StyleID="s63"><Data ss:Type="Number">0.49111632599999999</Data></Cell>
    <Cell ss:StyleID="s63"><Data ss:Type="Number">0.60464441199999996</Data></Cell>
    <Cell ss:StyleID="s63"><Data ss:Type="Number">0.60719965300000001</Data></Cell>
    <Cell ss:StyleID="s63"><Data ss:Type="Number">0.49408628999999998</Data></Cell>
    <Cell ss:StyleID="s63"><Data ss:Type="Number">0.49249999999999999</Data></Cell>
    <Cell ss:StyleID="s63"><Data ss:Type="Number">0.65913913300000004</Data></Cell>
    <Cell ss:StyleID="s63"><Data ss:Type="Number">0.63032238399999996</Data></Cell>
    <Cell ss:StyleID="s63"><Data ss:Type="Number">0.664867439</Data></Cell>
    <Cell ss:StyleID="s63"><Data ss:Type="Number">0.57495344500000001</Data></Cell>
    <Cell ss:StyleID="s63"><Data ss:Type="Number">0.52147932799999996</Data></Cell>
    <Cell ss:StyleID="s63"><Data ss:Type="Number">0.67201078800000003</Data></Cell>
    <Cell ss:StyleID="s63"><Data ss:Type="Number">0.61918465199999995</Data></Cell>
    <Cell ss:StyleID="s63"><Data ss:Type="Number">0.66862801400000005</Data></Cell>
    <Cell ss:StyleID="s63"><Data ss:Type="Number">0.63701447099999997</Data></Cell>
    <Cell ss:StyleID="s63"/>
    <Cell ss:StyleID="s63"><Data ss:Type="Number">0.55225281599999998</Data></Cell>
    <Cell ss:StyleID="s63"><Data ss:Type="Number">0.66934993899999995</Data></Cell>
    <Cell ss:StyleID="s63"><Data ss:Type="Number">0.60289769400000004</Data></Cell>
    <Cell ss:StyleID="s63"><Data ss:Type="Number">0.60921354800000005</Data></Cell>
    <Cell ss:StyleID="s63"><Data ss:Type="Number">0.61735330799999999</Data></Cell>
    <Cell ss:StyleID="s63"><Data ss:Type="Number">0.67250182300000005</Data></Cell>
    <Cell ss:StyleID="s63"><Data ss:Type="Number">0.64995428200000005</Data></Cell>
    <Cell ss:StyleID="s63"><Data ss:Type="Number">0.71214455799999998</Data></Cell>
    <Cell ss:StyleID="s63"><Data ss:Type="Number">0.620414201</Data></Cell>
    <Cell ss:StyleID="s63"><Data ss:Type="Number">0.64416142399999998</Data></Cell>
    <Cell ss:StyleID="s63"><Data ss:Type="Number">0.61743190699999995</Data></Cell>
    <Cell ss:StyleID="s63"><Data ss:Type="Number">0.63476623799999998</Data></Cell>
    <Cell ss:StyleID="s63"><Data ss:Type="Number">0.60781544300000001</Data></Cell>
    <Cell ss:StyleID="s63"><Data ss:Type="Number">0.69062688400000005</Data></Cell>
    <Cell ss:StyleID="s63"><Data ss:Type="Number">0.64545172299999998</Data></Cell>
    <Cell ss:StyleID="s63"><Data ss:Type="Number">0.65998481399999998</Data></Cell>
    <Cell ss:StyleID="s63"><Data ss:Type="Number">0.56349086500000001</Data></Cell>
    <Cell ss:StyleID="s63"><Data ss:Type="Number">0.48673118999999998</Data></Cell>
    <Cell ss:StyleID="s63"><Data ss:Type="Number">0.74224509699999996</Data></Cell>
    <Cell ss:StyleID="s63"><Data ss:Type="Number">0.49173760599999999</Data></Cell>
   </Row>
   <Row ss:AutoFitHeight="0">
    <Cell><Data ss:Type="String">TDa1400651</Data></Cell>
    <Cell><Data ss:Type="Number">1</Data></Cell>
    <Cell ss:StyleID="s63"><Data ss:Type="Number">0.49255282299999997</Data></Cell>
    <Cell ss:StyleID="s63"><Data ss:Type="Number">0.45706224699999998</Data></Cell>
    <Cell ss:StyleID="s63"><Data ss:Type="Number">0.59829315800000005</Data></Cell>
    <Cell ss:StyleID="s63"><Data ss:Type="Number">0.59886499400000004</Data></Cell>
    <Cell ss:StyleID="s63"><Data ss:Type="Number">0.46148459400000003</Data></Cell>
    <Cell ss:StyleID="s63"><Data ss:Type="Number">0.46033969499999999</Data></Cell>
    <Cell ss:StyleID="s63"><Data ss:Type="Number">0.66267309799999996</Data></Cell>
    <Cell ss:StyleID="s63"><Data ss:Type="Number">0.63650521699999996</Data></Cell>
    <Cell ss:StyleID="s63"><Data ss:Type="Number">0.65223855900000005</Data></Cell>
    <Cell ss:StyleID="s63"><Data ss:Type="Number">0.51964196900000004</Data></Cell>
    <Cell ss:StyleID="s63"><Data ss:Type="Number">0.56588273200000005</Data></Cell>
    <Cell ss:StyleID="s63"><Data ss:Type="Number">0.61514956600000004</Data></Cell>
    <Cell ss:StyleID="s63"><Data ss:Type="Number">0.60968330299999995</Data></Cell>
    <Cell ss:StyleID="s63"><Data ss:Type="Number">0.58097484300000002</Data></Cell>
    <Cell ss:StyleID="s63"><Data ss:Type="Number">0.51502732200000001</Data></Cell>
    <Cell ss:StyleID="s63"><Data ss:Type="Number">0.55225281599999998</Data></Cell>
    <Cell ss:StyleID="s63"/>
    <Cell ss:StyleID="s63"><Data ss:Type="Number">0.59052509500000006</Data></Cell>
    <Cell ss:StyleID="s63"><Data ss:Type="Number">0.58470533899999999</Data></Cell>
    <Cell ss:StyleID="s63"><Data ss:Type="Number">0.60307828900000005</Data></Cell>
    <Cell ss:StyleID="s63"><Data ss:Type="Number">0.61940657600000004</Data></Cell>
    <Cell ss:StyleID="s63"><Data ss:Type="Number">0.588835726</Data></Cell>
    <Cell ss:StyleID="s63"><Data ss:Type="Number">0.61042944799999999</Data></Cell>
    <Cell ss:StyleID="s63"><Data ss:Type="Number">0.64781491000000002</Data></Cell>
    <Cell ss:StyleID="s63"><Data ss:Type="Number">0.64869694700000002</Data></Cell>
    <Cell ss:StyleID="s63"><Data ss:Type="Number">0.62170841399999999</Data></Cell>
    <Cell ss:StyleID="s63"><Data ss:Type="Number">0.62102572300000003</Data></Cell>
    <Cell ss:StyleID="s63"><Data ss:Type="Number">0.61566186099999998</Data></Cell>
    <Cell ss:StyleID="s63"><Data ss:Type="Number">0.62162162200000004</Data></Cell>
    <Cell ss:StyleID="s63"><Data ss:Type="Number">0.631023852</Data></Cell>
    <Cell ss:StyleID="s63"><Data ss:Type="Number">0.63300532300000001</Data></Cell>
    <Cell ss:StyleID="s63"><Data ss:Type="Number">0.62804097299999995</Data></Cell>
    <Cell ss:StyleID="s63"><Data ss:Type="Number">0.58118872499999996</Data></Cell>
    <Cell ss:StyleID="s63"><Data ss:Type="Number">0.47167368100000001</Data></Cell>
    <Cell ss:StyleID="s63"><Data ss:Type="Number">0.69912683099999995</Data></Cell>
    <Cell ss:StyleID="s63"><Data ss:Type="Number">0.46002805000000002</Data></Cell>
   </Row>
   <Row ss:AutoFitHeight="0">
    <Cell><Data ss:Type="String">TDa1401132</Data></Cell>
    <Cell><Data ss:Type="Number">1</Data></Cell>
    <Cell ss:StyleID="s63"><Data ss:Type="Number">0.70692913400000001</Data></Cell>
    <Cell ss:StyleID="s63"><Data ss:Type="Number">0.48384135099999998</Data></Cell>
    <Cell ss:StyleID="s63"><Data ss:Type="Number">0.65335560299999995</Data></Cell>
    <Cell ss:StyleID="s63"><Data ss:Type="Number">0.65684496800000003</Data></Cell>
    <Cell ss:StyleID="s63"><Data ss:Type="Number">0.48493150699999998</Data></Cell>
    <Cell ss:StyleID="s63"><Data ss:Type="Number">0.48540146000000001</Data></Cell>
    <Cell ss:StyleID="s63"><Data ss:Type="Number">0.61362080799999996</Data></Cell>
    <Cell ss:StyleID="s63"><Data ss:Type="Number">0.615616622</Data></Cell>
    <Cell ss:StyleID="s63"><Data ss:Type="Number">0.62831066599999996</Data></Cell>
    <Cell ss:StyleID="s63"><Data ss:Type="Number">0.59764002000000005</Data></Cell>
    <Cell ss:StyleID="s63"><Data ss:Type="Number">0.649212978</Data></Cell>
    <Cell ss:StyleID="s63"><Data ss:Type="Number">0.58915536999999996</Data></Cell>
    <Cell ss:StyleID="s63"><Data ss:Type="Number">0.598721591</Data></Cell>
    <Cell ss:StyleID="s63"><Data ss:Type="Number">0.60997067400000005</Data></Cell>
    <Cell ss:StyleID="s63"><Data ss:Type="Number">0.57981301900000004</Data></Cell>
    <Cell ss:StyleID="s63"><Data ss:Type="Number">0.66934993899999995</Data></Cell>
    <Cell ss:StyleID="s63"><Data ss:Type="Number">0.59052509500000006</Data></Cell>
    <Cell ss:StyleID="s63"/>
    <Cell ss:StyleID="s63"><Data ss:Type="Number">0.64871157999999995</Data></Cell>
    <Cell ss:StyleID="s63"><Data ss:Type="Number">0.65937359500000003</Data></Cell>
    <Cell ss:StyleID="s63"><Data ss:Type="Number">0.52158863200000005</Data></Cell>
    <Cell ss:StyleID="s63"><Data ss:Type="Number">0.48996927499999998</Data></Cell>
    <Cell ss:StyleID="s63"><Data ss:Type="Number">0.50350424199999999</Data></Cell>
    <Cell ss:StyleID="s63"><Data ss:Type="Number">0.51563597999999999</Data></Cell>
    <Cell ss:StyleID="s63"><Data ss:Type="Number">0.516937435</Data></Cell>
    <Cell ss:StyleID="s63"><Data ss:Type="Number">0.53979426100000005</Data></Cell>
    <Cell ss:StyleID="s63"><Data ss:Type="Number">0.52331700199999998</Data></Cell>
    <Cell ss:StyleID="s63"><Data ss:Type="Number">0.51187581800000004</Data></Cell>
    <Cell ss:StyleID="s63"><Data ss:Type="Number">0.54659273799999997</Data></Cell>
    <Cell ss:StyleID="s63"><Data ss:Type="Number">0.60091581500000002</Data></Cell>
    <Cell ss:StyleID="s63"><Data ss:Type="Number">0.56198198200000005</Data></Cell>
    <Cell ss:StyleID="s63"><Data ss:Type="Number">0.58461808000000004</Data></Cell>
    <Cell ss:StyleID="s63"><Data ss:Type="Number">0.66285452899999997</Data></Cell>
    <Cell ss:StyleID="s63"><Data ss:Type="Number">0.59380892500000004</Data></Cell>
    <Cell ss:StyleID="s63"><Data ss:Type="Number">0.65330303499999998</Data></Cell>
    <Cell ss:StyleID="s63"><Data ss:Type="Number">0.48787160299999999</Data></Cell>
   </Row>
   <Row ss:AutoFitHeight="0">
    <Cell><Data ss:Type="String">TDa1401162</Data></Cell>
    <Cell><Data ss:Type="Number">1</Data></Cell>
    <Cell ss:StyleID="s63"><Data ss:Type="Number">0.65192365900000004</Data></Cell>
    <Cell ss:StyleID="s63"><Data ss:Type="Number">0.50900000000000001</Data></Cell>
    <Cell ss:StyleID="s63"><Data ss:Type="Number">0.600995316</Data></Cell>
    <Cell ss:StyleID="s63"><Data ss:Type="Number">0.600526008</Data></Cell>
    <Cell ss:StyleID="s63"><Data ss:Type="Number">0.50788905500000003</Data></Cell>
    <Cell ss:StyleID="s63"><Data ss:Type="Number">0.50780212499999999</Data></Cell>
    <Cell ss:StyleID="s63"><Data ss:Type="Number">0.63408949699999995</Data></Cell>
    <Cell ss:StyleID="s63"><Data ss:Type="Number">0.61117145100000003</Data></Cell>
    <Cell ss:StyleID="s63"><Data ss:Type="Number">0.62394992599999999</Data></Cell>
    <Cell ss:StyleID="s63"><Data ss:Type="Number">0.59020698199999999</Data></Cell>
    <Cell ss:StyleID="s63"><Data ss:Type="Number">0.62240726700000004</Data></Cell>
    <Cell ss:StyleID="s63"><Data ss:Type="Number">0.66560606099999997</Data></Cell>
    <Cell ss:StyleID="s63"><Data ss:Type="Number">0.61058937800000002</Data></Cell>
    <Cell ss:StyleID="s63"><Data ss:Type="Number">0.57744523299999995</Data></Cell>
    <Cell ss:StyleID="s63"><Data ss:Type="Number">0.58924321800000001</Data></Cell>
    <Cell ss:StyleID="s63"><Data ss:Type="Number">0.60289769400000004</Data></Cell>
    <Cell ss:StyleID="s63"><Data ss:Type="Number">0.58470533899999999</Data></Cell>
    <Cell ss:StyleID="s63"><Data ss:Type="Number">0.64871157999999995</Data></Cell>
    <Cell ss:StyleID="s63"/>
    <Cell ss:StyleID="s63"><Data ss:Type="Number">0.60503836700000002</Data></Cell>
    <Cell ss:StyleID="s63"><Data ss:Type="Number">0.61069906900000004</Data></Cell>
    <Cell ss:StyleID="s63"><Data ss:Type="Number">0.63404319600000003</Data></Cell>
    <Cell ss:StyleID="s63"><Data ss:Type="Number">0.65910129500000003</Data></Cell>
    <Cell ss:StyleID="s63"><Data ss:Type="Number">0.61650265000000004</Data></Cell>
    <Cell ss:StyleID="s63"><Data ss:Type="Number">0.65437654199999995</Data></Cell>
    <Cell ss:StyleID="s63"><Data ss:Type="Number">0.64443415199999998</Data></Cell>
    <Cell ss:StyleID="s63"><Data ss:Type="Number">0.61101494899999997</Data></Cell>
    <Cell ss:StyleID="s63"><Data ss:Type="Number">0.65515632300000004</Data></Cell>
    <Cell ss:StyleID="s63"><Data ss:Type="Number">0.618121963</Data></Cell>
    <Cell ss:StyleID="s63"><Data ss:Type="Number">0.61183469999999995</Data></Cell>
    <Cell ss:StyleID="s63"><Data ss:Type="Number">0.631628788</Data></Cell>
    <Cell ss:StyleID="s63"><Data ss:Type="Number">0.60448830200000003</Data></Cell>
    <Cell ss:StyleID="s63"><Data ss:Type="Number">0.64479151700000004</Data></Cell>
    <Cell ss:StyleID="s63"><Data ss:Type="Number">0.61443358299999995</Data></Cell>
    <Cell ss:StyleID="s63"><Data ss:Type="Number">0.70742232500000002</Data></Cell>
    <Cell ss:StyleID="s63"><Data ss:Type="Number">0.51003816199999996</Data></Cell>
   </Row>
   <Row ss:AutoFitHeight="0">
    <Cell><Data ss:Type="String">TDa1401166</Data></Cell>
    <Cell><Data ss:Type="Number">1</Data></Cell>
    <Cell ss:StyleID="s63"><Data ss:Type="Number">0.65533980599999997</Data></Cell>
    <Cell ss:StyleID="s63"><Data ss:Type="Number">0.47290558500000002</Data></Cell>
    <Cell ss:StyleID="s63"><Data ss:Type="Number">3.5091236999999997E-2</Data></Cell>
    <Cell ss:StyleID="s63"><Data ss:Type="Number">2.7917252E-2</Data></Cell>
    <Cell ss:StyleID="s63"><Data ss:Type="Number">0.47242920999999999</Data></Cell>
    <Cell ss:StyleID="s63"><Data ss:Type="Number">0.473875661</Data></Cell>
    <Cell ss:StyleID="s63"><Data ss:Type="Number">0.66568178499999997</Data></Cell>
    <Cell ss:StyleID="s63"><Data ss:Type="Number">0.59492509900000001</Data></Cell>
    <Cell ss:StyleID="s63"><Data ss:Type="Number">0.63938578400000001</Data></Cell>
    <Cell ss:StyleID="s63"><Data ss:Type="Number">0.58574879199999996</Data></Cell>
    <Cell ss:StyleID="s63"><Data ss:Type="Number">0.60825510400000005</Data></Cell>
    <Cell ss:StyleID="s63"><Data ss:Type="Number">0.65915826899999996</Data></Cell>
    <Cell ss:StyleID="s63"><Data ss:Type="Number">0.68739770899999997</Data></Cell>
    <Cell ss:StyleID="s63"><Data ss:Type="Number">0.69255216200000003</Data></Cell>
    <Cell ss:StyleID="s63"><Data ss:Type="Number">0.69173470800000003</Data></Cell>
    <Cell ss:StyleID="s63"><Data ss:Type="Number">0.60921354800000005</Data></Cell>
    <Cell ss:StyleID="s63"><Data ss:Type="Number">0.60307828900000005</Data></Cell>
    <Cell ss:StyleID="s63"><Data ss:Type="Number">0.65937359500000003</Data></Cell>
    <Cell ss:StyleID="s63"><Data ss:Type="Number">0.60503836700000002</Data></Cell>
    <Cell ss:StyleID="s63"/>
    <Cell ss:StyleID="s63"><Data ss:Type="Number">0.62933777800000001</Data></Cell>
    <Cell ss:StyleID="s63"><Data ss:Type="Number">0.61953612800000002</Data></Cell>
    <Cell ss:StyleID="s63"><Data ss:Type="Number">0.66843345099999996</Data></Cell>
    <Cell ss:StyleID="s63"><Data ss:Type="Number">0.62397300499999997</Data></Cell>
    <Cell ss:StyleID="s63"><Data ss:Type="Number">0.57747532199999996</Data></Cell>
    <Cell ss:StyleID="s63"><Data ss:Type="Number">0.59507864799999999</Data></Cell>
    <Cell ss:StyleID="s63"><Data ss:Type="Number">0.632071202</Data></Cell>
    <Cell ss:StyleID="s63"><Data ss:Type="Number">0.59760138900000004</Data></Cell>
    <Cell ss:StyleID="s63"><Data ss:Type="Number">0.60976358600000002</Data></Cell>
    <Cell ss:StyleID="s63"><Data ss:Type="Number">0.65300546400000004</Data></Cell>
    <Cell ss:StyleID="s63"><Data ss:Type="Number">0.62802155500000001</Data></Cell>
    <Cell ss:StyleID="s63"><Data ss:Type="Number">0.682316806</Data></Cell>
    <Cell ss:StyleID="s63"><Data ss:Type="Number">0.70645505500000005</Data></Cell>
    <Cell ss:StyleID="s63"><Data ss:Type="Number">0.582843208</Data></Cell>
    <Cell ss:StyleID="s63"><Data ss:Type="Number">0.68110348799999998</Data></Cell>
    <Cell ss:StyleID="s63"><Data ss:Type="Number">0.47334437099999999</Data></Cell>
   </Row>
   <Row ss:AutoFitHeight="0">
    <Cell><Data ss:Type="String">TDa1401249</Data></Cell>
    <Cell><Data ss:Type="Number">1</Data></Cell>
    <Cell ss:StyleID="s63"><Data ss:Type="Number">0.70762052900000005</Data></Cell>
    <Cell ss:StyleID="s63"><Data ss:Type="Number">0.49441441400000002</Data></Cell>
    <Cell ss:StyleID="s63"><Data ss:Type="Number">0.62601501500000001</Data></Cell>
    <Cell ss:StyleID="s63"><Data ss:Type="Number">0.62778626000000004</Data></Cell>
    <Cell ss:StyleID="s63"><Data ss:Type="Number">0.49569892500000001</Data></Cell>
    <Cell ss:StyleID="s63"><Data ss:Type="Number">0.495342171</Data></Cell>
    <Cell ss:StyleID="s63"><Data ss:Type="Number">0.65557376999999994</Data></Cell>
    <Cell ss:StyleID="s63"><Data ss:Type="Number">0.60974393100000002</Data></Cell>
    <Cell ss:StyleID="s63"><Data ss:Type="Number">0.69292929299999995</Data></Cell>
    <Cell ss:StyleID="s63"><Data ss:Type="Number">0.63495363000000005</Data></Cell>
    <Cell ss:StyleID="s63"><Data ss:Type="Number">0.62691624999999995</Data></Cell>
    <Cell ss:StyleID="s63"><Data ss:Type="Number">0.59610456199999995</Data></Cell>
    <Cell ss:StyleID="s63"><Data ss:Type="Number">0.56431907999999997</Data></Cell>
    <Cell ss:StyleID="s63"><Data ss:Type="Number">0.65224859499999999</Data></Cell>
    <Cell ss:StyleID="s63"><Data ss:Type="Number">0.63566146300000004</Data></Cell>
    <Cell ss:StyleID="s63"><Data ss:Type="Number">0.61735330799999999</Data></Cell>
    <Cell ss:StyleID="s63"><Data ss:Type="Number">0.61940657600000004</Data></Cell>
    <Cell ss:StyleID="s63"><Data ss:Type="Number">0.52158863200000005</Data></Cell>
    <Cell ss:StyleID="s63"><Data ss:Type="Number">0.61069906900000004</Data></Cell>
    <Cell ss:StyleID="s63"><Data ss:Type="Number">0.62933777800000001</Data></Cell>
    <Cell ss:StyleID="s63"/>
    <Cell ss:StyleID="s63"><Data ss:Type="Number">0.52254456500000002</Data></Cell>
    <Cell ss:StyleID="s63"><Data ss:Type="Number">0.50536851699999996</Data></Cell>
    <Cell ss:StyleID="s63"><Data ss:Type="Number">0.51416652200000001</Data></Cell>
    <Cell ss:StyleID="s63"><Data ss:Type="Number">0.52104276699999996</Data></Cell>
    <Cell ss:StyleID="s63"><Data ss:Type="Number">0.51063829800000005</Data></Cell>
    <Cell ss:StyleID="s63"><Data ss:Type="Number">1.709196E-2</Data></Cell>
    <Cell ss:StyleID="s63"><Data ss:Type="Number">0.46960486299999998</Data></Cell>
    <Cell ss:StyleID="s63"><Data ss:Type="Number">0.53569521099999995</Data></Cell>
    <Cell ss:StyleID="s63"><Data ss:Type="Number">0.64573160500000004</Data></Cell>
    <Cell ss:StyleID="s63"><Data ss:Type="Number">0.615015427</Data></Cell>
    <Cell ss:StyleID="s63"><Data ss:Type="Number">0.42942193200000001</Data></Cell>
    <Cell ss:StyleID="s63"><Data ss:Type="Number">0.67324955099999995</Data></Cell>
    <Cell ss:StyleID="s63"><Data ss:Type="Number">0.65617109799999995</Data></Cell>
    <Cell ss:StyleID="s63"><Data ss:Type="Number">0.707512315</Data></Cell>
    <Cell ss:StyleID="s63"><Data ss:Type="Number">0.49533715900000003</Data></Cell>
   </Row>
   <Row ss:AutoFitHeight="0">
    <Cell><Data ss:Type="String">TDa1401253</Data></Cell>
    <Cell><Data ss:Type="Number">1</Data></Cell>
    <Cell ss:StyleID="s63"><Data ss:Type="Number">0.70395634399999996</Data></Cell>
    <Cell ss:StyleID="s63"><Data ss:Type="Number">0.49272312800000001</Data></Cell>
    <Cell ss:StyleID="s63"><Data ss:Type="Number">0.61450496499999996</Data></Cell>
    <Cell ss:StyleID="s63"><Data ss:Type="Number">0.61711374200000002</Data></Cell>
    <Cell ss:StyleID="s63"><Data ss:Type="Number">0.49293070300000003</Data></Cell>
    <Cell ss:StyleID="s63"><Data ss:Type="Number">0.492584191</Data></Cell>
    <Cell ss:StyleID="s63"><Data ss:Type="Number">0.622327403</Data></Cell>
    <Cell ss:StyleID="s63"><Data ss:Type="Number">0.55663702000000004</Data></Cell>
    <Cell ss:StyleID="s63"><Data ss:Type="Number">0.65002529899999995</Data></Cell>
    <Cell ss:StyleID="s63"><Data ss:Type="Number">0.59139784900000003</Data></Cell>
    <Cell ss:StyleID="s63"><Data ss:Type="Number">0.66079902000000001</Data></Cell>
    <Cell ss:StyleID="s63"><Data ss:Type="Number">0.64471153800000003</Data></Cell>
    <Cell ss:StyleID="s63"><Data ss:Type="Number">0.61384304499999998</Data></Cell>
    <Cell ss:StyleID="s63"><Data ss:Type="Number">0.60012624299999995</Data></Cell>
    <Cell ss:StyleID="s63"><Data ss:Type="Number">0.53179786900000003</Data></Cell>
    <Cell ss:StyleID="s63"><Data ss:Type="Number">0.67250182300000005</Data></Cell>
    <Cell ss:StyleID="s63"><Data ss:Type="Number">0.588835726</Data></Cell>
    <Cell ss:StyleID="s63"><Data ss:Type="Number">0.48996927499999998</Data></Cell>
    <Cell ss:StyleID="s63"><Data ss:Type="Number">0.63404319600000003</Data></Cell>
    <Cell ss:StyleID="s63"><Data ss:Type="Number">0.61953612800000002</Data></Cell>
    <Cell ss:StyleID="s63"><Data ss:Type="Number">0.52254456500000002</Data></Cell>
    <Cell ss:StyleID="s63"/>
    <Cell ss:StyleID="s63"><Data ss:Type="Number">0.496175058</Data></Cell>
    <Cell ss:StyleID="s63"><Data ss:Type="Number">0.421695402</Data></Cell>
    <Cell ss:StyleID="s63"><Data ss:Type="Number">0.57074186800000004</Data></Cell>
    <Cell ss:StyleID="s63"><Data ss:Type="Number">0.52286665499999996</Data></Cell>
    <Cell ss:StyleID="s63"><Data ss:Type="Number">0.52471284399999996</Data></Cell>
    <Cell ss:StyleID="s63"><Data ss:Type="Number">0.52907801399999999</Data></Cell>
    <Cell ss:StyleID="s63"><Data ss:Type="Number">0.50942067300000005</Data></Cell>
    <Cell ss:StyleID="s63"><Data ss:Type="Number">0.59012766000000005</Data></Cell>
    <Cell ss:StyleID="s63"><Data ss:Type="Number">0.54443666899999998</Data></Cell>
    <Cell ss:StyleID="s63"><Data ss:Type="Number">0.55311103500000003</Data></Cell>
    <Cell ss:StyleID="s63"><Data ss:Type="Number">0.67750834900000001</Data></Cell>
    <Cell ss:StyleID="s63"><Data ss:Type="Number">0.59951749099999996</Data></Cell>
    <Cell ss:StyleID="s63"><Data ss:Type="Number">0.70563549199999998</Data></Cell>
    <Cell ss:StyleID="s63"><Data ss:Type="Number">0.494417306</Data></Cell>
   </Row>
   <Row ss:AutoFitHeight="0">
    <Cell><Data ss:Type="String">TDa1401270</Data></Cell>
    <Cell><Data ss:Type="Number">1</Data></Cell>
    <Cell ss:StyleID="s63"><Data ss:Type="Number">0.73569689599999999</Data></Cell>
    <Cell ss:StyleID="s63"><Data ss:Type="Number">0.480632842</Data></Cell>
    <Cell ss:StyleID="s63"><Data ss:Type="Number">0.66343717400000002</Data></Cell>
    <Cell ss:StyleID="s63"><Data ss:Type="Number">0.66483434900000005</Data></Cell>
    <Cell ss:StyleID="s63"><Data ss:Type="Number">0.48337549699999999</Data></Cell>
    <Cell ss:StyleID="s63"><Data ss:Type="Number">0.48219772300000002</Data></Cell>
    <Cell ss:StyleID="s63"><Data ss:Type="Number">0.66187989599999997</Data></Cell>
    <Cell ss:StyleID="s63"><Data ss:Type="Number">0.62137203200000002</Data></Cell>
    <Cell ss:StyleID="s63"><Data ss:Type="Number">0.66569267799999998</Data></Cell>
    <Cell ss:StyleID="s63"><Data ss:Type="Number">0.63533173499999995</Data></Cell>
    <Cell ss:StyleID="s63"><Data ss:Type="Number">0.65571180299999998</Data></Cell>
    <Cell ss:StyleID="s63"><Data ss:Type="Number">0.55148095900000005</Data></Cell>
    <Cell ss:StyleID="s63"><Data ss:Type="Number">0.63372092999999996</Data></Cell>
    <Cell ss:StyleID="s63"><Data ss:Type="Number">0.65513479799999996</Data></Cell>
    <Cell ss:StyleID="s63"><Data ss:Type="Number">0.604404842</Data></Cell>
    <Cell ss:StyleID="s63"><Data ss:Type="Number">0.64995428200000005</Data></Cell>
    <Cell ss:StyleID="s63"><Data ss:Type="Number">0.61042944799999999</Data></Cell>
    <Cell ss:StyleID="s63"><Data ss:Type="Number">0.50350424199999999</Data></Cell>
    <Cell ss:StyleID="s63"><Data ss:Type="Number">0.65910129500000003</Data></Cell>
    <Cell ss:StyleID="s63"><Data ss:Type="Number">0.66843345099999996</Data></Cell>
    <Cell ss:StyleID="s63"><Data ss:Type="Number">0.50536851699999996</Data></Cell>
    <Cell ss:StyleID="s63"><Data ss:Type="Number">0.496175058</Data></Cell>
    <Cell ss:StyleID="s63"/>
    <Cell ss:StyleID="s63"><Data ss:Type="Number">0.50184049100000006</Data></Cell>
    <Cell ss:StyleID="s63"><Data ss:Type="Number">0.58579110300000004</Data></Cell>
    <Cell ss:StyleID="s63"><Data ss:Type="Number">0.52689332600000005</Data></Cell>
    <Cell ss:StyleID="s63"><Data ss:Type="Number">0.50770066999999997</Data></Cell>
    <Cell ss:StyleID="s63"><Data ss:Type="Number">0.51902923300000003</Data></Cell>
    <Cell ss:StyleID="s63"><Data ss:Type="Number">0.59586819199999996</Data></Cell>
    <Cell ss:StyleID="s63"><Data ss:Type="Number">0.67074380199999994</Data></Cell>
    <Cell ss:StyleID="s63"><Data ss:Type="Number">0.60874806299999995</Data></Cell>
    <Cell ss:StyleID="s63"><Data ss:Type="Number">0.52107071800000004</Data></Cell>
    <Cell ss:StyleID="s63"><Data ss:Type="Number">0.66661654100000001</Data></Cell>
    <Cell ss:StyleID="s63"><Data ss:Type="Number">0.66089401999999997</Data></Cell>
    <Cell ss:StyleID="s63"><Data ss:Type="Number">0.73187311200000005</Data></Cell>
    <Cell ss:StyleID="s63"><Data ss:Type="Number">0.48245296700000001</Data></Cell>
   </Row>
   <Row ss:AutoFitHeight="0">
    <Cell><Data ss:Type="String">TDa1401276</Data></Cell>
    <Cell><Data ss:Type="Number">1</Data></Cell>
    <Cell ss:StyleID="s63"><Data ss:Type="Number">0.712732688</Data></Cell>
    <Cell ss:StyleID="s63"><Data ss:Type="Number">0.49679986199999998</Data></Cell>
    <Cell ss:StyleID="s63"><Data ss:Type="Number">0.61762520399999998</Data></Cell>
    <Cell ss:StyleID="s63"><Data ss:Type="Number">0.62018946100000005</Data></Cell>
    <Cell ss:StyleID="s63"><Data ss:Type="Number">0.49905417000000002</Data></Cell>
    <Cell ss:StyleID="s63"><Data ss:Type="Number">0.49896871799999998</Data></Cell>
    <Cell ss:StyleID="s63"><Data ss:Type="Number">0.626930502</Data></Cell>
    <Cell ss:StyleID="s63"><Data ss:Type="Number">0.62137307799999997</Data></Cell>
    <Cell ss:StyleID="s63"><Data ss:Type="Number">0.62044292999999995</Data></Cell>
    <Cell ss:StyleID="s63"><Data ss:Type="Number">0.60211156600000004</Data></Cell>
    <Cell ss:StyleID="s63"><Data ss:Type="Number">0.64141957299999997</Data></Cell>
    <Cell ss:StyleID="s63"><Data ss:Type="Number">0.65845622800000003</Data></Cell>
    <Cell ss:StyleID="s63"><Data ss:Type="Number">0.65182186200000003</Data></Cell>
    <Cell ss:StyleID="s63"><Data ss:Type="Number">0.63317578900000004</Data></Cell>
    <Cell ss:StyleID="s63"><Data ss:Type="Number">0.58750408899999995</Data></Cell>
    <Cell ss:StyleID="s63"><Data ss:Type="Number">0.71214455799999998</Data></Cell>
    <Cell ss:StyleID="s63"><Data ss:Type="Number">0.64781491000000002</Data></Cell>
    <Cell ss:StyleID="s63"><Data ss:Type="Number">0.51563597999999999</Data></Cell>
    <Cell ss:StyleID="s63"><Data ss:Type="Number">0.61650265000000004</Data></Cell>
    <Cell ss:StyleID="s63"><Data ss:Type="Number">0.62397300499999997</Data></Cell>
    <Cell ss:StyleID="s63"><Data ss:Type="Number">0.51416652200000001</Data></Cell>
    <Cell ss:StyleID="s63"><Data ss:Type="Number">0.421695402</Data></Cell>
    <Cell ss:StyleID="s63"><Data ss:Type="Number">0.50184049100000006</Data></Cell>
    <Cell ss:StyleID="s63"/>
    <Cell ss:StyleID="s63"><Data ss:Type="Number">0.51131296400000004</Data></Cell>
    <Cell ss:StyleID="s63"><Data ss:Type="Number">0.51316936999999996</Data></Cell>
    <Cell ss:StyleID="s63"><Data ss:Type="Number">0.51507276499999999</Data></Cell>
    <Cell ss:StyleID="s63"><Data ss:Type="Number">0.462525197</Data></Cell>
    <Cell ss:StyleID="s63"><Data ss:Type="Number">0.532407407</Data></Cell>
    <Cell ss:StyleID="s63"><Data ss:Type="Number">0.64974210200000004</Data></Cell>
    <Cell ss:StyleID="s63"><Data ss:Type="Number">0.56244660899999999</Data></Cell>
    <Cell ss:StyleID="s63"><Data ss:Type="Number">0.462149955</Data></Cell>
    <Cell ss:StyleID="s63"><Data ss:Type="Number">0.670807453</Data></Cell>
    <Cell ss:StyleID="s63"><Data ss:Type="Number">0.62796139200000001</Data></Cell>
    <Cell ss:StyleID="s63"><Data ss:Type="Number">0.72368421100000002</Data></Cell>
    <Cell ss:StyleID="s63"><Data ss:Type="Number">0.50077332900000004</Data></Cell>
   </Row>
   <Row ss:AutoFitHeight="0">
    <Cell><Data ss:Type="String">TDa1401317</Data></Cell>
    <Cell><Data ss:Type="Number">1</Data></Cell>
    <Cell ss:StyleID="s63"><Data ss:Type="Number">0.65398772999999999</Data></Cell>
    <Cell ss:StyleID="s63"><Data ss:Type="Number">0.45309486199999999</Data></Cell>
    <Cell ss:StyleID="s63"><Data ss:Type="Number">0.57038945299999999</Data></Cell>
    <Cell ss:StyleID="s63"><Data ss:Type="Number">0.57211901499999995</Data></Cell>
    <Cell ss:StyleID="s63"><Data ss:Type="Number">0.45402198599999999</Data></Cell>
    <Cell ss:StyleID="s63"><Data ss:Type="Number">0.45449790800000001</Data></Cell>
    <Cell ss:StyleID="s63"><Data ss:Type="Number">0.59575502300000005</Data></Cell>
    <Cell ss:StyleID="s63"><Data ss:Type="Number">0.64304381200000005</Data></Cell>
    <Cell ss:StyleID="s63"><Data ss:Type="Number">0.67279471099999999</Data></Cell>
    <Cell ss:StyleID="s63"><Data ss:Type="Number">0.54626190900000005</Data></Cell>
    <Cell ss:StyleID="s63"><Data ss:Type="Number">0.60158928</Data></Cell>
    <Cell ss:StyleID="s63"><Data ss:Type="Number">0.67090157699999997</Data></Cell>
    <Cell ss:StyleID="s63"><Data ss:Type="Number">0.64035369799999997</Data></Cell>
    <Cell ss:StyleID="s63"><Data ss:Type="Number">0.57570064200000004</Data></Cell>
    <Cell ss:StyleID="s63"><Data ss:Type="Number">0.60315437299999997</Data></Cell>
    <Cell ss:StyleID="s63"><Data ss:Type="Number">0.620414201</Data></Cell>
    <Cell ss:StyleID="s63"><Data ss:Type="Number">0.64869694700000002</Data></Cell>
    <Cell ss:StyleID="s63"><Data ss:Type="Number">0.516937435</Data></Cell>
    <Cell ss:StyleID="s63"><Data ss:Type="Number">0.65437654199999995</Data></Cell>
    <Cell ss:StyleID="s63"><Data ss:Type="Number">0.57747532199999996</Data></Cell>
    <Cell ss:StyleID="s63"><Data ss:Type="Number">0.52104276699999996</Data></Cell>
    <Cell ss:StyleID="s63"><Data ss:Type="Number">0.57074186800000004</Data></Cell>
    <Cell ss:StyleID="s63"><Data ss:Type="Number">0.58579110300000004</Data></Cell>
    <Cell ss:StyleID="s63"><Data ss:Type="Number">0.51131296400000004</Data></Cell>
    <Cell ss:StyleID="s63"/>
    <Cell ss:StyleID="s63"><Data ss:Type="Number">0.50371650800000001</Data></Cell>
    <Cell ss:StyleID="s63"><Data ss:Type="Number">0.52065272799999995</Data></Cell>
    <Cell ss:StyleID="s63"><Data ss:Type="Number">0.48712941599999998</Data></Cell>
    <Cell ss:StyleID="s63"><Data ss:Type="Number">0.50232638299999999</Data></Cell>
    <Cell ss:StyleID="s63"><Data ss:Type="Number">0.63506576800000003</Data></Cell>
    <Cell ss:StyleID="s63"><Data ss:Type="Number">0.45405209800000002</Data></Cell>
    <Cell ss:StyleID="s63"><Data ss:Type="Number">0.56125166400000004</Data></Cell>
    <Cell ss:StyleID="s63"><Data ss:Type="Number">0.63077600099999998</Data></Cell>
    <Cell ss:StyleID="s63"><Data ss:Type="Number">0.58527881000000004</Data></Cell>
    <Cell ss:StyleID="s63"><Data ss:Type="Number">0.72397408200000002</Data></Cell>
    <Cell ss:StyleID="s63"><Data ss:Type="Number">0.45391061500000002</Data></Cell>
   </Row>
   <Row ss:AutoFitHeight="0">
    <Cell><Data ss:Type="String">TDa1401319</Data></Cell>
    <Cell><Data ss:Type="Number">1</Data></Cell>
    <Cell ss:StyleID="s63"><Data ss:Type="Number">0.69675998699999997</Data></Cell>
    <Cell ss:StyleID="s63"><Data ss:Type="Number">0.47510981000000002</Data></Cell>
    <Cell ss:StyleID="s63"><Data ss:Type="Number">0.58971933099999996</Data></Cell>
    <Cell ss:StyleID="s63"><Data ss:Type="Number">0.59078761199999996</Data></Cell>
    <Cell ss:StyleID="s63"><Data ss:Type="Number">0.47735128300000002</Data></Cell>
    <Cell ss:StyleID="s63"><Data ss:Type="Number">0.47588717000000003</Data></Cell>
    <Cell ss:StyleID="s63"><Data ss:Type="Number">0.58087469599999997</Data></Cell>
    <Cell ss:StyleID="s63"><Data ss:Type="Number">0.57535885200000003</Data></Cell>
    <Cell ss:StyleID="s63"><Data ss:Type="Number">0.65881129800000005</Data></Cell>
    <Cell ss:StyleID="s63"><Data ss:Type="Number">0.61981193300000004</Data></Cell>
    <Cell ss:StyleID="s63"><Data ss:Type="Number">0.63541331599999995</Data></Cell>
    <Cell ss:StyleID="s63"><Data ss:Type="Number">0.63631824199999998</Data></Cell>
    <Cell ss:StyleID="s63"><Data ss:Type="Number">0.66168318500000001</Data></Cell>
    <Cell ss:StyleID="s63"><Data ss:Type="Number">0.613563144</Data></Cell>
    <Cell ss:StyleID="s63"><Data ss:Type="Number">0.53719738500000003</Data></Cell>
    <Cell ss:StyleID="s63"><Data ss:Type="Number">0.64416142399999998</Data></Cell>
    <Cell ss:StyleID="s63"><Data ss:Type="Number">0.62170841399999999</Data></Cell>
    <Cell ss:StyleID="s63"><Data ss:Type="Number">0.53979426100000005</Data></Cell>
    <Cell ss:StyleID="s63"><Data ss:Type="Number">0.64443415199999998</Data></Cell>
    <Cell ss:StyleID="s63"><Data ss:Type="Number">0.59507864799999999</Data></Cell>
    <Cell ss:StyleID="s63"><Data ss:Type="Number">0.51063829800000005</Data></Cell>
    <Cell ss:StyleID="s63"><Data ss:Type="Number">0.52286665499999996</Data></Cell>
    <Cell ss:StyleID="s63"><Data ss:Type="Number">0.52689332600000005</Data></Cell>
    <Cell ss:StyleID="s63"><Data ss:Type="Number">0.51316936999999996</Data></Cell>
    <Cell ss:StyleID="s63"><Data ss:Type="Number">0.50371650800000001</Data></Cell>
    <Cell ss:StyleID="s63"/>
    <Cell ss:StyleID="s63"><Data ss:Type="Number">0.51240717300000005</Data></Cell>
    <Cell ss:StyleID="s63"><Data ss:Type="Number">0.46512516700000001</Data></Cell>
    <Cell ss:StyleID="s63"><Data ss:Type="Number">0.51833784999999999</Data></Cell>
    <Cell ss:StyleID="s63"><Data ss:Type="Number">0.63273657299999997</Data></Cell>
    <Cell ss:StyleID="s63"><Data ss:Type="Number">0.53553899299999996</Data></Cell>
    <Cell ss:StyleID="s63"><Data ss:Type="Number">0.49195487300000001</Data></Cell>
    <Cell ss:StyleID="s63"><Data ss:Type="Number">0.63159523399999995</Data></Cell>
    <Cell ss:StyleID="s63"><Data ss:Type="Number">0.63623998800000003</Data></Cell>
    <Cell ss:StyleID="s63"><Data ss:Type="Number">0.69898989899999997</Data></Cell>
    <Cell ss:StyleID="s63"><Data ss:Type="Number">0.476415953</Data></Cell>
   </Row>
   <Row ss:AutoFitHeight="0">
    <Cell><Data ss:Type="String">TDa1401359</Data></Cell>
    <Cell><Data ss:Type="Number">1</Data></Cell>
    <Cell ss:StyleID="s63"><Data ss:Type="Number">0.70645762199999995</Data></Cell>
    <Cell ss:StyleID="s63"><Data ss:Type="Number">0.49515086200000002</Data></Cell>
    <Cell ss:StyleID="s63"><Data ss:Type="Number">0.62795666100000003</Data></Cell>
    <Cell ss:StyleID="s63"><Data ss:Type="Number">0.62950570299999997</Data></Cell>
    <Cell ss:StyleID="s63"><Data ss:Type="Number">0.49669583899999997</Data></Cell>
    <Cell ss:StyleID="s63"><Data ss:Type="Number">0.49660835399999997</Data></Cell>
    <Cell ss:StyleID="s63"><Data ss:Type="Number">0.654450262</Data></Cell>
    <Cell ss:StyleID="s63"><Data ss:Type="Number">0.60961857399999997</Data></Cell>
    <Cell ss:StyleID="s63"><Data ss:Type="Number">0.69038008699999998</Data></Cell>
    <Cell ss:StyleID="s63"><Data ss:Type="Number">0.635204082</Data></Cell>
    <Cell ss:StyleID="s63"><Data ss:Type="Number">0.62675036200000001</Data></Cell>
    <Cell ss:StyleID="s63"><Data ss:Type="Number">0.59768549999999998</Data></Cell>
    <Cell ss:StyleID="s63"><Data ss:Type="Number">0.56405662099999998</Data></Cell>
    <Cell ss:StyleID="s63"><Data ss:Type="Number">0.65160486100000004</Data></Cell>
    <Cell ss:StyleID="s63"><Data ss:Type="Number">0.63614023600000003</Data></Cell>
    <Cell ss:StyleID="s63"><Data ss:Type="Number">0.61743190699999995</Data></Cell>
    <Cell ss:StyleID="s63"><Data ss:Type="Number">0.62102572300000003</Data></Cell>
    <Cell ss:StyleID="s63"><Data ss:Type="Number">0.52331700199999998</Data></Cell>
    <Cell ss:StyleID="s63"><Data ss:Type="Number">0.61101494899999997</Data></Cell>
    <Cell ss:StyleID="s63"><Data ss:Type="Number">0.632071202</Data></Cell>
    <Cell ss:StyleID="s63"><Data ss:Type="Number">1.709196E-2</Data></Cell>
    <Cell ss:StyleID="s63"><Data ss:Type="Number">0.52471284399999996</Data></Cell>
    <Cell ss:StyleID="s63"><Data ss:Type="Number">0.50770066999999997</Data></Cell>
    <Cell ss:StyleID="s63"><Data ss:Type="Number">0.51507276499999999</Data></Cell>
    <Cell ss:StyleID="s63"><Data ss:Type="Number">0.52065272799999995</Data></Cell>
    <Cell ss:StyleID="s63"><Data ss:Type="Number">0.51240717300000005</Data></Cell>
    <Cell ss:StyleID="s63"/>
    <Cell ss:StyleID="s63"><Data ss:Type="Number">0.470465733</Data></Cell>
    <Cell ss:StyleID="s63"><Data ss:Type="Number">0.536550745</Data></Cell>
    <Cell ss:StyleID="s63"><Data ss:Type="Number">0.64505291399999998</Data></Cell>
    <Cell ss:StyleID="s63"><Data ss:Type="Number">0.61534518100000002</Data></Cell>
    <Cell ss:StyleID="s63"><Data ss:Type="Number">0.431331293</Data></Cell>
    <Cell ss:StyleID="s63"><Data ss:Type="Number">0.67377684999999998</Data></Cell>
    <Cell ss:StyleID="s63"><Data ss:Type="Number">0.65654620900000005</Data></Cell>
    <Cell ss:StyleID="s63"><Data ss:Type="Number">0.70715602</Data></Cell>
    <Cell ss:StyleID="s63"><Data ss:Type="Number">0.49606721500000001</Data></Cell>
   </Row>
   <Row ss:AutoFitHeight="0">
    <Cell><Data ss:Type="String">TDa1401384</Data></Cell>
    <Cell><Data ss:Type="Number">1</Data></Cell>
    <Cell ss:StyleID="s63"><Data ss:Type="Number">0.68026550100000005</Data></Cell>
    <Cell ss:StyleID="s63"><Data ss:Type="Number">0.47931738099999999</Data></Cell>
    <Cell ss:StyleID="s63"><Data ss:Type="Number">0.59040000000000004</Data></Cell>
    <Cell ss:StyleID="s63"><Data ss:Type="Number">0.59372511500000003</Data></Cell>
    <Cell ss:StyleID="s63"><Data ss:Type="Number">0.48100332000000001</Data></Cell>
    <Cell ss:StyleID="s63"><Data ss:Type="Number">0.48036142399999998</Data></Cell>
    <Cell ss:StyleID="s63"><Data ss:Type="Number">0.629812606</Data></Cell>
    <Cell ss:StyleID="s63"><Data ss:Type="Number">0.59609789499999999</Data></Cell>
    <Cell ss:StyleID="s63"><Data ss:Type="Number">0.61128354900000004</Data></Cell>
    <Cell ss:StyleID="s63"><Data ss:Type="Number">0.62345983199999999</Data></Cell>
    <Cell ss:StyleID="s63"><Data ss:Type="Number">0.64979789799999998</Data></Cell>
    <Cell ss:StyleID="s63"><Data ss:Type="Number">0.60159639099999995</Data></Cell>
    <Cell ss:StyleID="s63"><Data ss:Type="Number">0.62289029500000004</Data></Cell>
    <Cell ss:StyleID="s63"><Data ss:Type="Number">0.67692067499999997</Data></Cell>
    <Cell ss:StyleID="s63"><Data ss:Type="Number">0.58537432700000003</Data></Cell>
    <Cell ss:StyleID="s63"><Data ss:Type="Number">0.63476623799999998</Data></Cell>
    <Cell ss:StyleID="s63"><Data ss:Type="Number">0.61566186099999998</Data></Cell>
    <Cell ss:StyleID="s63"><Data ss:Type="Number">0.51187581800000004</Data></Cell>
    <Cell ss:StyleID="s63"><Data ss:Type="Number">0.65515632300000004</Data></Cell>
    <Cell ss:StyleID="s63"><Data ss:Type="Number">0.59760138900000004</Data></Cell>
    <Cell ss:StyleID="s63"><Data ss:Type="Number">0.46960486299999998</Data></Cell>
    <Cell ss:StyleID="s63"><Data ss:Type="Number">0.52907801399999999</Data></Cell>
    <Cell ss:StyleID="s63"><Data ss:Type="Number">0.51902923300000003</Data></Cell>
    <Cell ss:StyleID="s63"><Data ss:Type="Number">0.462525197</Data></Cell>
    <Cell ss:StyleID="s63"><Data ss:Type="Number">0.48712941599999998</Data></Cell>
    <Cell ss:StyleID="s63"><Data ss:Type="Number">0.46512516700000001</Data></Cell>
    <Cell ss:StyleID="s63"><Data ss:Type="Number">0.470465733</Data></Cell>
    <Cell ss:StyleID="s63"/>
    <Cell ss:StyleID="s63"><Data ss:Type="Number">0.49440089599999998</Data></Cell>
    <Cell ss:StyleID="s63"><Data ss:Type="Number">0.66015293100000005</Data></Cell>
    <Cell ss:StyleID="s63"><Data ss:Type="Number">0.52394261200000003</Data></Cell>
    <Cell ss:StyleID="s63"><Data ss:Type="Number">0.51343836899999995</Data></Cell>
    <Cell ss:StyleID="s63"><Data ss:Type="Number">0.65690053999999998</Data></Cell>
    <Cell ss:StyleID="s63"><Data ss:Type="Number">0.63167615799999999</Data></Cell>
    <Cell ss:StyleID="s63"><Data ss:Type="Number">0.70897978399999995</Data></Cell>
    <Cell ss:StyleID="s63"><Data ss:Type="Number">0.48062015499999999</Data></Cell>
   </Row>
   <Row ss:AutoFitHeight="0">
    <Cell><Data ss:Type="String">TDa1401400</Data></Cell>
    <Cell><Data ss:Type="Number">1</Data></Cell>
    <Cell ss:StyleID="s63"><Data ss:Type="Number">0.691255112</Data></Cell>
    <Cell ss:StyleID="s63"><Data ss:Type="Number">0.49216074999999998</Data></Cell>
    <Cell ss:StyleID="s63"><Data ss:Type="Number">0.60401119400000003</Data></Cell>
    <Cell ss:StyleID="s63"><Data ss:Type="Number">0.60653453099999999</Data></Cell>
    <Cell ss:StyleID="s63"><Data ss:Type="Number">0.49399749100000001</Data></Cell>
    <Cell ss:StyleID="s63"><Data ss:Type="Number">0.49256139100000002</Data></Cell>
    <Cell ss:StyleID="s63"><Data ss:Type="Number">0.61400843900000002</Data></Cell>
    <Cell ss:StyleID="s63"><Data ss:Type="Number">0.60976419800000004</Data></Cell>
    <Cell ss:StyleID="s63"><Data ss:Type="Number">0.61160714299999996</Data></Cell>
    <Cell ss:StyleID="s63"><Data ss:Type="Number">0.59730882799999996</Data></Cell>
    <Cell ss:StyleID="s63"><Data ss:Type="Number">0.60465116299999999</Data></Cell>
    <Cell ss:StyleID="s63"><Data ss:Type="Number">0.63548922100000005</Data></Cell>
    <Cell ss:StyleID="s63"><Data ss:Type="Number">0.59317862200000004</Data></Cell>
    <Cell ss:StyleID="s63"><Data ss:Type="Number">0.60003239900000005</Data></Cell>
    <Cell ss:StyleID="s63"><Data ss:Type="Number">0.60847003700000002</Data></Cell>
    <Cell ss:StyleID="s63"><Data ss:Type="Number">0.60781544300000001</Data></Cell>
    <Cell ss:StyleID="s63"><Data ss:Type="Number">0.62162162200000004</Data></Cell>
    <Cell ss:StyleID="s63"><Data ss:Type="Number">0.54659273799999997</Data></Cell>
    <Cell ss:StyleID="s63"><Data ss:Type="Number">0.618121963</Data></Cell>
    <Cell ss:StyleID="s63"><Data ss:Type="Number">0.60976358600000002</Data></Cell>
    <Cell ss:StyleID="s63"><Data ss:Type="Number">0.53569521099999995</Data></Cell>
    <Cell ss:StyleID="s63"><Data ss:Type="Number">0.50942067300000005</Data></Cell>
    <Cell ss:StyleID="s63"><Data ss:Type="Number">0.59586819199999996</Data></Cell>
    <Cell ss:StyleID="s63"><Data ss:Type="Number">0.532407407</Data></Cell>
    <Cell ss:StyleID="s63"><Data ss:Type="Number">0.50232638299999999</Data></Cell>
    <Cell ss:StyleID="s63"><Data ss:Type="Number">0.51833784999999999</Data></Cell>
    <Cell ss:StyleID="s63"><Data ss:Type="Number">0.536550745</Data></Cell>
    <Cell ss:StyleID="s63"><Data ss:Type="Number">0.49440089599999998</Data></Cell>
    <Cell ss:StyleID="s63"/>
    <Cell ss:StyleID="s63"><Data ss:Type="Number">0.58875065699999996</Data></Cell>
    <Cell ss:StyleID="s63"><Data ss:Type="Number">0.46819386600000001</Data></Cell>
    <Cell ss:StyleID="s63"><Data ss:Type="Number">0.489393101</Data></Cell>
    <Cell ss:StyleID="s63"><Data ss:Type="Number">0.69942873900000002</Data></Cell>
    <Cell ss:StyleID="s63"><Data ss:Type="Number">0.65732918299999998</Data></Cell>
    <Cell ss:StyleID="s63"><Data ss:Type="Number">0.69436247900000003</Data></Cell>
    <Cell ss:StyleID="s63"><Data ss:Type="Number">0.49309417</Data></Cell>
   </Row>
   <Row ss:AutoFitHeight="0">
    <Cell><Data ss:Type="String">TDa1401409</Data></Cell>
    <Cell><Data ss:Type="Number">1</Data></Cell>
    <Cell ss:StyleID="s63"><Data ss:Type="Number">0.72529365700000004</Data></Cell>
    <Cell ss:StyleID="s63"><Data ss:Type="Number">0.52920035899999995</Data></Cell>
    <Cell ss:StyleID="s63"><Data ss:Type="Number">0.64640713999999999</Data></Cell>
    <Cell ss:StyleID="s63"><Data ss:Type="Number">0.64707687599999997</Data></Cell>
    <Cell ss:StyleID="s63"><Data ss:Type="Number">0.52766338400000001</Data></Cell>
    <Cell ss:StyleID="s63"><Data ss:Type="Number">0.52808586800000001</Data></Cell>
    <Cell ss:StyleID="s63"><Data ss:Type="Number">0.39335734300000003</Data></Cell>
    <Cell ss:StyleID="s63"><Data ss:Type="Number">0.47457627099999999</Data></Cell>
    <Cell ss:StyleID="s63"><Data ss:Type="Number">0.467608476</Data></Cell>
    <Cell ss:StyleID="s63"><Data ss:Type="Number">0.64276443900000002</Data></Cell>
    <Cell ss:StyleID="s63"><Data ss:Type="Number">0.66399615400000001</Data></Cell>
    <Cell ss:StyleID="s63"><Data ss:Type="Number">0.58419848699999999</Data></Cell>
    <Cell ss:StyleID="s63"><Data ss:Type="Number">0.55265593199999996</Data></Cell>
    <Cell ss:StyleID="s63"><Data ss:Type="Number">0.58741025199999997</Data></Cell>
    <Cell ss:StyleID="s63"><Data ss:Type="Number">0.61150956300000003</Data></Cell>
    <Cell ss:StyleID="s63"><Data ss:Type="Number">0.69062688400000005</Data></Cell>
    <Cell ss:StyleID="s63"><Data ss:Type="Number">0.631023852</Data></Cell>
    <Cell ss:StyleID="s63"><Data ss:Type="Number">0.60091581500000002</Data></Cell>
    <Cell ss:StyleID="s63"><Data ss:Type="Number">0.61183469999999995</Data></Cell>
    <Cell ss:StyleID="s63"><Data ss:Type="Number">0.65300546400000004</Data></Cell>
    <Cell ss:StyleID="s63"><Data ss:Type="Number">0.64573160500000004</Data></Cell>
    <Cell ss:StyleID="s63"><Data ss:Type="Number">0.59012766000000005</Data></Cell>
    <Cell ss:StyleID="s63"><Data ss:Type="Number">0.67074380199999994</Data></Cell>
    <Cell ss:StyleID="s63"><Data ss:Type="Number">0.64974210200000004</Data></Cell>
    <Cell ss:StyleID="s63"><Data ss:Type="Number">0.63506576800000003</Data></Cell>
    <Cell ss:StyleID="s63"><Data ss:Type="Number">0.63273657299999997</Data></Cell>
    <Cell ss:StyleID="s63"><Data ss:Type="Number">0.64505291399999998</Data></Cell>
    <Cell ss:StyleID="s63"><Data ss:Type="Number">0.66015293100000005</Data></Cell>
    <Cell ss:StyleID="s63"><Data ss:Type="Number">0.58875065699999996</Data></Cell>
    <Cell ss:StyleID="s63"/>
    <Cell ss:StyleID="s63"><Data ss:Type="Number">0.61245614000000004</Data></Cell>
    <Cell ss:StyleID="s63"><Data ss:Type="Number">0.61781460399999999</Data></Cell>
    <Cell ss:StyleID="s63"><Data ss:Type="Number">0.72776477500000003</Data></Cell>
    <Cell ss:StyleID="s63"><Data ss:Type="Number">0.65193621899999998</Data></Cell>
    <Cell ss:StyleID="s63"><Data ss:Type="Number">0.57080799299999996</Data></Cell>
    <Cell ss:StyleID="s63"><Data ss:Type="Number">0.53048453399999995</Data></Cell>
   </Row>
   <Row ss:AutoFitHeight="0">
    <Cell><Data ss:Type="String">TDa1401619</Data></Cell>
    <Cell><Data ss:Type="Number">1</Data></Cell>
    <Cell ss:StyleID="s63"><Data ss:Type="Number">0.633918129</Data></Cell>
    <Cell ss:StyleID="s63"><Data ss:Type="Number">0.51077703299999999</Data></Cell>
    <Cell ss:StyleID="s63"><Data ss:Type="Number">0.62098033100000005</Data></Cell>
    <Cell ss:StyleID="s63"><Data ss:Type="Number">0.62365925700000002</Data></Cell>
    <Cell ss:StyleID="s63"><Data ss:Type="Number">0.50929435099999998</Data></Cell>
    <Cell ss:StyleID="s63"><Data ss:Type="Number">0.51081081100000003</Data></Cell>
    <Cell ss:StyleID="s63"><Data ss:Type="Number">0.59361924700000002</Data></Cell>
    <Cell ss:StyleID="s63"><Data ss:Type="Number">0.61451667200000004</Data></Cell>
    <Cell ss:StyleID="s63"><Data ss:Type="Number">0.63603861299999997</Data></Cell>
    <Cell ss:StyleID="s63"><Data ss:Type="Number">0.59645899400000002</Data></Cell>
    <Cell ss:StyleID="s63"><Data ss:Type="Number">0.591253154</Data></Cell>
    <Cell ss:StyleID="s63"><Data ss:Type="Number">0.67404855600000002</Data></Cell>
    <Cell ss:StyleID="s63"><Data ss:Type="Number">0.626398601</Data></Cell>
    <Cell ss:StyleID="s63"><Data ss:Type="Number">0.63677201999999999</Data></Cell>
    <Cell ss:StyleID="s63"><Data ss:Type="Number">0.55586987300000001</Data></Cell>
    <Cell ss:StyleID="s63"><Data ss:Type="Number">0.64545172299999998</Data></Cell>
    <Cell ss:StyleID="s63"><Data ss:Type="Number">0.63300532300000001</Data></Cell>
    <Cell ss:StyleID="s63"><Data ss:Type="Number">0.56198198200000005</Data></Cell>
    <Cell ss:StyleID="s63"><Data ss:Type="Number">0.631628788</Data></Cell>
    <Cell ss:StyleID="s63"><Data ss:Type="Number">0.62802155500000001</Data></Cell>
    <Cell ss:StyleID="s63"><Data ss:Type="Number">0.615015427</Data></Cell>
    <Cell ss:StyleID="s63"><Data ss:Type="Number">0.54443666899999998</Data></Cell>
    <Cell ss:StyleID="s63"><Data ss:Type="Number">0.60874806299999995</Data></Cell>
    <Cell ss:StyleID="s63"><Data ss:Type="Number">0.56244660899999999</Data></Cell>
    <Cell ss:StyleID="s63"><Data ss:Type="Number">0.45405209800000002</Data></Cell>
    <Cell ss:StyleID="s63"><Data ss:Type="Number">0.53553899299999996</Data></Cell>
    <Cell ss:StyleID="s63"><Data ss:Type="Number">0.61534518100000002</Data></Cell>
    <Cell ss:StyleID="s63"><Data ss:Type="Number">0.52394261200000003</Data></Cell>
    <Cell ss:StyleID="s63"><Data ss:Type="Number">0.46819386600000001</Data></Cell>
    <Cell ss:StyleID="s63"><Data ss:Type="Number">0.61245614000000004</Data></Cell>
    <Cell ss:StyleID="s63"/>
    <Cell ss:StyleID="s63"><Data ss:Type="Number">0.55661223800000004</Data></Cell>
    <Cell ss:StyleID="s63"><Data ss:Type="Number">0.62888540000000004</Data></Cell>
    <Cell ss:StyleID="s63"><Data ss:Type="Number">0.58575281599999995</Data></Cell>
    <Cell ss:StyleID="s63"><Data ss:Type="Number">0.72657213300000001</Data></Cell>
    <Cell ss:StyleID="s63"><Data ss:Type="Number">0.511359538</Data></Cell>
   </Row>
   <Row ss:AutoFitHeight="0">
    <Cell><Data ss:Type="String">TDa1401684</Data></Cell>
    <Cell><Data ss:Type="Number">1</Data></Cell>
    <Cell ss:StyleID="s63"><Data ss:Type="Number">0.70738946999999996</Data></Cell>
    <Cell ss:StyleID="s63"><Data ss:Type="Number">0.52272727299999999</Data></Cell>
    <Cell ss:StyleID="s63"><Data ss:Type="Number">0.67674074100000003</Data></Cell>
    <Cell ss:StyleID="s63"><Data ss:Type="Number">0.68003538799999996</Data></Cell>
    <Cell ss:StyleID="s63"><Data ss:Type="Number">0.52436440699999998</Data></Cell>
    <Cell ss:StyleID="s63"><Data ss:Type="Number">0.52530417900000004</Data></Cell>
    <Cell ss:StyleID="s63"><Data ss:Type="Number">0.58712580000000003</Data></Cell>
    <Cell ss:StyleID="s63"><Data ss:Type="Number">0.61665004999999995</Data></Cell>
    <Cell ss:StyleID="s63"><Data ss:Type="Number">0.66228146099999996</Data></Cell>
    <Cell ss:StyleID="s63"><Data ss:Type="Number">0.62665589700000002</Data></Cell>
    <Cell ss:StyleID="s63"><Data ss:Type="Number">0.66398612400000001</Data></Cell>
    <Cell ss:StyleID="s63"><Data ss:Type="Number">0.63740839400000004</Data></Cell>
    <Cell ss:StyleID="s63"><Data ss:Type="Number">0.62251082300000005</Data></Cell>
    <Cell ss:StyleID="s63"><Data ss:Type="Number">0.58913329000000003</Data></Cell>
    <Cell ss:StyleID="s63"><Data ss:Type="Number">0.59206268100000004</Data></Cell>
    <Cell ss:StyleID="s63"><Data ss:Type="Number">0.65998481399999998</Data></Cell>
    <Cell ss:StyleID="s63"><Data ss:Type="Number">0.62804097299999995</Data></Cell>
    <Cell ss:StyleID="s63"><Data ss:Type="Number">0.58461808000000004</Data></Cell>
    <Cell ss:StyleID="s63"><Data ss:Type="Number">0.60448830200000003</Data></Cell>
    <Cell ss:StyleID="s63"><Data ss:Type="Number">0.682316806</Data></Cell>
    <Cell ss:StyleID="s63"><Data ss:Type="Number">0.42942193200000001</Data></Cell>
    <Cell ss:StyleID="s63"><Data ss:Type="Number">0.55311103500000003</Data></Cell>
    <Cell ss:StyleID="s63"><Data ss:Type="Number">0.52107071800000004</Data></Cell>
    <Cell ss:StyleID="s63"><Data ss:Type="Number">0.462149955</Data></Cell>
    <Cell ss:StyleID="s63"><Data ss:Type="Number">0.56125166400000004</Data></Cell>
    <Cell ss:StyleID="s63"><Data ss:Type="Number">0.49195487300000001</Data></Cell>
    <Cell ss:StyleID="s63"><Data ss:Type="Number">0.431331293</Data></Cell>
    <Cell ss:StyleID="s63"><Data ss:Type="Number">0.51343836899999995</Data></Cell>
    <Cell ss:StyleID="s63"><Data ss:Type="Number">0.489393101</Data></Cell>
    <Cell ss:StyleID="s63"><Data ss:Type="Number">0.61781460399999999</Data></Cell>
    <Cell ss:StyleID="s63"><Data ss:Type="Number">0.55661223800000004</Data></Cell>
    <Cell ss:StyleID="s63"/>
    <Cell ss:StyleID="s63"><Data ss:Type="Number">0.65652570700000001</Data></Cell>
    <Cell ss:StyleID="s63"><Data ss:Type="Number">0.67236299399999999</Data></Cell>
    <Cell ss:StyleID="s63"><Data ss:Type="Number">0.71186440699999998</Data></Cell>
    <Cell ss:StyleID="s63"><Data ss:Type="Number">0.52402826899999999</Data></Cell>
   </Row>
   <Row ss:AutoFitHeight="0">
    <Cell><Data ss:Type="String">TDa1403289</Data></Cell>
    <Cell><Data ss:Type="Number">1</Data></Cell>
    <Cell ss:StyleID="s63"><Data ss:Type="Number">0.42183098600000002</Data></Cell>
    <Cell ss:StyleID="s63"><Data ss:Type="Number">0.62127008399999994</Data></Cell>
    <Cell ss:StyleID="s63"><Data ss:Type="Number">0.70148447999999997</Data></Cell>
    <Cell ss:StyleID="s63"><Data ss:Type="Number">0.70455461500000005</Data></Cell>
    <Cell ss:StyleID="s63"><Data ss:Type="Number">0.61925835500000004</Data></Cell>
    <Cell ss:StyleID="s63"><Data ss:Type="Number">0.62017985099999995</Data></Cell>
    <Cell ss:StyleID="s63"><Data ss:Type="Number">0.69221680699999999</Data></Cell>
    <Cell ss:StyleID="s63"><Data ss:Type="Number">0.70567121300000002</Data></Cell>
    <Cell ss:StyleID="s63"><Data ss:Type="Number">0.74170403600000001</Data></Cell>
    <Cell ss:StyleID="s63"><Data ss:Type="Number">0.59464831799999995</Data></Cell>
    <Cell ss:StyleID="s63"><Data ss:Type="Number">0.59204056500000002</Data></Cell>
    <Cell ss:StyleID="s63"><Data ss:Type="Number">0.67932112600000005</Data></Cell>
    <Cell ss:StyleID="s63"><Data ss:Type="Number">0.67448635400000001</Data></Cell>
    <Cell ss:StyleID="s63"><Data ss:Type="Number">0.64095433300000004</Data></Cell>
    <Cell ss:StyleID="s63"><Data ss:Type="Number">0.58515007900000005</Data></Cell>
    <Cell ss:StyleID="s63"><Data ss:Type="Number">0.56349086500000001</Data></Cell>
    <Cell ss:StyleID="s63"><Data ss:Type="Number">0.58118872499999996</Data></Cell>
    <Cell ss:StyleID="s63"><Data ss:Type="Number">0.66285452899999997</Data></Cell>
    <Cell ss:StyleID="s63"><Data ss:Type="Number">0.64479151700000004</Data></Cell>
    <Cell ss:StyleID="s63"><Data ss:Type="Number">0.70645505500000005</Data></Cell>
    <Cell ss:StyleID="s63"><Data ss:Type="Number">0.67324955099999995</Data></Cell>
    <Cell ss:StyleID="s63"><Data ss:Type="Number">0.67750834900000001</Data></Cell>
    <Cell ss:StyleID="s63"><Data ss:Type="Number">0.66661654100000001</Data></Cell>
    <Cell ss:StyleID="s63"><Data ss:Type="Number">0.670807453</Data></Cell>
    <Cell ss:StyleID="s63"><Data ss:Type="Number">0.63077600099999998</Data></Cell>
    <Cell ss:StyleID="s63"><Data ss:Type="Number">0.63159523399999995</Data></Cell>
    <Cell ss:StyleID="s63"><Data ss:Type="Number">0.67377684999999998</Data></Cell>
    <Cell ss:StyleID="s63"><Data ss:Type="Number">0.65690053999999998</Data></Cell>
    <Cell ss:StyleID="s63"><Data ss:Type="Number">0.69942873900000002</Data></Cell>
    <Cell ss:StyleID="s63"><Data ss:Type="Number">0.72776477500000003</Data></Cell>
    <Cell ss:StyleID="s63"><Data ss:Type="Number">0.62888540000000004</Data></Cell>
    <Cell ss:StyleID="s63"><Data ss:Type="Number">0.65652570700000001</Data></Cell>
    <Cell ss:StyleID="s63"/>
    <Cell ss:StyleID="s63"><Data ss:Type="Number">0.52866241999999997</Data></Cell>
    <Cell ss:StyleID="s63"><Data ss:Type="Number">0.73355723500000003</Data></Cell>
    <Cell ss:StyleID="s63"><Data ss:Type="Number">0.62071069099999998</Data></Cell>
   </Row>
   <Row ss:AutoFitHeight="0">
    <Cell><Data ss:Type="String">TDa1403882</Data></Cell>
    <Cell><Data ss:Type="Number">1</Data></Cell>
    <Cell ss:StyleID="s63"><Data ss:Type="Number">0.47345576</Data></Cell>
    <Cell ss:StyleID="s63"><Data ss:Type="Number">0.44973009400000002</Data></Cell>
    <Cell ss:StyleID="s63"><Data ss:Type="Number">0.57900840799999997</Data></Cell>
    <Cell ss:StyleID="s63"><Data ss:Type="Number">0.57919861100000003</Data></Cell>
    <Cell ss:StyleID="s63"><Data ss:Type="Number">0.45297569199999999</Data></Cell>
    <Cell ss:StyleID="s63"><Data ss:Type="Number">0.453951775</Data></Cell>
    <Cell ss:StyleID="s63"><Data ss:Type="Number">0.63168256899999997</Data></Cell>
    <Cell ss:StyleID="s63"><Data ss:Type="Number">0.62288452900000002</Data></Cell>
    <Cell ss:StyleID="s63"><Data ss:Type="Number">0.68572301999999996</Data></Cell>
    <Cell ss:StyleID="s63"><Data ss:Type="Number">0.43816666700000001</Data></Cell>
    <Cell ss:StyleID="s63"><Data ss:Type="Number">0.51462639099999996</Data></Cell>
    <Cell ss:StyleID="s63"><Data ss:Type="Number">0.67887899600000001</Data></Cell>
    <Cell ss:StyleID="s63"><Data ss:Type="Number">0.61394691400000001</Data></Cell>
    <Cell ss:StyleID="s63"><Data ss:Type="Number">0.63597060100000002</Data></Cell>
    <Cell ss:StyleID="s63"><Data ss:Type="Number">0.58224705200000004</Data></Cell>
    <Cell ss:StyleID="s63"><Data ss:Type="Number">0.48673118999999998</Data></Cell>
    <Cell ss:StyleID="s63"><Data ss:Type="Number">0.47167368100000001</Data></Cell>
    <Cell ss:StyleID="s63"><Data ss:Type="Number">0.59380892500000004</Data></Cell>
    <Cell ss:StyleID="s63"><Data ss:Type="Number">0.61443358299999995</Data></Cell>
    <Cell ss:StyleID="s63"><Data ss:Type="Number">0.582843208</Data></Cell>
    <Cell ss:StyleID="s63"><Data ss:Type="Number">0.65617109799999995</Data></Cell>
    <Cell ss:StyleID="s63"><Data ss:Type="Number">0.59951749099999996</Data></Cell>
    <Cell ss:StyleID="s63"><Data ss:Type="Number">0.66089401999999997</Data></Cell>
    <Cell ss:StyleID="s63"><Data ss:Type="Number">0.62796139200000001</Data></Cell>
    <Cell ss:StyleID="s63"><Data ss:Type="Number">0.58527881000000004</Data></Cell>
    <Cell ss:StyleID="s63"><Data ss:Type="Number">0.63623998800000003</Data></Cell>
    <Cell ss:StyleID="s63"><Data ss:Type="Number">0.65654620900000005</Data></Cell>
    <Cell ss:StyleID="s63"><Data ss:Type="Number">0.63167615799999999</Data></Cell>
    <Cell ss:StyleID="s63"><Data ss:Type="Number">0.65732918299999998</Data></Cell>
    <Cell ss:StyleID="s63"><Data ss:Type="Number">0.65193621899999998</Data></Cell>
    <Cell ss:StyleID="s63"><Data ss:Type="Number">0.58575281599999995</Data></Cell>
    <Cell ss:StyleID="s63"><Data ss:Type="Number">0.67236299399999999</Data></Cell>
    <Cell ss:StyleID="s63"><Data ss:Type="Number">0.52866241999999997</Data></Cell>
    <Cell ss:StyleID="s63"/>
    <Cell ss:StyleID="s63"><Data ss:Type="Number">0.74575349899999999</Data></Cell>
    <Cell ss:StyleID="s63"><Data ss:Type="Number">0.45234899299999998</Data></Cell>
   </Row>
   <Row ss:AutoFitHeight="0">
    <Cell><Data ss:Type="String">TDa92_2</Data></Cell>
    <Cell><Data ss:Type="Number">1</Data></Cell>
    <Cell ss:StyleID="s63"><Data ss:Type="Number">0.70529044100000005</Data></Cell>
    <Cell ss:StyleID="s63"><Data ss:Type="Number">0.71801801799999998</Data></Cell>
    <Cell ss:StyleID="s63"><Data ss:Type="Number">0.67525698599999995</Data></Cell>
    <Cell ss:StyleID="s63"><Data ss:Type="Number">0.67772170200000004</Data></Cell>
    <Cell ss:StyleID="s63"><Data ss:Type="Number">0.71674397700000003</Data></Cell>
    <Cell ss:StyleID="s63"><Data ss:Type="Number">0.71848864999999995</Data></Cell>
    <Cell ss:StyleID="s63"><Data ss:Type="Number">0.57164764000000001</Data></Cell>
    <Cell ss:StyleID="s63"><Data ss:Type="Number">0.62785094799999996</Data></Cell>
    <Cell ss:StyleID="s63"><Data ss:Type="Number">0.60130258800000003</Data></Cell>
    <Cell ss:StyleID="s63"><Data ss:Type="Number">0.74347888699999998</Data></Cell>
    <Cell ss:StyleID="s63"><Data ss:Type="Number">0.72266313900000001</Data></Cell>
    <Cell ss:StyleID="s63"><Data ss:Type="Number">0.49345291499999999</Data></Cell>
    <Cell ss:StyleID="s63"><Data ss:Type="Number">0.69939529</Data></Cell>
    <Cell ss:StyleID="s63"><Data ss:Type="Number">0.69378983299999997</Data></Cell>
    <Cell ss:StyleID="s63"><Data ss:Type="Number">0.71590737100000001</Data></Cell>
    <Cell ss:StyleID="s63"><Data ss:Type="Number">0.74224509699999996</Data></Cell>
    <Cell ss:StyleID="s63"><Data ss:Type="Number">0.69912683099999995</Data></Cell>
    <Cell ss:StyleID="s63"><Data ss:Type="Number">0.65330303499999998</Data></Cell>
    <Cell ss:StyleID="s63"><Data ss:Type="Number">0.70742232500000002</Data></Cell>
    <Cell ss:StyleID="s63"><Data ss:Type="Number">0.68110348799999998</Data></Cell>
    <Cell ss:StyleID="s63"><Data ss:Type="Number">0.707512315</Data></Cell>
    <Cell ss:StyleID="s63"><Data ss:Type="Number">0.70563549199999998</Data></Cell>
    <Cell ss:StyleID="s63"><Data ss:Type="Number">0.73187311200000005</Data></Cell>
    <Cell ss:StyleID="s63"><Data ss:Type="Number">0.72368421100000002</Data></Cell>
    <Cell ss:StyleID="s63"><Data ss:Type="Number">0.72397408200000002</Data></Cell>
    <Cell ss:StyleID="s63"><Data ss:Type="Number">0.69898989899999997</Data></Cell>
    <Cell ss:StyleID="s63"><Data ss:Type="Number">0.70715602</Data></Cell>
    <Cell ss:StyleID="s63"><Data ss:Type="Number">0.70897978399999995</Data></Cell>
    <Cell ss:StyleID="s63"><Data ss:Type="Number">0.69436247900000003</Data></Cell>
    <Cell ss:StyleID="s63"><Data ss:Type="Number">0.57080799299999996</Data></Cell>
    <Cell ss:StyleID="s63"><Data ss:Type="Number">0.72657213300000001</Data></Cell>
    <Cell ss:StyleID="s63"><Data ss:Type="Number">0.71186440699999998</Data></Cell>
    <Cell ss:StyleID="s63"><Data ss:Type="Number">0.73355723500000003</Data></Cell>
    <Cell ss:StyleID="s63"><Data ss:Type="Number">0.74575349899999999</Data></Cell>
    <Cell ss:StyleID="s63"/>
    <Cell ss:StyleID="s63"><Data ss:Type="Number">0.71887610199999996</Data></Cell>
   </Row>
   <Row ss:AutoFitHeight="0">
    <Cell><Data ss:Type="String">TDa9801174</Data></Cell>
    <Cell><Data ss:Type="Number">1</Data></Cell>
    <Cell ss:StyleID="s63"><Data ss:Type="Number">0.67261066800000002</Data></Cell>
    <Cell ss:StyleID="s63"><Data ss:Type="Number">2.2711472E-2</Data></Cell>
    <Cell ss:StyleID="s63"><Data ss:Type="Number">0.46782841800000002</Data></Cell>
    <Cell ss:StyleID="s63"><Data ss:Type="Number">0.468070879</Data></Cell>
    <Cell ss:StyleID="s63"><Data ss:Type="Number">3.3952741000000002E-2</Data></Cell>
    <Cell ss:StyleID="s63"><Data ss:Type="Number">3.3707864999999997E-2</Data></Cell>
    <Cell ss:StyleID="s63"><Data ss:Type="Number">0.53009299899999995</Data></Cell>
    <Cell ss:StyleID="s63"><Data ss:Type="Number">0.473354793</Data></Cell>
    <Cell ss:StyleID="s63"><Data ss:Type="Number">0.55083044400000003</Data></Cell>
    <Cell ss:StyleID="s63"><Data ss:Type="Number">0.450471279</Data></Cell>
    <Cell ss:StyleID="s63"><Data ss:Type="Number">0.47497805100000001</Data></Cell>
    <Cell ss:StyleID="s63"><Data ss:Type="Number">0.51346085699999999</Data></Cell>
    <Cell ss:StyleID="s63"><Data ss:Type="Number">0.52527988400000003</Data></Cell>
    <Cell ss:StyleID="s63"><Data ss:Type="Number">0.48780906600000001</Data></Cell>
    <Cell ss:StyleID="s63"><Data ss:Type="Number">0.49092203600000001</Data></Cell>
    <Cell ss:StyleID="s63"><Data ss:Type="Number">0.49173760599999999</Data></Cell>
    <Cell ss:StyleID="s63"><Data ss:Type="Number">0.46002805000000002</Data></Cell>
    <Cell ss:StyleID="s63"><Data ss:Type="Number">0.48787160299999999</Data></Cell>
    <Cell ss:StyleID="s63"><Data ss:Type="Number">0.51003816199999996</Data></Cell>
    <Cell ss:StyleID="s63"><Data ss:Type="Number">0.47334437099999999</Data></Cell>
    <Cell ss:StyleID="s63"><Data ss:Type="Number">0.49533715900000003</Data></Cell>
    <Cell ss:StyleID="s63"><Data ss:Type="Number">0.494417306</Data></Cell>
    <Cell ss:StyleID="s63"><Data ss:Type="Number">0.48245296700000001</Data></Cell>
    <Cell ss:StyleID="s63"><Data ss:Type="Number">0.50077332900000004</Data></Cell>
    <Cell ss:StyleID="s63"><Data ss:Type="Number">0.45391061500000002</Data></Cell>
    <Cell ss:StyleID="s63"><Data ss:Type="Number">0.476415953</Data></Cell>
    <Cell ss:StyleID="s63"><Data ss:Type="Number">0.49606721500000001</Data></Cell>
    <Cell ss:StyleID="s63"><Data ss:Type="Number">0.48062015499999999</Data></Cell>
    <Cell ss:StyleID="s63"><Data ss:Type="Number">0.49309417</Data></Cell>
    <Cell ss:StyleID="s63"><Data ss:Type="Number">0.53048453399999995</Data></Cell>
    <Cell ss:StyleID="s63"><Data ss:Type="Number">0.511359538</Data></Cell>
    <Cell ss:StyleID="s63"><Data ss:Type="Number">0.52402826899999999</Data></Cell>
    <Cell ss:StyleID="s63"><Data ss:Type="Number">0.62071069099999998</Data></Cell>
    <Cell ss:StyleID="s63"><Data ss:Type="Number">0.45234899299999998</Data></Cell>
    <Cell ss:StyleID="s63"><Data ss:Type="Number">0.71887610199999996</Data></Cell>
    <Cell ss:StyleID="s63"/>
   </Row>
   <Row ss:Index="40" ss:AutoFitHeight="0">
    <Cell><Data ss:Type="String">clones</Data></Cell>
    <Cell><Data ss:Type="String">cluster</Data></Cell>
    <Cell><Data ss:Type="String">TDa0000005</Data></Cell>
    <Cell><Data ss:Type="String">TDa0100004</Data></Cell>
    <Cell><Data ss:Type="String">TDa0100029</Data></Cell>
    <Cell><Data ss:Type="String">TDa0100041</Data></Cell>
    <Cell><Data ss:Type="String">TDa0100299</Data></Cell>
    <Cell><Data ss:Type="String">TDa0700135</Data></Cell>
    <Cell><Data ss:Type="String">TDa0700154</Data></Cell>
    <Cell><Data ss:Type="String">TDa0800007</Data></Cell>
    <Cell><Data ss:Type="String">TDa0900026</Data></Cell>
    <Cell><Data ss:Type="String">TDa0900128</Data></Cell>
    <Cell><Data ss:Type="String">TDa0900146</Data></Cell>
    <Cell><Data ss:Type="String">TDa0900217</Data></Cell>
    <Cell><Data ss:Type="String">TDa0900376</Data></Cell>
    <Cell><Data ss:Type="String">TDa0900554</Data></Cell>
    <Cell><Data ss:Type="String">TDa1000365</Data></Cell>
    <Cell><Data ss:Type="String">TDa1000512</Data></Cell>
    <Cell><Data ss:Type="String">TDa1000512a</Data></Cell>
    <Cell><Data ss:Type="String">TDa1100141</Data></Cell>
    <Cell><Data ss:Type="String">TDa1100264</Data></Cell>
    <Cell><Data ss:Type="String">TDa1100295</Data></Cell>
    <Cell><Data ss:Type="String">TDa1100389</Data></Cell>
    <Cell><Data ss:Type="String">TDa1100462</Data></Cell>
    <Cell><Data ss:Type="String">TDa1100477</Data></Cell>
    <Cell><Data ss:Type="String">TDa1100507</Data></Cell>
    <Cell><Data ss:Type="String">TDa1100511</Data></Cell>
    <Cell><Data ss:Type="String">TDa1400035</Data></Cell>
    <Cell><Data ss:Type="String">TDa1400301</Data></Cell>
    <Cell><Data ss:Type="String">TDa1400367</Data></Cell>
    <Cell><Data ss:Type="String">TDa1400380</Data></Cell>
    <Cell><Data ss:Type="String">TDa1400911</Data></Cell>
    <Cell><Data ss:Type="String">TDa1401065</Data></Cell>
    <Cell><Data ss:Type="String">TDa1402043</Data></Cell>
    <Cell><Data ss:Type="String">TDa1402393</Data></Cell>
    <Cell><Data ss:Type="String">TDa291</Data></Cell>
    <Cell><Data ss:Type="String">TDa297</Data></Cell>
    <Cell><Data ss:Type="String">TDa8500250</Data></Cell>
    <Cell><Data ss:Type="String">TDa8701091</Data></Cell>
    <Cell><Data ss:Type="String">TDa98_150</Data></Cell>
    <Cell><Data ss:Type="String">TDa9801176</Data></Cell>
    <Cell><Data ss:Type="String">TDa9900240</Data></Cell>
   </Row>
   <Row ss:AutoFitHeight="0">
    <Cell><Data ss:Type="String">TDa0000005</Data></Cell>
    <Cell><Data ss:Type="Number">2</Data></Cell>
    <Cell ss:Index="4" ss:StyleID="s63"><Data ss:Type="Number">0.61982154199999995</Data></Cell>
    <Cell ss:StyleID="s63"><Data ss:Type="Number">0.54300291499999997</Data></Cell>
    <Cell ss:StyleID="s63"><Data ss:Type="Number">0.52144702799999998</Data></Cell>
    <Cell ss:StyleID="s63"><Data ss:Type="Number">0.69587345300000003</Data></Cell>
    <Cell ss:StyleID="s63"><Data ss:Type="Number">0.63125385999999994</Data></Cell>
    <Cell ss:StyleID="s63"><Data ss:Type="Number">0.60893228700000002</Data></Cell>
    <Cell ss:StyleID="s63"><Data ss:Type="Number">0.60776846900000003</Data></Cell>
    <Cell ss:StyleID="s63"><Data ss:Type="Number">0.53274492500000004</Data></Cell>
    <Cell ss:StyleID="s63"><Data ss:Type="Number">0.46465028400000002</Data></Cell>
    <Cell ss:StyleID="s63"><Data ss:Type="Number">0.53544415099999998</Data></Cell>
    <Cell ss:StyleID="s63"><Data ss:Type="Number">0.68827652100000003</Data></Cell>
    <Cell ss:StyleID="s63"><Data ss:Type="Number">0.65679911400000002</Data></Cell>
    <Cell ss:StyleID="s63"><Data ss:Type="Number">0.54110996899999997</Data></Cell>
    <Cell ss:StyleID="s63"><Data ss:Type="Number">0.44217166899999999</Data></Cell>
    <Cell ss:StyleID="s63"><Data ss:Type="Number">0.52183327300000004</Data></Cell>
    <Cell ss:StyleID="s63"><Data ss:Type="Number">0.51850507999999995</Data></Cell>
    <Cell ss:StyleID="s63"><Data ss:Type="Number">0.67848810100000001</Data></Cell>
    <Cell ss:StyleID="s63"><Data ss:Type="Number">0.62829989399999997</Data></Cell>
    <Cell ss:StyleID="s63"><Data ss:Type="Number">0.60258249600000002</Data></Cell>
    <Cell ss:StyleID="s63"><Data ss:Type="Number">0.58478460099999996</Data></Cell>
    <Cell ss:StyleID="s63"><Data ss:Type="Number">0.66535365599999996</Data></Cell>
    <Cell ss:StyleID="s63"><Data ss:Type="Number">0.60111966400000005</Data></Cell>
    <Cell ss:StyleID="s63"><Data ss:Type="Number">0.67207678900000001</Data></Cell>
    <Cell ss:StyleID="s63"><Data ss:Type="Number">0.64438192999999999</Data></Cell>
    <Cell ss:StyleID="s63"><Data ss:Type="Number">0.52379146899999995</Data></Cell>
    <Cell ss:StyleID="s63"><Data ss:Type="Number">0.46290909099999999</Data></Cell>
    <Cell ss:StyleID="s63"><Data ss:Type="Number">0.49866855999999998</Data></Cell>
    <Cell ss:StyleID="s63"><Data ss:Type="Number">0.52950760299999999</Data></Cell>
    <Cell ss:StyleID="s63"><Data ss:Type="Number">0.66408105100000003</Data></Cell>
    <Cell ss:StyleID="s63"><Data ss:Type="Number">0.64808652200000005</Data></Cell>
    <Cell ss:StyleID="s63"><Data ss:Type="Number">0.66113481900000004</Data></Cell>
    <Cell ss:StyleID="s63"><Data ss:Type="Number">0.67784522000000003</Data></Cell>
    <Cell ss:StyleID="s63"><Data ss:Type="Number">0.83487618600000002</Data></Cell>
    <Cell ss:StyleID="s63"><Data ss:Type="Number">0.73874445099999997</Data></Cell>
    <Cell ss:StyleID="s63"><Data ss:Type="Number">0.65098104400000001</Data></Cell>
    <Cell ss:StyleID="s63"><Data ss:Type="Number">0.66318328000000004</Data></Cell>
    <Cell ss:StyleID="s63"><Data ss:Type="Number">0.467186147</Data></Cell>
    <Cell ss:StyleID="s63"><Data ss:Type="Number">0.74586776899999996</Data></Cell>
    <Cell ss:StyleID="s63"><Data ss:Type="Number">0.68968192399999995</Data></Cell>
   </Row>
   <Row ss:AutoFitHeight="0">
    <Cell><Data ss:Type="String">TDa0100004</Data></Cell>
    <Cell><Data ss:Type="Number">2</Data></Cell>
    <Cell ss:StyleID="s63"><Data ss:Type="Number">0.61982154199999995</Data></Cell>
    <Cell ss:StyleID="s63"/>
    <Cell ss:StyleID="s63"><Data ss:Type="Number">0.64109173600000002</Data></Cell>
    <Cell ss:StyleID="s63"><Data ss:Type="Number">0.63331902100000004</Data></Cell>
    <Cell ss:StyleID="s63"><Data ss:Type="Number">0.59394347199999997</Data></Cell>
    <Cell ss:StyleID="s63"><Data ss:Type="Number">0.65009612699999997</Data></Cell>
    <Cell ss:StyleID="s63"><Data ss:Type="Number">0.62899332699999999</Data></Cell>
    <Cell ss:StyleID="s63"><Data ss:Type="Number">0.69228778499999999</Data></Cell>
    <Cell ss:StyleID="s63"><Data ss:Type="Number">0.68639388400000001</Data></Cell>
    <Cell ss:StyleID="s63"><Data ss:Type="Number">0.69668722199999999</Data></Cell>
    <Cell ss:StyleID="s63"><Data ss:Type="Number">0.70476721499999995</Data></Cell>
    <Cell ss:StyleID="s63"><Data ss:Type="Number">0.72509352900000001</Data></Cell>
    <Cell ss:StyleID="s63"><Data ss:Type="Number">0.66680773000000004</Data></Cell>
    <Cell ss:StyleID="s63"><Data ss:Type="Number">0.71677943200000005</Data></Cell>
    <Cell ss:StyleID="s63"><Data ss:Type="Number">0.63117585200000004</Data></Cell>
    <Cell ss:StyleID="s63"><Data ss:Type="Number">0.65045682299999996</Data></Cell>
    <Cell ss:StyleID="s63"><Data ss:Type="Number">0.64811250899999995</Data></Cell>
    <Cell ss:StyleID="s63"><Data ss:Type="Number">0.70365803500000002</Data></Cell>
    <Cell ss:StyleID="s63"><Data ss:Type="Number">0.65767698399999996</Data></Cell>
    <Cell ss:StyleID="s63"><Data ss:Type="Number">0.64406254799999996</Data></Cell>
    <Cell ss:StyleID="s63"><Data ss:Type="Number">0.67591463399999996</Data></Cell>
    <Cell ss:StyleID="s63"><Data ss:Type="Number">0.65906307399999997</Data></Cell>
    <Cell ss:StyleID="s63"><Data ss:Type="Number">0.677976103</Data></Cell>
    <Cell ss:StyleID="s63"><Data ss:Type="Number">0.68097215799999999</Data></Cell>
    <Cell ss:StyleID="s63"><Data ss:Type="Number">0.66208911599999998</Data></Cell>
    <Cell ss:StyleID="s63"><Data ss:Type="Number">0.629989044</Data></Cell>
    <Cell ss:StyleID="s63"><Data ss:Type="Number">0.59129654600000003</Data></Cell>
    <Cell ss:StyleID="s63"><Data ss:Type="Number">0.58831460700000004</Data></Cell>
    <Cell ss:StyleID="s63"><Data ss:Type="Number">0.57270728599999998</Data></Cell>
    <Cell ss:StyleID="s63"><Data ss:Type="Number">0.625803624</Data></Cell>
    <Cell ss:StyleID="s63"><Data ss:Type="Number">0.69644393500000001</Data></Cell>
    <Cell ss:StyleID="s63"><Data ss:Type="Number">0.64702508999999997</Data></Cell>
    <Cell ss:StyleID="s63"><Data ss:Type="Number">0.63039479300000001</Data></Cell>
    <Cell ss:StyleID="s63"><Data ss:Type="Number">0.54707044100000002</Data></Cell>
    <Cell ss:StyleID="s63"><Data ss:Type="Number">0.63458891299999998</Data></Cell>
    <Cell ss:StyleID="s63"><Data ss:Type="Number">0.73885261800000002</Data></Cell>
    <Cell ss:StyleID="s63"><Data ss:Type="Number">0.74343352299999999</Data></Cell>
    <Cell ss:StyleID="s63"><Data ss:Type="Number">0.667300122</Data></Cell>
    <Cell ss:StyleID="s63"><Data ss:Type="Number">0.62792915500000002</Data></Cell>
    <Cell ss:StyleID="s63"><Data ss:Type="Number">0.67543983100000005</Data></Cell>
   </Row>
   <Row ss:AutoFitHeight="0">
    <Cell><Data ss:Type="String">TDa0100029</Data></Cell>
    <Cell><Data ss:Type="Number">2</Data></Cell>
    <Cell ss:StyleID="s63"><Data ss:Type="Number">0.54300291499999997</Data></Cell>
    <Cell ss:StyleID="s63"><Data ss:Type="Number">0.64109173600000002</Data></Cell>
    <Cell ss:StyleID="s63"/>
    <Cell ss:StyleID="s63"><Data ss:Type="Number">0.56262135899999999</Data></Cell>
    <Cell ss:StyleID="s63"><Data ss:Type="Number">0.67645466799999998</Data></Cell>
    <Cell ss:StyleID="s63"><Data ss:Type="Number">0.662580269</Data></Cell>
    <Cell ss:StyleID="s63"><Data ss:Type="Number">0.63890991699999999</Data></Cell>
    <Cell ss:StyleID="s63"><Data ss:Type="Number">0.674901741</Data></Cell>
    <Cell ss:StyleID="s63"><Data ss:Type="Number">0.65100250599999998</Data></Cell>
    <Cell ss:StyleID="s63"><Data ss:Type="Number">0.637878053</Data></Cell>
    <Cell ss:StyleID="s63"><Data ss:Type="Number">0.67577525299999996</Data></Cell>
    <Cell ss:StyleID="s63"><Data ss:Type="Number">0.66973192000000004</Data></Cell>
    <Cell ss:StyleID="s63"><Data ss:Type="Number">0.65611136599999997</Data></Cell>
    <Cell ss:StyleID="s63"><Data ss:Type="Number">0.64499769500000004</Data></Cell>
    <Cell ss:StyleID="s63"><Data ss:Type="Number">0.568936314</Data></Cell>
    <Cell ss:StyleID="s63"><Data ss:Type="Number">0.58843085100000003</Data></Cell>
    <Cell ss:StyleID="s63"><Data ss:Type="Number">0.58428093599999997</Data></Cell>
    <Cell ss:StyleID="s63"><Data ss:Type="Number">0.69495549000000001</Data></Cell>
    <Cell ss:StyleID="s63"><Data ss:Type="Number">0.70454545499999999</Data></Cell>
    <Cell ss:StyleID="s63"><Data ss:Type="Number">0.67756169300000002</Data></Cell>
    <Cell ss:StyleID="s63"><Data ss:Type="Number">0.63186625699999999</Data></Cell>
    <Cell ss:StyleID="s63"><Data ss:Type="Number">0.63731267899999999</Data></Cell>
    <Cell ss:StyleID="s63"><Data ss:Type="Number">0.66688092600000004</Data></Cell>
    <Cell ss:StyleID="s63"><Data ss:Type="Number">0.68904359400000004</Data></Cell>
    <Cell ss:StyleID="s63"><Data ss:Type="Number">0.68707483000000003</Data></Cell>
    <Cell ss:StyleID="s63"><Data ss:Type="Number">0.60279889399999997</Data></Cell>
    <Cell ss:StyleID="s63"><Data ss:Type="Number">0.59147224499999995</Data></Cell>
    <Cell ss:StyleID="s63"><Data ss:Type="Number">0.64148309000000003</Data></Cell>
    <Cell ss:StyleID="s63"><Data ss:Type="Number">0.65918497300000001</Data></Cell>
    <Cell ss:StyleID="s63"><Data ss:Type="Number">0.68447990400000003</Data></Cell>
    <Cell ss:StyleID="s63"><Data ss:Type="Number">0.65048854700000003</Data></Cell>
    <Cell ss:StyleID="s63"><Data ss:Type="Number">0.704431315</Data></Cell>
    <Cell ss:StyleID="s63"><Data ss:Type="Number">0.68519328999999995</Data></Cell>
    <Cell ss:StyleID="s63"><Data ss:Type="Number">0.70419894999999999</Data></Cell>
    <Cell ss:StyleID="s63"><Data ss:Type="Number">0.71277798699999995</Data></Cell>
    <Cell ss:StyleID="s63"><Data ss:Type="Number">0.70589140100000003</Data></Cell>
    <Cell ss:StyleID="s63"><Data ss:Type="Number">0.69489471300000005</Data></Cell>
    <Cell ss:StyleID="s63"><Data ss:Type="Number">0.62230919799999995</Data></Cell>
    <Cell ss:StyleID="s63"><Data ss:Type="Number">0.67085924299999999</Data></Cell>
    <Cell ss:StyleID="s63"><Data ss:Type="Number">0.70998672399999996</Data></Cell>
   </Row>
   <Row ss:AutoFitHeight="0">
    <Cell><Data ss:Type="String">TDa0100041</Data></Cell>
    <Cell><Data ss:Type="Number">2</Data></Cell>
    <Cell ss:StyleID="s63"><Data ss:Type="Number">0.52144702799999998</Data></Cell>
    <Cell ss:StyleID="s63"><Data ss:Type="Number">0.63331902100000004</Data></Cell>
    <Cell ss:StyleID="s63"><Data ss:Type="Number">0.56262135899999999</Data></Cell>
    <Cell ss:StyleID="s63"/>
    <Cell ss:StyleID="s63"><Data ss:Type="Number">0.63919149500000005</Data></Cell>
    <Cell ss:StyleID="s63"><Data ss:Type="Number">0.66333104899999995</Data></Cell>
    <Cell ss:StyleID="s63"><Data ss:Type="Number">0.61963101799999998</Data></Cell>
    <Cell ss:StyleID="s63"><Data ss:Type="Number">0.579543845</Data></Cell>
    <Cell ss:StyleID="s63"><Data ss:Type="Number">0.68491779799999997</Data></Cell>
    <Cell ss:StyleID="s63"><Data ss:Type="Number">0.64117647099999997</Data></Cell>
    <Cell ss:StyleID="s63"><Data ss:Type="Number">0.66478260899999997</Data></Cell>
    <Cell ss:StyleID="s63"><Data ss:Type="Number">0.61325630900000005</Data></Cell>
    <Cell ss:StyleID="s63"><Data ss:Type="Number">0.612788632</Data></Cell>
    <Cell ss:StyleID="s63"><Data ss:Type="Number">0.64729574199999995</Data></Cell>
    <Cell ss:StyleID="s63"><Data ss:Type="Number">0.57206068300000001</Data></Cell>
    <Cell ss:StyleID="s63"><Data ss:Type="Number">0.62689050199999996</Data></Cell>
    <Cell ss:StyleID="s63"><Data ss:Type="Number">0.62290842700000004</Data></Cell>
    <Cell ss:StyleID="s63"><Data ss:Type="Number">0.69426663</Data></Cell>
    <Cell ss:StyleID="s63"><Data ss:Type="Number">0.69439013400000005</Data></Cell>
    <Cell ss:StyleID="s63"><Data ss:Type="Number">0.65629354399999995</Data></Cell>
    <Cell ss:StyleID="s63"><Data ss:Type="Number">0.69492039400000005</Data></Cell>
    <Cell ss:StyleID="s63"><Data ss:Type="Number">0.68683812399999999</Data></Cell>
    <Cell ss:StyleID="s63"><Data ss:Type="Number">0.70093594599999998</Data></Cell>
    <Cell ss:StyleID="s63"><Data ss:Type="Number">0.71116504899999999</Data></Cell>
    <Cell ss:StyleID="s63"><Data ss:Type="Number">0.69385699899999997</Data></Cell>
    <Cell ss:StyleID="s63"><Data ss:Type="Number">0.64192891799999996</Data></Cell>
    <Cell ss:StyleID="s63"><Data ss:Type="Number">0.58147304499999997</Data></Cell>
    <Cell ss:StyleID="s63"><Data ss:Type="Number">0.58230921000000002</Data></Cell>
    <Cell ss:StyleID="s63"><Data ss:Type="Number">0.60784919699999995</Data></Cell>
    <Cell ss:StyleID="s63"><Data ss:Type="Number">0.590386941</Data></Cell>
    <Cell ss:StyleID="s63"><Data ss:Type="Number">0.64379232500000005</Data></Cell>
    <Cell ss:StyleID="s63"><Data ss:Type="Number">0.66581123499999995</Data></Cell>
    <Cell ss:StyleID="s63"><Data ss:Type="Number">0.66759195000000005</Data></Cell>
    <Cell ss:StyleID="s63"><Data ss:Type="Number">0.67216094999999998</Data></Cell>
    <Cell ss:StyleID="s63"><Data ss:Type="Number">0.67026761599999996</Data></Cell>
    <Cell ss:StyleID="s63"><Data ss:Type="Number">0.68247694299999995</Data></Cell>
    <Cell ss:StyleID="s63"><Data ss:Type="Number">0.70957789900000001</Data></Cell>
    <Cell ss:StyleID="s63"><Data ss:Type="Number">0.605526919</Data></Cell>
    <Cell ss:StyleID="s63"><Data ss:Type="Number">0.66524178499999997</Data></Cell>
    <Cell ss:StyleID="s63"><Data ss:Type="Number">0.700278552</Data></Cell>
   </Row>
   <Row ss:AutoFitHeight="0">
    <Cell><Data ss:Type="String">TDa0100299</Data></Cell>
    <Cell><Data ss:Type="Number">2</Data></Cell>
    <Cell ss:StyleID="s63"><Data ss:Type="Number">0.69587345300000003</Data></Cell>
    <Cell ss:StyleID="s63"><Data ss:Type="Number">0.59394347199999997</Data></Cell>
    <Cell ss:StyleID="s63"><Data ss:Type="Number">0.67645466799999998</Data></Cell>
    <Cell ss:StyleID="s63"><Data ss:Type="Number">0.63919149500000005</Data></Cell>
    <Cell ss:StyleID="s63"/>
    <Cell ss:StyleID="s63"><Data ss:Type="Number">0.60542168699999999</Data></Cell>
    <Cell ss:StyleID="s63"><Data ss:Type="Number">0.60519307600000005</Data></Cell>
    <Cell ss:StyleID="s63"><Data ss:Type="Number">0.67688022299999995</Data></Cell>
    <Cell ss:StyleID="s63"><Data ss:Type="Number">0.678057083</Data></Cell>
    <Cell ss:StyleID="s63"><Data ss:Type="Number">0.67073661600000001</Data></Cell>
    <Cell ss:StyleID="s63"><Data ss:Type="Number">0.67622414200000003</Data></Cell>
    <Cell ss:StyleID="s63"><Data ss:Type="Number">0.68899646699999995</Data></Cell>
    <Cell ss:StyleID="s63"><Data ss:Type="Number">0.65558319200000004</Data></Cell>
    <Cell ss:StyleID="s63"><Data ss:Type="Number">0.66311964700000003</Data></Cell>
    <Cell ss:StyleID="s63"><Data ss:Type="Number">0.72395632600000004</Data></Cell>
    <Cell ss:StyleID="s63"><Data ss:Type="Number">0.69428085299999998</Data></Cell>
    <Cell ss:StyleID="s63"><Data ss:Type="Number">0.69237844900000001</Data></Cell>
    <Cell ss:StyleID="s63"><Data ss:Type="Number">0.65290880500000004</Data></Cell>
    <Cell ss:StyleID="s63"><Data ss:Type="Number">0.71835697099999996</Data></Cell>
    <Cell ss:StyleID="s63"><Data ss:Type="Number">0.73336860199999998</Data></Cell>
    <Cell ss:StyleID="s63"><Data ss:Type="Number">0.69472672300000005</Data></Cell>
    <Cell ss:StyleID="s63"><Data ss:Type="Number">0.75723368400000002</Data></Cell>
    <Cell ss:StyleID="s63"><Data ss:Type="Number">0.68464228100000002</Data></Cell>
    <Cell ss:StyleID="s63"><Data ss:Type="Number">0.70926078599999998</Data></Cell>
    <Cell ss:StyleID="s63"><Data ss:Type="Number">0.69785956699999996</Data></Cell>
    <Cell ss:StyleID="s63"><Data ss:Type="Number">0.65391646699999995</Data></Cell>
    <Cell ss:StyleID="s63"><Data ss:Type="Number">0.68257848700000001</Data></Cell>
    <Cell ss:StyleID="s63"><Data ss:Type="Number">0.675375065</Data></Cell>
    <Cell ss:StyleID="s63"><Data ss:Type="Number">0.70263192399999996</Data></Cell>
    <Cell ss:StyleID="s63"><Data ss:Type="Number">0.65668111900000004</Data></Cell>
    <Cell ss:StyleID="s63"><Data ss:Type="Number">0.70727889399999999</Data></Cell>
    <Cell ss:StyleID="s63"><Data ss:Type="Number">0.66092179100000004</Data></Cell>
    <Cell ss:StyleID="s63"><Data ss:Type="Number">0.61027270300000003</Data></Cell>
    <Cell ss:StyleID="s63"><Data ss:Type="Number">0.48200794000000002</Data></Cell>
    <Cell ss:StyleID="s63"><Data ss:Type="Number">0.56986101</Data></Cell>
    <Cell ss:StyleID="s63"><Data ss:Type="Number">0.77012922500000003</Data></Cell>
    <Cell ss:StyleID="s63"><Data ss:Type="Number">0.72087132700000001</Data></Cell>
    <Cell ss:StyleID="s63"><Data ss:Type="Number">0.60899699200000001</Data></Cell>
    <Cell ss:StyleID="s63"><Data ss:Type="Number">0.57460732999999997</Data></Cell>
    <Cell ss:StyleID="s63"><Data ss:Type="Number">0.68356710799999998</Data></Cell>
   </Row>
   <Row ss:AutoFitHeight="0">
    <Cell><Data ss:Type="String">TDa0700135</Data></Cell>
    <Cell><Data ss:Type="Number">2</Data></Cell>
    <Cell ss:StyleID="s63"><Data ss:Type="Number">0.63125385999999994</Data></Cell>
    <Cell ss:StyleID="s63"><Data ss:Type="Number">0.65009612699999997</Data></Cell>
    <Cell ss:StyleID="s63"><Data ss:Type="Number">0.662580269</Data></Cell>
    <Cell ss:StyleID="s63"><Data ss:Type="Number">0.66333104899999995</Data></Cell>
    <Cell ss:StyleID="s63"><Data ss:Type="Number">0.60542168699999999</Data></Cell>
    <Cell ss:StyleID="s63"/>
    <Cell ss:StyleID="s63"><Data ss:Type="Number">0.51714801399999999</Data></Cell>
    <Cell ss:StyleID="s63"><Data ss:Type="Number">0.68620953399999995</Data></Cell>
    <Cell ss:StyleID="s63"><Data ss:Type="Number">0.59784055599999997</Data></Cell>
    <Cell ss:StyleID="s63"><Data ss:Type="Number">0.58276125099999998</Data></Cell>
    <Cell ss:StyleID="s63"><Data ss:Type="Number">0.639243228</Data></Cell>
    <Cell ss:StyleID="s63"><Data ss:Type="Number">0.70052515199999998</Data></Cell>
    <Cell ss:StyleID="s63"><Data ss:Type="Number">0.71891174499999999</Data></Cell>
    <Cell ss:StyleID="s63"><Data ss:Type="Number">0.59678354099999997</Data></Cell>
    <Cell ss:StyleID="s63"><Data ss:Type="Number">0.69345112900000005</Data></Cell>
    <Cell ss:StyleID="s63"><Data ss:Type="Number">0.64700780599999996</Data></Cell>
    <Cell ss:StyleID="s63"><Data ss:Type="Number">0.64291945299999997</Data></Cell>
    <Cell ss:StyleID="s63"><Data ss:Type="Number">0.66223698799999997</Data></Cell>
    <Cell ss:StyleID="s63"><Data ss:Type="Number">0.72081073399999995</Data></Cell>
    <Cell ss:StyleID="s63"><Data ss:Type="Number">0.71743486999999995</Data></Cell>
    <Cell ss:StyleID="s63"><Data ss:Type="Number">0.69274893400000004</Data></Cell>
    <Cell ss:StyleID="s63"><Data ss:Type="Number">0.72676896800000002</Data></Cell>
    <Cell ss:StyleID="s63"><Data ss:Type="Number">0.63509085499999995</Data></Cell>
    <Cell ss:StyleID="s63"><Data ss:Type="Number">0.71267233799999996</Data></Cell>
    <Cell ss:StyleID="s63"><Data ss:Type="Number">0.67007672600000001</Data></Cell>
    <Cell ss:StyleID="s63"><Data ss:Type="Number">0.63324175800000004</Data></Cell>
    <Cell ss:StyleID="s63"><Data ss:Type="Number">0.656895589</Data></Cell>
    <Cell ss:StyleID="s63"><Data ss:Type="Number">0.71922821000000003</Data></Cell>
    <Cell ss:StyleID="s63"><Data ss:Type="Number">0.74496825600000005</Data></Cell>
    <Cell ss:StyleID="s63"><Data ss:Type="Number">0.70350877199999995</Data></Cell>
    <Cell ss:StyleID="s63"><Data ss:Type="Number">0.74622234200000004</Data></Cell>
    <Cell ss:StyleID="s63"><Data ss:Type="Number">0.68964110899999997</Data></Cell>
    <Cell ss:StyleID="s63"><Data ss:Type="Number">0.69298941800000002</Data></Cell>
    <Cell ss:StyleID="s63"><Data ss:Type="Number">0.651182331</Data></Cell>
    <Cell ss:StyleID="s63"><Data ss:Type="Number">0.63325544199999995</Data></Cell>
    <Cell ss:StyleID="s63"><Data ss:Type="Number">0.70792148099999996</Data></Cell>
    <Cell ss:StyleID="s63"><Data ss:Type="Number">0.72024291500000004</Data></Cell>
    <Cell ss:StyleID="s63"><Data ss:Type="Number">0.49910125799999999</Data></Cell>
    <Cell ss:StyleID="s63"><Data ss:Type="Number">0.68311754899999999</Data></Cell>
    <Cell ss:StyleID="s63"><Data ss:Type="Number">0.713291393</Data></Cell>
   </Row>
   <Row ss:AutoFitHeight="0">
    <Cell><Data ss:Type="String">TDa0700154</Data></Cell>
    <Cell><Data ss:Type="Number">2</Data></Cell>
    <Cell ss:StyleID="s63"><Data ss:Type="Number">0.60893228700000002</Data></Cell>
    <Cell ss:StyleID="s63"><Data ss:Type="Number">0.62899332699999999</Data></Cell>
    <Cell ss:StyleID="s63"><Data ss:Type="Number">0.63890991699999999</Data></Cell>
    <Cell ss:StyleID="s63"><Data ss:Type="Number">0.61963101799999998</Data></Cell>
    <Cell ss:StyleID="s63"><Data ss:Type="Number">0.60519307600000005</Data></Cell>
    <Cell ss:StyleID="s63"><Data ss:Type="Number">0.51714801399999999</Data></Cell>
    <Cell ss:StyleID="s63"/>
    <Cell ss:StyleID="s63"><Data ss:Type="Number">0.67667798400000001</Data></Cell>
    <Cell ss:StyleID="s63"><Data ss:Type="Number">0.62985865699999999</Data></Cell>
    <Cell ss:StyleID="s63"><Data ss:Type="Number">0.59775419200000002</Data></Cell>
    <Cell ss:StyleID="s63"><Data ss:Type="Number">0.661880833</Data></Cell>
    <Cell ss:StyleID="s63"><Data ss:Type="Number">0.64895330100000004</Data></Cell>
    <Cell ss:StyleID="s63"><Data ss:Type="Number">0.69309251299999997</Data></Cell>
    <Cell ss:StyleID="s63"><Data ss:Type="Number">0.58970937099999998</Data></Cell>
    <Cell ss:StyleID="s63"><Data ss:Type="Number">0.678566267</Data></Cell>
    <Cell ss:StyleID="s63"><Data ss:Type="Number">0.606281293</Data></Cell>
    <Cell ss:StyleID="s63"><Data ss:Type="Number">0.60557162399999998</Data></Cell>
    <Cell ss:StyleID="s63"><Data ss:Type="Number">0.64968696599999998</Data></Cell>
    <Cell ss:StyleID="s63"><Data ss:Type="Number">0.69536817100000003</Data></Cell>
    <Cell ss:StyleID="s63"><Data ss:Type="Number">0.72129238799999995</Data></Cell>
    <Cell ss:StyleID="s63"><Data ss:Type="Number">0.74238706899999996</Data></Cell>
    <Cell ss:StyleID="s63"><Data ss:Type="Number">0.73331411300000005</Data></Cell>
    <Cell ss:StyleID="s63"><Data ss:Type="Number">0.69823341999999999</Data></Cell>
    <Cell ss:StyleID="s63"><Data ss:Type="Number">0.71481924100000005</Data></Cell>
    <Cell ss:StyleID="s63"><Data ss:Type="Number">0.710012639</Data></Cell>
    <Cell ss:StyleID="s63"><Data ss:Type="Number">0.67216089499999998</Data></Cell>
    <Cell ss:StyleID="s63"><Data ss:Type="Number">0.682838422</Data></Cell>
    <Cell ss:StyleID="s63"><Data ss:Type="Number">0.65790968500000002</Data></Cell>
    <Cell ss:StyleID="s63"><Data ss:Type="Number">0.72221443600000002</Data></Cell>
    <Cell ss:StyleID="s63"><Data ss:Type="Number">0.64876092299999999</Data></Cell>
    <Cell ss:StyleID="s63"><Data ss:Type="Number">0.73820395699999997</Data></Cell>
    <Cell ss:StyleID="s63"><Data ss:Type="Number">0.71938844499999999</Data></Cell>
    <Cell ss:StyleID="s63"><Data ss:Type="Number">0.68983668499999995</Data></Cell>
    <Cell ss:StyleID="s63"><Data ss:Type="Number">0.68797438300000002</Data></Cell>
    <Cell ss:StyleID="s63"><Data ss:Type="Number">0.65894323899999996</Data></Cell>
    <Cell ss:StyleID="s63"><Data ss:Type="Number">0.66407510599999997</Data></Cell>
    <Cell ss:StyleID="s63"><Data ss:Type="Number">0.71882741500000003</Data></Cell>
    <Cell ss:StyleID="s63"><Data ss:Type="Number">0.49748206900000003</Data></Cell>
    <Cell ss:StyleID="s63"><Data ss:Type="Number">0.65148885000000001</Data></Cell>
    <Cell ss:StyleID="s63"><Data ss:Type="Number">0.71350688299999998</Data></Cell>
   </Row>
   <Row ss:AutoFitHeight="0">
    <Cell><Data ss:Type="String">TDa0800007</Data></Cell>
    <Cell><Data ss:Type="Number">2</Data></Cell>
    <Cell ss:StyleID="s63"><Data ss:Type="Number">0.60776846900000003</Data></Cell>
    <Cell ss:StyleID="s63"><Data ss:Type="Number">0.69228778499999999</Data></Cell>
    <Cell ss:StyleID="s63"><Data ss:Type="Number">0.674901741</Data></Cell>
    <Cell ss:StyleID="s63"><Data ss:Type="Number">0.579543845</Data></Cell>
    <Cell ss:StyleID="s63"><Data ss:Type="Number">0.67688022299999995</Data></Cell>
    <Cell ss:StyleID="s63"><Data ss:Type="Number">0.68620953399999995</Data></Cell>
    <Cell ss:StyleID="s63"><Data ss:Type="Number">0.67667798400000001</Data></Cell>
    <Cell ss:StyleID="s63"/>
    <Cell ss:StyleID="s63"><Data ss:Type="Number">0.67229178000000001</Data></Cell>
    <Cell ss:StyleID="s63"><Data ss:Type="Number">0.63498858400000002</Data></Cell>
    <Cell ss:StyleID="s63"><Data ss:Type="Number">0.64868603000000002</Data></Cell>
    <Cell ss:StyleID="s63"><Data ss:Type="Number">0.65194986099999996</Data></Cell>
    <Cell ss:StyleID="s63"><Data ss:Type="Number">0.52114983599999998</Data></Cell>
    <Cell ss:StyleID="s63"><Data ss:Type="Number">0.68466921999999997</Data></Cell>
    <Cell ss:StyleID="s63"><Data ss:Type="Number">0.67828602900000001</Data></Cell>
    <Cell ss:StyleID="s63"><Data ss:Type="Number">0.69342372900000004</Data></Cell>
    <Cell ss:StyleID="s63"><Data ss:Type="Number">0.69073569499999998</Data></Cell>
    <Cell ss:StyleID="s63"><Data ss:Type="Number">0.72547762500000001</Data></Cell>
    <Cell ss:StyleID="s63"><Data ss:Type="Number">0.70271029299999999</Data></Cell>
    <Cell ss:StyleID="s63"><Data ss:Type="Number">0.65462490900000003</Data></Cell>
    <Cell ss:StyleID="s63"><Data ss:Type="Number">0.69625835800000002</Data></Cell>
    <Cell ss:StyleID="s63"><Data ss:Type="Number">0.63861459099999995</Data></Cell>
    <Cell ss:StyleID="s63"><Data ss:Type="Number">0.73169420900000004</Data></Cell>
    <Cell ss:StyleID="s63"><Data ss:Type="Number">0.724390588</Data></Cell>
    <Cell ss:StyleID="s63"><Data ss:Type="Number">0.707964602</Data></Cell>
    <Cell ss:StyleID="s63"><Data ss:Type="Number">0.65535324100000003</Data></Cell>
    <Cell ss:StyleID="s63"><Data ss:Type="Number">0.62794566100000004</Data></Cell>
    <Cell ss:StyleID="s63"><Data ss:Type="Number">0.64499794700000002</Data></Cell>
    <Cell ss:StyleID="s63"><Data ss:Type="Number">0.65120541399999998</Data></Cell>
    <Cell ss:StyleID="s63"><Data ss:Type="Number">0.59456769099999995</Data></Cell>
    <Cell ss:StyleID="s63"><Data ss:Type="Number">0.68629873699999999</Data></Cell>
    <Cell ss:StyleID="s63"><Data ss:Type="Number">0.63935776</Data></Cell>
    <Cell ss:StyleID="s63"><Data ss:Type="Number">0.65648148100000003</Data></Cell>
    <Cell ss:StyleID="s63"><Data ss:Type="Number">0.67116805199999996</Data></Cell>
    <Cell ss:StyleID="s63"><Data ss:Type="Number">0.68760083000000005</Data></Cell>
    <Cell ss:StyleID="s63"><Data ss:Type="Number">0.65941927300000003</Data></Cell>
    <Cell ss:StyleID="s63"><Data ss:Type="Number">0.693749163</Data></Cell>
    <Cell ss:StyleID="s63"><Data ss:Type="Number">0.70294784600000004</Data></Cell>
    <Cell ss:StyleID="s63"><Data ss:Type="Number">0.62248628900000003</Data></Cell>
    <Cell ss:StyleID="s63"><Data ss:Type="Number">0.45725429000000001</Data></Cell>
   </Row>
   <Row ss:AutoFitHeight="0">
    <Cell><Data ss:Type="String">TDa0900026</Data></Cell>
    <Cell><Data ss:Type="Number">2</Data></Cell>
    <Cell ss:StyleID="s63"><Data ss:Type="Number">0.53274492500000004</Data></Cell>
    <Cell ss:StyleID="s63"><Data ss:Type="Number">0.68639388400000001</Data></Cell>
    <Cell ss:StyleID="s63"><Data ss:Type="Number">0.65100250599999998</Data></Cell>
    <Cell ss:StyleID="s63"><Data ss:Type="Number">0.68491779799999997</Data></Cell>
    <Cell ss:StyleID="s63"><Data ss:Type="Number">0.678057083</Data></Cell>
    <Cell ss:StyleID="s63"><Data ss:Type="Number">0.59784055599999997</Data></Cell>
    <Cell ss:StyleID="s63"><Data ss:Type="Number">0.62985865699999999</Data></Cell>
    <Cell ss:StyleID="s63"><Data ss:Type="Number">0.67229178000000001</Data></Cell>
    <Cell ss:StyleID="s63"/>
    <Cell ss:StyleID="s63"><Data ss:Type="Number">0.42530185599999998</Data></Cell>
    <Cell ss:StyleID="s63"><Data ss:Type="Number">0.4206994</Data></Cell>
    <Cell ss:StyleID="s63"><Data ss:Type="Number">0.71183233899999998</Data></Cell>
    <Cell ss:StyleID="s63"><Data ss:Type="Number">0.63900104700000004</Data></Cell>
    <Cell ss:StyleID="s63"><Data ss:Type="Number">0.49712029000000002</Data></Cell>
    <Cell ss:StyleID="s63"><Data ss:Type="Number">0.60585334800000001</Data></Cell>
    <Cell ss:StyleID="s63"><Data ss:Type="Number">0.64011116300000004</Data></Cell>
    <Cell ss:StyleID="s63"><Data ss:Type="Number">0.63272614000000005</Data></Cell>
    <Cell ss:StyleID="s63"><Data ss:Type="Number">0.630803907</Data></Cell>
    <Cell ss:StyleID="s63"><Data ss:Type="Number">0.69003115299999995</Data></Cell>
    <Cell ss:StyleID="s63"><Data ss:Type="Number">0.73677884599999999</Data></Cell>
    <Cell ss:StyleID="s63"><Data ss:Type="Number">0.664530599</Data></Cell>
    <Cell ss:StyleID="s63"><Data ss:Type="Number">0.73282097599999996</Data></Cell>
    <Cell ss:StyleID="s63"><Data ss:Type="Number">0.68879415300000002</Data></Cell>
    <Cell ss:StyleID="s63"><Data ss:Type="Number">0.68315722099999998</Data></Cell>
    <Cell ss:StyleID="s63"><Data ss:Type="Number">0.66888318000000002</Data></Cell>
    <Cell ss:StyleID="s63"><Data ss:Type="Number">0.59175465100000002</Data></Cell>
    <Cell ss:StyleID="s63"><Data ss:Type="Number">0.61885183499999996</Data></Cell>
    <Cell ss:StyleID="s63"><Data ss:Type="Number">0.626135675</Data></Cell>
    <Cell ss:StyleID="s63"><Data ss:Type="Number">0.63068003800000005</Data></Cell>
    <Cell ss:StyleID="s63"><Data ss:Type="Number">0.66543846699999998</Data></Cell>
    <Cell ss:StyleID="s63"><Data ss:Type="Number">0.67198419899999995</Data></Cell>
    <Cell ss:StyleID="s63"><Data ss:Type="Number">0.66563876700000002</Data></Cell>
    <Cell ss:StyleID="s63"><Data ss:Type="Number">0.66039632400000003</Data></Cell>
    <Cell ss:StyleID="s63"><Data ss:Type="Number">0.77997259600000002</Data></Cell>
    <Cell ss:StyleID="s63"><Data ss:Type="Number">0.69391540900000004</Data></Cell>
    <Cell ss:StyleID="s63"><Data ss:Type="Number">0.60759291800000004</Data></Cell>
    <Cell ss:StyleID="s63"><Data ss:Type="Number">0.64311759300000004</Data></Cell>
    <Cell ss:StyleID="s63"><Data ss:Type="Number">0.49067431900000003</Data></Cell>
    <Cell ss:StyleID="s63"><Data ss:Type="Number">0.71669967000000001</Data></Cell>
    <Cell ss:StyleID="s63"><Data ss:Type="Number">0.60814132099999996</Data></Cell>
   </Row>
   <Row ss:AutoFitHeight="0">
    <Cell><Data ss:Type="String">TDa0900128</Data></Cell>
    <Cell><Data ss:Type="Number">2</Data></Cell>
    <Cell ss:StyleID="s63"><Data ss:Type="Number">0.46465028400000002</Data></Cell>
    <Cell ss:StyleID="s63"><Data ss:Type="Number">0.69668722199999999</Data></Cell>
    <Cell ss:StyleID="s63"><Data ss:Type="Number">0.637878053</Data></Cell>
    <Cell ss:StyleID="s63"><Data ss:Type="Number">0.64117647099999997</Data></Cell>
    <Cell ss:StyleID="s63"><Data ss:Type="Number">0.67073661600000001</Data></Cell>
    <Cell ss:StyleID="s63"><Data ss:Type="Number">0.58276125099999998</Data></Cell>
    <Cell ss:StyleID="s63"><Data ss:Type="Number">0.59775419200000002</Data></Cell>
    <Cell ss:StyleID="s63"><Data ss:Type="Number">0.63498858400000002</Data></Cell>
    <Cell ss:StyleID="s63"><Data ss:Type="Number">0.42530185599999998</Data></Cell>
    <Cell ss:StyleID="s63"/>
    <Cell ss:StyleID="s63"><Data ss:Type="Number">0.43518684099999999</Data></Cell>
    <Cell ss:StyleID="s63"><Data ss:Type="Number">0.71555687400000001</Data></Cell>
    <Cell ss:StyleID="s63"><Data ss:Type="Number">0.65798192799999999</Data></Cell>
    <Cell ss:StyleID="s63"><Data ss:Type="Number">0.53824779300000003</Data></Cell>
    <Cell ss:StyleID="s63"><Data ss:Type="Number">0.61043590999999997</Data></Cell>
    <Cell ss:StyleID="s63"><Data ss:Type="Number">0.61134386100000004</Data></Cell>
    <Cell ss:StyleID="s63"><Data ss:Type="Number">0.605194805</Data></Cell>
    <Cell ss:StyleID="s63"><Data ss:Type="Number">0.582459485</Data></Cell>
    <Cell ss:StyleID="s63"><Data ss:Type="Number">0.65510471199999998</Data></Cell>
    <Cell ss:StyleID="s63"><Data ss:Type="Number">0.69824172299999998</Data></Cell>
    <Cell ss:StyleID="s63"><Data ss:Type="Number">0.65799011500000004</Data></Cell>
    <Cell ss:StyleID="s63"><Data ss:Type="Number">0.71357019899999996</Data></Cell>
    <Cell ss:StyleID="s63"><Data ss:Type="Number">0.649887785</Data></Cell>
    <Cell ss:StyleID="s63"><Data ss:Type="Number">0.66038679600000005</Data></Cell>
    <Cell ss:StyleID="s63"><Data ss:Type="Number">0.63574481599999999</Data></Cell>
    <Cell ss:StyleID="s63"><Data ss:Type="Number">0.57980286999999997</Data></Cell>
    <Cell ss:StyleID="s63"><Data ss:Type="Number">0.59137055800000005</Data></Cell>
    <Cell ss:StyleID="s63"><Data ss:Type="Number">0.62000932099999995</Data></Cell>
    <Cell ss:StyleID="s63"><Data ss:Type="Number">0.62489946900000004</Data></Cell>
    <Cell ss:StyleID="s63"><Data ss:Type="Number">0.68588793400000003</Data></Cell>
    <Cell ss:StyleID="s63"><Data ss:Type="Number">0.69669257699999998</Data></Cell>
    <Cell ss:StyleID="s63"><Data ss:Type="Number">0.64684410599999997</Data></Cell>
    <Cell ss:StyleID="s63"><Data ss:Type="Number">0.65839694699999995</Data></Cell>
    <Cell ss:StyleID="s63"><Data ss:Type="Number">0.80276066599999996</Data></Cell>
    <Cell ss:StyleID="s63"><Data ss:Type="Number">0.69988717600000006</Data></Cell>
    <Cell ss:StyleID="s63"><Data ss:Type="Number">0.60814995900000002</Data></Cell>
    <Cell ss:StyleID="s63"><Data ss:Type="Number">0.65873868300000005</Data></Cell>
    <Cell ss:StyleID="s63"><Data ss:Type="Number">0.47099538600000002</Data></Cell>
    <Cell ss:StyleID="s63"><Data ss:Type="Number">0.73677932400000001</Data></Cell>
    <Cell ss:StyleID="s63"><Data ss:Type="Number">0.65223336399999998</Data></Cell>
   </Row>
   <Row ss:AutoFitHeight="0">
    <Cell><Data ss:Type="String">TDa0900146</Data></Cell>
    <Cell><Data ss:Type="Number">2</Data></Cell>
    <Cell ss:StyleID="s63"><Data ss:Type="Number">0.53544415099999998</Data></Cell>
    <Cell ss:StyleID="s63"><Data ss:Type="Number">0.70476721499999995</Data></Cell>
    <Cell ss:StyleID="s63"><Data ss:Type="Number">0.67577525299999996</Data></Cell>
    <Cell ss:StyleID="s63"><Data ss:Type="Number">0.66478260899999997</Data></Cell>
    <Cell ss:StyleID="s63"><Data ss:Type="Number">0.67622414200000003</Data></Cell>
    <Cell ss:StyleID="s63"><Data ss:Type="Number">0.639243228</Data></Cell>
    <Cell ss:StyleID="s63"><Data ss:Type="Number">0.661880833</Data></Cell>
    <Cell ss:StyleID="s63"><Data ss:Type="Number">0.64868603000000002</Data></Cell>
    <Cell ss:StyleID="s63"><Data ss:Type="Number">0.4206994</Data></Cell>
    <Cell ss:StyleID="s63"><Data ss:Type="Number">0.43518684099999999</Data></Cell>
    <Cell ss:StyleID="s63"/>
    <Cell ss:StyleID="s63"><Data ss:Type="Number">0.727938011</Data></Cell>
    <Cell ss:StyleID="s63"><Data ss:Type="Number">0.659755918</Data></Cell>
    <Cell ss:StyleID="s63"><Data ss:Type="Number">0.53975095799999995</Data></Cell>
    <Cell ss:StyleID="s63"><Data ss:Type="Number">0.62333385600000002</Data></Cell>
    <Cell ss:StyleID="s63"><Data ss:Type="Number">0.65784268999999995</Data></Cell>
    <Cell ss:StyleID="s63"><Data ss:Type="Number">0.653604776</Data></Cell>
    <Cell ss:StyleID="s63"><Data ss:Type="Number">0.61999092700000002</Data></Cell>
    <Cell ss:StyleID="s63"><Data ss:Type="Number">0.682514858</Data></Cell>
    <Cell ss:StyleID="s63"><Data ss:Type="Number">0.68897882899999996</Data></Cell>
    <Cell ss:StyleID="s63"><Data ss:Type="Number">0.65257382600000002</Data></Cell>
    <Cell ss:StyleID="s63"><Data ss:Type="Number">0.72629668800000002</Data></Cell>
    <Cell ss:StyleID="s63"><Data ss:Type="Number">0.674961598</Data></Cell>
    <Cell ss:StyleID="s63"><Data ss:Type="Number">0.69408781100000005</Data></Cell>
    <Cell ss:StyleID="s63"><Data ss:Type="Number">0.65763846599999998</Data></Cell>
    <Cell ss:StyleID="s63"><Data ss:Type="Number">0.59669890000000003</Data></Cell>
    <Cell ss:StyleID="s63"><Data ss:Type="Number">0.61185819100000005</Data></Cell>
    <Cell ss:StyleID="s63"><Data ss:Type="Number">0.66072218100000002</Data></Cell>
    <Cell ss:StyleID="s63"><Data ss:Type="Number">0.59974404100000001</Data></Cell>
    <Cell ss:StyleID="s63"><Data ss:Type="Number">0.65942350299999997</Data></Cell>
    <Cell ss:StyleID="s63"><Data ss:Type="Number">0.69445272899999999</Data></Cell>
    <Cell ss:StyleID="s63"><Data ss:Type="Number">0.66260102899999995</Data></Cell>
    <Cell ss:StyleID="s63"><Data ss:Type="Number">0.65877117399999996</Data></Cell>
    <Cell ss:StyleID="s63"><Data ss:Type="Number">0.78517088700000004</Data></Cell>
    <Cell ss:StyleID="s63"><Data ss:Type="Number">0.71647044500000001</Data></Cell>
    <Cell ss:StyleID="s63"><Data ss:Type="Number">0.62940899800000005</Data></Cell>
    <Cell ss:StyleID="s63"><Data ss:Type="Number">0.67166617200000001</Data></Cell>
    <Cell ss:StyleID="s63"><Data ss:Type="Number">0.48093559800000002</Data></Cell>
    <Cell ss:StyleID="s63"><Data ss:Type="Number">0.72977557400000004</Data></Cell>
    <Cell ss:StyleID="s63"><Data ss:Type="Number">0.64693603700000002</Data></Cell>
   </Row>
   <Row ss:AutoFitHeight="0">
    <Cell><Data ss:Type="String">TDa0900217</Data></Cell>
    <Cell><Data ss:Type="Number">2</Data></Cell>
    <Cell ss:StyleID="s63"><Data ss:Type="Number">0.68827652100000003</Data></Cell>
    <Cell ss:StyleID="s63"><Data ss:Type="Number">0.72509352900000001</Data></Cell>
    <Cell ss:StyleID="s63"><Data ss:Type="Number">0.66973192000000004</Data></Cell>
    <Cell ss:StyleID="s63"><Data ss:Type="Number">0.61325630900000005</Data></Cell>
    <Cell ss:StyleID="s63"><Data ss:Type="Number">0.68899646699999995</Data></Cell>
    <Cell ss:StyleID="s63"><Data ss:Type="Number">0.70052515199999998</Data></Cell>
    <Cell ss:StyleID="s63"><Data ss:Type="Number">0.64895330100000004</Data></Cell>
    <Cell ss:StyleID="s63"><Data ss:Type="Number">0.65194986099999996</Data></Cell>
    <Cell ss:StyleID="s63"><Data ss:Type="Number">0.71183233899999998</Data></Cell>
    <Cell ss:StyleID="s63"><Data ss:Type="Number">0.71555687400000001</Data></Cell>
    <Cell ss:StyleID="s63"><Data ss:Type="Number">0.727938011</Data></Cell>
    <Cell ss:StyleID="s63"/>
    <Cell ss:StyleID="s63"><Data ss:Type="Number">0.67741462699999999</Data></Cell>
    <Cell ss:StyleID="s63"><Data ss:Type="Number">0.69208550000000002</Data></Cell>
    <Cell ss:StyleID="s63"><Data ss:Type="Number">0.72870939400000001</Data></Cell>
    <Cell ss:StyleID="s63"><Data ss:Type="Number">0.70093736100000004</Data></Cell>
    <Cell ss:StyleID="s63"><Data ss:Type="Number">0.69666117699999996</Data></Cell>
    <Cell ss:StyleID="s63"><Data ss:Type="Number">0.67541416200000004</Data></Cell>
    <Cell ss:StyleID="s63"><Data ss:Type="Number">0.70464790899999996</Data></Cell>
    <Cell ss:StyleID="s63"><Data ss:Type="Number">0.69256120499999996</Data></Cell>
    <Cell ss:StyleID="s63"><Data ss:Type="Number">0.76786513499999998</Data></Cell>
    <Cell ss:StyleID="s63"><Data ss:Type="Number">0.70500466299999998</Data></Cell>
    <Cell ss:StyleID="s63"><Data ss:Type="Number">0.74040731999999998</Data></Cell>
    <Cell ss:StyleID="s63"><Data ss:Type="Number">0.73791821599999996</Data></Cell>
    <Cell ss:StyleID="s63"><Data ss:Type="Number">0.75750675999999995</Data></Cell>
    <Cell ss:StyleID="s63"><Data ss:Type="Number">0.70593720900000001</Data></Cell>
    <Cell ss:StyleID="s63"><Data ss:Type="Number">0.698176028</Data></Cell>
    <Cell ss:StyleID="s63"><Data ss:Type="Number">0.68267681899999999</Data></Cell>
    <Cell ss:StyleID="s63"><Data ss:Type="Number">0.69763945299999996</Data></Cell>
    <Cell ss:StyleID="s63"><Data ss:Type="Number">0.54371451699999995</Data></Cell>
    <Cell ss:StyleID="s63"><Data ss:Type="Number">0.58846529800000003</Data></Cell>
    <Cell ss:StyleID="s63"><Data ss:Type="Number">0.66853849600000004</Data></Cell>
    <Cell ss:StyleID="s63"><Data ss:Type="Number">0.70673748999999997</Data></Cell>
    <Cell ss:StyleID="s63"><Data ss:Type="Number">0.72254335300000005</Data></Cell>
    <Cell ss:StyleID="s63"><Data ss:Type="Number">0.68357609200000002</Data></Cell>
    <Cell ss:StyleID="s63"><Data ss:Type="Number">0.59064994299999996</Data></Cell>
    <Cell ss:StyleID="s63"><Data ss:Type="Number">0.48260497000000002</Data></Cell>
    <Cell ss:StyleID="s63"><Data ss:Type="Number">0.72004906599999996</Data></Cell>
    <Cell ss:StyleID="s63"><Data ss:Type="Number">0.68699795799999996</Data></Cell>
    <Cell ss:StyleID="s63"><Data ss:Type="Number">0.64084720100000003</Data></Cell>
   </Row>
   <Row ss:AutoFitHeight="0">
    <Cell><Data ss:Type="String">TDa0900376</Data></Cell>
    <Cell><Data ss:Type="Number">2</Data></Cell>
    <Cell ss:StyleID="s63"><Data ss:Type="Number">0.65679911400000002</Data></Cell>
    <Cell ss:StyleID="s63"><Data ss:Type="Number">0.66680773000000004</Data></Cell>
    <Cell ss:StyleID="s63"><Data ss:Type="Number">0.65611136599999997</Data></Cell>
    <Cell ss:StyleID="s63"><Data ss:Type="Number">0.612788632</Data></Cell>
    <Cell ss:StyleID="s63"><Data ss:Type="Number">0.65558319200000004</Data></Cell>
    <Cell ss:StyleID="s63"><Data ss:Type="Number">0.71891174499999999</Data></Cell>
    <Cell ss:StyleID="s63"><Data ss:Type="Number">0.69309251299999997</Data></Cell>
    <Cell ss:StyleID="s63"><Data ss:Type="Number">0.52114983599999998</Data></Cell>
    <Cell ss:StyleID="s63"><Data ss:Type="Number">0.63900104700000004</Data></Cell>
    <Cell ss:StyleID="s63"><Data ss:Type="Number">0.65798192799999999</Data></Cell>
    <Cell ss:StyleID="s63"><Data ss:Type="Number">0.659755918</Data></Cell>
    <Cell ss:StyleID="s63"><Data ss:Type="Number">0.67741462699999999</Data></Cell>
    <Cell ss:StyleID="s63"/>
    <Cell ss:StyleID="s63"><Data ss:Type="Number">0.68874172199999995</Data></Cell>
    <Cell ss:StyleID="s63"><Data ss:Type="Number">0.58575949400000005</Data></Cell>
    <Cell ss:StyleID="s63"><Data ss:Type="Number">0.68602779800000002</Data></Cell>
    <Cell ss:StyleID="s63"><Data ss:Type="Number">0.68270079400000006</Data></Cell>
    <Cell ss:StyleID="s63"><Data ss:Type="Number">0.71113270399999995</Data></Cell>
    <Cell ss:StyleID="s63"><Data ss:Type="Number">0.71933751099999999</Data></Cell>
    <Cell ss:StyleID="s63"><Data ss:Type="Number">0.71252813199999998</Data></Cell>
    <Cell ss:StyleID="s63"><Data ss:Type="Number">0.69833256799999999</Data></Cell>
    <Cell ss:StyleID="s63"><Data ss:Type="Number">0.65591229399999995</Data></Cell>
    <Cell ss:StyleID="s63"><Data ss:Type="Number">0.73524330500000001</Data></Cell>
    <Cell ss:StyleID="s63"><Data ss:Type="Number">0.68945068700000001</Data></Cell>
    <Cell ss:StyleID="s63"><Data ss:Type="Number">0.712401434</Data></Cell>
    <Cell ss:StyleID="s63"><Data ss:Type="Number">0.66271635699999998</Data></Cell>
    <Cell ss:StyleID="s63"><Data ss:Type="Number">0.64848662099999999</Data></Cell>
    <Cell ss:StyleID="s63"><Data ss:Type="Number">0.64626647100000001</Data></Cell>
    <Cell ss:StyleID="s63"><Data ss:Type="Number">0.63730886899999994</Data></Cell>
    <Cell ss:StyleID="s63"><Data ss:Type="Number">0.55699765400000001</Data></Cell>
    <Cell ss:StyleID="s63"><Data ss:Type="Number">0.60325916599999996</Data></Cell>
    <Cell ss:StyleID="s63"><Data ss:Type="Number">0.61418736900000004</Data></Cell>
    <Cell ss:StyleID="s63"><Data ss:Type="Number">0.60449405199999995</Data></Cell>
    <Cell ss:StyleID="s63"><Data ss:Type="Number">0.65050956999999998</Data></Cell>
    <Cell ss:StyleID="s63"><Data ss:Type="Number">0.66625248500000001</Data></Cell>
    <Cell ss:StyleID="s63"><Data ss:Type="Number">0.65893341400000005</Data></Cell>
    <Cell ss:StyleID="s63"><Data ss:Type="Number">0.70956768199999998</Data></Cell>
    <Cell ss:StyleID="s63"><Data ss:Type="Number">0.74840971099999998</Data></Cell>
    <Cell ss:StyleID="s63"><Data ss:Type="Number">0.63115661300000003</Data></Cell>
    <Cell ss:StyleID="s63"><Data ss:Type="Number">0.45015105700000002</Data></Cell>
   </Row>
   <Row ss:AutoFitHeight="0">
    <Cell><Data ss:Type="String">TDa0900554</Data></Cell>
    <Cell><Data ss:Type="Number">2</Data></Cell>
    <Cell ss:StyleID="s63"><Data ss:Type="Number">0.54110996899999997</Data></Cell>
    <Cell ss:StyleID="s63"><Data ss:Type="Number">0.71677943200000005</Data></Cell>
    <Cell ss:StyleID="s63"><Data ss:Type="Number">0.64499769500000004</Data></Cell>
    <Cell ss:StyleID="s63"><Data ss:Type="Number">0.64729574199999995</Data></Cell>
    <Cell ss:StyleID="s63"><Data ss:Type="Number">0.66311964700000003</Data></Cell>
    <Cell ss:StyleID="s63"><Data ss:Type="Number">0.59678354099999997</Data></Cell>
    <Cell ss:StyleID="s63"><Data ss:Type="Number">0.58970937099999998</Data></Cell>
    <Cell ss:StyleID="s63"><Data ss:Type="Number">0.68466921999999997</Data></Cell>
    <Cell ss:StyleID="s63"><Data ss:Type="Number">0.49712029000000002</Data></Cell>
    <Cell ss:StyleID="s63"><Data ss:Type="Number">0.53824779300000003</Data></Cell>
    <Cell ss:StyleID="s63"><Data ss:Type="Number">0.53975095799999995</Data></Cell>
    <Cell ss:StyleID="s63"><Data ss:Type="Number">0.69208550000000002</Data></Cell>
    <Cell ss:StyleID="s63"><Data ss:Type="Number">0.68874172199999995</Data></Cell>
    <Cell ss:StyleID="s63"/>
    <Cell ss:StyleID="s63"><Data ss:Type="Number">0.64950316200000002</Data></Cell>
    <Cell ss:StyleID="s63"><Data ss:Type="Number">0.624809277</Data></Cell>
    <Cell ss:StyleID="s63"><Data ss:Type="Number">0.62099125399999999</Data></Cell>
    <Cell ss:StyleID="s63"><Data ss:Type="Number">0.64696485599999998</Data></Cell>
    <Cell ss:StyleID="s63"><Data ss:Type="Number">0.68833739299999996</Data></Cell>
    <Cell ss:StyleID="s63"><Data ss:Type="Number">0.705590622</Data></Cell>
    <Cell ss:StyleID="s63"><Data ss:Type="Number">0.677863777</Data></Cell>
    <Cell ss:StyleID="s63"><Data ss:Type="Number">0.74760104699999996</Data></Cell>
    <Cell ss:StyleID="s63"><Data ss:Type="Number">0.69339063400000001</Data></Cell>
    <Cell ss:StyleID="s63"><Data ss:Type="Number">0.70087840999999995</Data></Cell>
    <Cell ss:StyleID="s63"><Data ss:Type="Number">0.69735510899999997</Data></Cell>
    <Cell ss:StyleID="s63"><Data ss:Type="Number">0.61607716999999995</Data></Cell>
    <Cell ss:StyleID="s63"><Data ss:Type="Number">0.63402061899999995</Data></Cell>
    <Cell ss:StyleID="s63"><Data ss:Type="Number">0.64118336300000001</Data></Cell>
    <Cell ss:StyleID="s63"><Data ss:Type="Number">0.67063020200000001</Data></Cell>
    <Cell ss:StyleID="s63"><Data ss:Type="Number">0.66570605199999999</Data></Cell>
    <Cell ss:StyleID="s63"><Data ss:Type="Number">0.68344370899999995</Data></Cell>
    <Cell ss:StyleID="s63"><Data ss:Type="Number">0.67238176900000002</Data></Cell>
    <Cell ss:StyleID="s63"><Data ss:Type="Number">0.67656857299999995</Data></Cell>
    <Cell ss:StyleID="s63"><Data ss:Type="Number">0.78446255200000004</Data></Cell>
    <Cell ss:StyleID="s63"><Data ss:Type="Number">0.70787325999999995</Data></Cell>
    <Cell ss:StyleID="s63"><Data ss:Type="Number">0.65976597699999995</Data></Cell>
    <Cell ss:StyleID="s63"><Data ss:Type="Number">0.69111747899999998</Data></Cell>
    <Cell ss:StyleID="s63"><Data ss:Type="Number">0.46873515900000001</Data></Cell>
    <Cell ss:StyleID="s63"><Data ss:Type="Number">0.66298491400000004</Data></Cell>
    <Cell ss:StyleID="s63"><Data ss:Type="Number">0.69161253899999997</Data></Cell>
   </Row>
   <Row ss:AutoFitHeight="0">
    <Cell><Data ss:Type="String">TDa1000365</Data></Cell>
    <Cell><Data ss:Type="Number">2</Data></Cell>
    <Cell ss:StyleID="s63"><Data ss:Type="Number">0.44217166899999999</Data></Cell>
    <Cell ss:StyleID="s63"><Data ss:Type="Number">0.63117585200000004</Data></Cell>
    <Cell ss:StyleID="s63"><Data ss:Type="Number">0.568936314</Data></Cell>
    <Cell ss:StyleID="s63"><Data ss:Type="Number">0.57206068300000001</Data></Cell>
    <Cell ss:StyleID="s63"><Data ss:Type="Number">0.72395632600000004</Data></Cell>
    <Cell ss:StyleID="s63"><Data ss:Type="Number">0.69345112900000005</Data></Cell>
    <Cell ss:StyleID="s63"><Data ss:Type="Number">0.678566267</Data></Cell>
    <Cell ss:StyleID="s63"><Data ss:Type="Number">0.67828602900000001</Data></Cell>
    <Cell ss:StyleID="s63"><Data ss:Type="Number">0.60585334800000001</Data></Cell>
    <Cell ss:StyleID="s63"><Data ss:Type="Number">0.61043590999999997</Data></Cell>
    <Cell ss:StyleID="s63"><Data ss:Type="Number">0.62333385600000002</Data></Cell>
    <Cell ss:StyleID="s63"><Data ss:Type="Number">0.72870939400000001</Data></Cell>
    <Cell ss:StyleID="s63"><Data ss:Type="Number">0.58575949400000005</Data></Cell>
    <Cell ss:StyleID="s63"><Data ss:Type="Number">0.64950316200000002</Data></Cell>
    <Cell ss:StyleID="s63"/>
    <Cell ss:StyleID="s63"><Data ss:Type="Number">0.61524907900000003</Data></Cell>
    <Cell ss:StyleID="s63"><Data ss:Type="Number">0.60894125200000004</Data></Cell>
    <Cell ss:StyleID="s63"><Data ss:Type="Number">0.72248394000000005</Data></Cell>
    <Cell ss:StyleID="s63"><Data ss:Type="Number">0.698184688</Data></Cell>
    <Cell ss:StyleID="s63"><Data ss:Type="Number">0.66736706000000001</Data></Cell>
    <Cell ss:StyleID="s63"><Data ss:Type="Number">0.68283642200000005</Data></Cell>
    <Cell ss:StyleID="s63"><Data ss:Type="Number">0.70894003400000005</Data></Cell>
    <Cell ss:StyleID="s63"><Data ss:Type="Number">0.71145340899999998</Data></Cell>
    <Cell ss:StyleID="s63"><Data ss:Type="Number">0.69398995600000002</Data></Cell>
    <Cell ss:StyleID="s63"><Data ss:Type="Number">0.70893070499999999</Data></Cell>
    <Cell ss:StyleID="s63"><Data ss:Type="Number">0.624144264</Data></Cell>
    <Cell ss:StyleID="s63"><Data ss:Type="Number">0.61455902900000003</Data></Cell>
    <Cell ss:StyleID="s63"><Data ss:Type="Number">0.60715960599999996</Data></Cell>
    <Cell ss:StyleID="s63"><Data ss:Type="Number">0.59823471699999997</Data></Cell>
    <Cell ss:StyleID="s63"><Data ss:Type="Number">0.64161319900000002</Data></Cell>
    <Cell ss:StyleID="s63"><Data ss:Type="Number">0.665940902</Data></Cell>
    <Cell ss:StyleID="s63"><Data ss:Type="Number">0.686488078</Data></Cell>
    <Cell ss:StyleID="s63"><Data ss:Type="Number">0.698935415</Data></Cell>
    <Cell ss:StyleID="s63"><Data ss:Type="Number">0.77878365800000005</Data></Cell>
    <Cell ss:StyleID="s63"><Data ss:Type="Number">0.74918801899999998</Data></Cell>
    <Cell ss:StyleID="s63"><Data ss:Type="Number">0.66239850099999997</Data></Cell>
    <Cell ss:StyleID="s63"><Data ss:Type="Number">0.71229255400000002</Data></Cell>
    <Cell ss:StyleID="s63"><Data ss:Type="Number">0.61717937300000003</Data></Cell>
    <Cell ss:StyleID="s63"><Data ss:Type="Number">0.74137476999999996</Data></Cell>
    <Cell ss:StyleID="s63"><Data ss:Type="Number">0.72667429900000002</Data></Cell>
   </Row>
   <Row ss:AutoFitHeight="0">
    <Cell><Data ss:Type="String">TDa1000512</Data></Cell>
    <Cell><Data ss:Type="Number">2</Data></Cell>
    <Cell ss:StyleID="s63"><Data ss:Type="Number">0.52183327300000004</Data></Cell>
    <Cell ss:StyleID="s63"><Data ss:Type="Number">0.65045682299999996</Data></Cell>
    <Cell ss:StyleID="s63"><Data ss:Type="Number">0.58843085100000003</Data></Cell>
    <Cell ss:StyleID="s63"><Data ss:Type="Number">0.62689050199999996</Data></Cell>
    <Cell ss:StyleID="s63"><Data ss:Type="Number">0.69428085299999998</Data></Cell>
    <Cell ss:StyleID="s63"><Data ss:Type="Number">0.64700780599999996</Data></Cell>
    <Cell ss:StyleID="s63"><Data ss:Type="Number">0.606281293</Data></Cell>
    <Cell ss:StyleID="s63"><Data ss:Type="Number">0.69342372900000004</Data></Cell>
    <Cell ss:StyleID="s63"><Data ss:Type="Number">0.64011116300000004</Data></Cell>
    <Cell ss:StyleID="s63"><Data ss:Type="Number">0.61134386100000004</Data></Cell>
    <Cell ss:StyleID="s63"><Data ss:Type="Number">0.65784268999999995</Data></Cell>
    <Cell ss:StyleID="s63"><Data ss:Type="Number">0.70093736100000004</Data></Cell>
    <Cell ss:StyleID="s63"><Data ss:Type="Number">0.68602779800000002</Data></Cell>
    <Cell ss:StyleID="s63"><Data ss:Type="Number">0.624809277</Data></Cell>
    <Cell ss:StyleID="s63"><Data ss:Type="Number">0.61524907900000003</Data></Cell>
    <Cell ss:StyleID="s63"/>
    <Cell ss:StyleID="s63"><Data ss:Type="Number">3.3598184000000003E-2</Data></Cell>
    <Cell ss:StyleID="s63"><Data ss:Type="Number">0.69073966200000003</Data></Cell>
    <Cell ss:StyleID="s63"><Data ss:Type="Number">0.65137465400000005</Data></Cell>
    <Cell ss:StyleID="s63"><Data ss:Type="Number">0.66494845400000002</Data></Cell>
    <Cell ss:StyleID="s63"><Data ss:Type="Number">0.64846191799999997</Data></Cell>
    <Cell ss:StyleID="s63"><Data ss:Type="Number">0.70423636099999998</Data></Cell>
    <Cell ss:StyleID="s63"><Data ss:Type="Number">0.66792156899999999</Data></Cell>
    <Cell ss:StyleID="s63"><Data ss:Type="Number">0.65833471300000002</Data></Cell>
    <Cell ss:StyleID="s63"><Data ss:Type="Number">0.61080908199999995</Data></Cell>
    <Cell ss:StyleID="s63"><Data ss:Type="Number">0.61279517699999997</Data></Cell>
    <Cell ss:StyleID="s63"><Data ss:Type="Number">0.62603622999999997</Data></Cell>
    <Cell ss:StyleID="s63"><Data ss:Type="Number">0.67343310099999998</Data></Cell>
    <Cell ss:StyleID="s63"><Data ss:Type="Number">0.67725598499999995</Data></Cell>
    <Cell ss:StyleID="s63"><Data ss:Type="Number">0.71807747499999997</Data></Cell>
    <Cell ss:StyleID="s63"><Data ss:Type="Number">0.68842233399999997</Data></Cell>
    <Cell ss:StyleID="s63"><Data ss:Type="Number">0.68634632299999998</Data></Cell>
    <Cell ss:StyleID="s63"><Data ss:Type="Number">0.65365497100000003</Data></Cell>
    <Cell ss:StyleID="s63"><Data ss:Type="Number">0.727568349</Data></Cell>
    <Cell ss:StyleID="s63"><Data ss:Type="Number">0.69225951900000005</Data></Cell>
    <Cell ss:StyleID="s63"><Data ss:Type="Number">0.66361378500000001</Data></Cell>
    <Cell ss:StyleID="s63"><Data ss:Type="Number">0.66277128500000004</Data></Cell>
    <Cell ss:StyleID="s63"><Data ss:Type="Number">0.59892086300000003</Data></Cell>
    <Cell ss:StyleID="s63"><Data ss:Type="Number">0.722591804</Data></Cell>
    <Cell ss:StyleID="s63"><Data ss:Type="Number">0.73015196699999996</Data></Cell>
   </Row>
   <Row ss:AutoFitHeight="0">
    <Cell><Data ss:Type="String">TDa1000512a</Data></Cell>
    <Cell><Data ss:Type="Number">2</Data></Cell>
    <Cell ss:StyleID="s63"><Data ss:Type="Number">0.51850507999999995</Data></Cell>
    <Cell ss:StyleID="s63"><Data ss:Type="Number">0.64811250899999995</Data></Cell>
    <Cell ss:StyleID="s63"><Data ss:Type="Number">0.58428093599999997</Data></Cell>
    <Cell ss:StyleID="s63"><Data ss:Type="Number">0.62290842700000004</Data></Cell>
    <Cell ss:StyleID="s63"><Data ss:Type="Number">0.69237844900000001</Data></Cell>
    <Cell ss:StyleID="s63"><Data ss:Type="Number">0.64291945299999997</Data></Cell>
    <Cell ss:StyleID="s63"><Data ss:Type="Number">0.60557162399999998</Data></Cell>
    <Cell ss:StyleID="s63"><Data ss:Type="Number">0.69073569499999998</Data></Cell>
    <Cell ss:StyleID="s63"><Data ss:Type="Number">0.63272614000000005</Data></Cell>
    <Cell ss:StyleID="s63"><Data ss:Type="Number">0.605194805</Data></Cell>
    <Cell ss:StyleID="s63"><Data ss:Type="Number">0.653604776</Data></Cell>
    <Cell ss:StyleID="s63"><Data ss:Type="Number">0.69666117699999996</Data></Cell>
    <Cell ss:StyleID="s63"><Data ss:Type="Number">0.68270079400000006</Data></Cell>
    <Cell ss:StyleID="s63"><Data ss:Type="Number">0.62099125399999999</Data></Cell>
    <Cell ss:StyleID="s63"><Data ss:Type="Number">0.60894125200000004</Data></Cell>
    <Cell ss:StyleID="s63"><Data ss:Type="Number">3.3598184000000003E-2</Data></Cell>
    <Cell ss:StyleID="s63"/>
    <Cell ss:StyleID="s63"><Data ss:Type="Number">0.68898961800000003</Data></Cell>
    <Cell ss:StyleID="s63"><Data ss:Type="Number">0.64591184700000004</Data></Cell>
    <Cell ss:StyleID="s63"><Data ss:Type="Number">0.65876623400000001</Data></Cell>
    <Cell ss:StyleID="s63"><Data ss:Type="Number">0.64426419499999998</Data></Cell>
    <Cell ss:StyleID="s63"><Data ss:Type="Number">0.69853520199999997</Data></Cell>
    <Cell ss:StyleID="s63"><Data ss:Type="Number">0.66403661000000003</Data></Cell>
    <Cell ss:StyleID="s63"><Data ss:Type="Number">0.65372437900000002</Data></Cell>
    <Cell ss:StyleID="s63"><Data ss:Type="Number">0.60873755200000002</Data></Cell>
    <Cell ss:StyleID="s63"><Data ss:Type="Number">0.60570753099999997</Data></Cell>
    <Cell ss:StyleID="s63"><Data ss:Type="Number">0.62474957600000003</Data></Cell>
    <Cell ss:StyleID="s63"><Data ss:Type="Number">0.66820826499999997</Data></Cell>
    <Cell ss:StyleID="s63"><Data ss:Type="Number">0.67371507900000005</Data></Cell>
    <Cell ss:StyleID="s63"><Data ss:Type="Number">0.71313014600000002</Data></Cell>
    <Cell ss:StyleID="s63"><Data ss:Type="Number">0.68336397100000001</Data></Cell>
    <Cell ss:StyleID="s63"><Data ss:Type="Number">0.68126843699999995</Data></Cell>
    <Cell ss:StyleID="s63"><Data ss:Type="Number">0.65015434400000005</Data></Cell>
    <Cell ss:StyleID="s63"><Data ss:Type="Number">0.72609694199999997</Data></Cell>
    <Cell ss:StyleID="s63"><Data ss:Type="Number">0.688452336</Data></Cell>
    <Cell ss:StyleID="s63"><Data ss:Type="Number">0.66120730000000005</Data></Cell>
    <Cell ss:StyleID="s63"><Data ss:Type="Number">0.66265793900000003</Data></Cell>
    <Cell ss:StyleID="s63"><Data ss:Type="Number">0.59608433699999996</Data></Cell>
    <Cell ss:StyleID="s63"><Data ss:Type="Number">0.72077488300000003</Data></Cell>
    <Cell ss:StyleID="s63"><Data ss:Type="Number">0.72642857100000002</Data></Cell>
   </Row>
   <Row ss:AutoFitHeight="0">
    <Cell><Data ss:Type="String">TDa1100141</Data></Cell>
    <Cell><Data ss:Type="Number">2</Data></Cell>
    <Cell ss:StyleID="s63"><Data ss:Type="Number">0.67848810100000001</Data></Cell>
    <Cell ss:StyleID="s63"><Data ss:Type="Number">0.70365803500000002</Data></Cell>
    <Cell ss:StyleID="s63"><Data ss:Type="Number">0.69495549000000001</Data></Cell>
    <Cell ss:StyleID="s63"><Data ss:Type="Number">0.69426663</Data></Cell>
    <Cell ss:StyleID="s63"><Data ss:Type="Number">0.65290880500000004</Data></Cell>
    <Cell ss:StyleID="s63"><Data ss:Type="Number">0.66223698799999997</Data></Cell>
    <Cell ss:StyleID="s63"><Data ss:Type="Number">0.64968696599999998</Data></Cell>
    <Cell ss:StyleID="s63"><Data ss:Type="Number">0.72547762500000001</Data></Cell>
    <Cell ss:StyleID="s63"><Data ss:Type="Number">0.630803907</Data></Cell>
    <Cell ss:StyleID="s63"><Data ss:Type="Number">0.582459485</Data></Cell>
    <Cell ss:StyleID="s63"><Data ss:Type="Number">0.61999092700000002</Data></Cell>
    <Cell ss:StyleID="s63"><Data ss:Type="Number">0.67541416200000004</Data></Cell>
    <Cell ss:StyleID="s63"><Data ss:Type="Number">0.71113270399999995</Data></Cell>
    <Cell ss:StyleID="s63"><Data ss:Type="Number">0.64696485599999998</Data></Cell>
    <Cell ss:StyleID="s63"><Data ss:Type="Number">0.72248394000000005</Data></Cell>
    <Cell ss:StyleID="s63"><Data ss:Type="Number">0.69073966200000003</Data></Cell>
    <Cell ss:StyleID="s63"><Data ss:Type="Number">0.68898961800000003</Data></Cell>
    <Cell ss:StyleID="s63"/>
    <Cell ss:StyleID="s63"><Data ss:Type="Number">0.74595067900000001</Data></Cell>
    <Cell ss:StyleID="s63"><Data ss:Type="Number">0.76640344599999999</Data></Cell>
    <Cell ss:StyleID="s63"><Data ss:Type="Number">0.77374784100000005</Data></Cell>
    <Cell ss:StyleID="s63"><Data ss:Type="Number">0.77487881400000003</Data></Cell>
    <Cell ss:StyleID="s63"><Data ss:Type="Number">0.75393115200000005</Data></Cell>
    <Cell ss:StyleID="s63"><Data ss:Type="Number">0.77384076999999996</Data></Cell>
    <Cell ss:StyleID="s63"><Data ss:Type="Number">0.754225547</Data></Cell>
    <Cell ss:StyleID="s63"><Data ss:Type="Number">0.69597570200000003</Data></Cell>
    <Cell ss:StyleID="s63"><Data ss:Type="Number">0.64964249200000002</Data></Cell>
    <Cell ss:StyleID="s63"><Data ss:Type="Number">0.70241098999999996</Data></Cell>
    <Cell ss:StyleID="s63"><Data ss:Type="Number">0.68022481899999998</Data></Cell>
    <Cell ss:StyleID="s63"><Data ss:Type="Number">0.71017730000000001</Data></Cell>
    <Cell ss:StyleID="s63"><Data ss:Type="Number">0.73655152899999998</Data></Cell>
    <Cell ss:StyleID="s63"><Data ss:Type="Number">0.69348929000000004</Data></Cell>
    <Cell ss:StyleID="s63"><Data ss:Type="Number">0.69809771499999995</Data></Cell>
    <Cell ss:StyleID="s63"><Data ss:Type="Number">0.70127852800000001</Data></Cell>
    <Cell ss:StyleID="s63"><Data ss:Type="Number">0.68337213600000002</Data></Cell>
    <Cell ss:StyleID="s63"><Data ss:Type="Number">0.67089173899999999</Data></Cell>
    <Cell ss:StyleID="s63"><Data ss:Type="Number">0.61347733500000001</Data></Cell>
    <Cell ss:StyleID="s63"><Data ss:Type="Number">0.61500932699999999</Data></Cell>
    <Cell ss:StyleID="s63"><Data ss:Type="Number">0.68807947000000003</Data></Cell>
    <Cell ss:StyleID="s63"><Data ss:Type="Number">0.66920973100000003</Data></Cell>
   </Row>
   <Row ss:AutoFitHeight="0">
    <Cell><Data ss:Type="String">TDa1100264</Data></Cell>
    <Cell><Data ss:Type="Number">2</Data></Cell>
    <Cell ss:StyleID="s63"><Data ss:Type="Number">0.62829989399999997</Data></Cell>
    <Cell ss:StyleID="s63"><Data ss:Type="Number">0.65767698399999996</Data></Cell>
    <Cell ss:StyleID="s63"><Data ss:Type="Number">0.70454545499999999</Data></Cell>
    <Cell ss:StyleID="s63"><Data ss:Type="Number">0.69439013400000005</Data></Cell>
    <Cell ss:StyleID="s63"><Data ss:Type="Number">0.71835697099999996</Data></Cell>
    <Cell ss:StyleID="s63"><Data ss:Type="Number">0.72081073399999995</Data></Cell>
    <Cell ss:StyleID="s63"><Data ss:Type="Number">0.69536817100000003</Data></Cell>
    <Cell ss:StyleID="s63"><Data ss:Type="Number">0.70271029299999999</Data></Cell>
    <Cell ss:StyleID="s63"><Data ss:Type="Number">0.69003115299999995</Data></Cell>
    <Cell ss:StyleID="s63"><Data ss:Type="Number">0.65510471199999998</Data></Cell>
    <Cell ss:StyleID="s63"><Data ss:Type="Number">0.682514858</Data></Cell>
    <Cell ss:StyleID="s63"><Data ss:Type="Number">0.70464790899999996</Data></Cell>
    <Cell ss:StyleID="s63"><Data ss:Type="Number">0.71933751099999999</Data></Cell>
    <Cell ss:StyleID="s63"><Data ss:Type="Number">0.68833739299999996</Data></Cell>
    <Cell ss:StyleID="s63"><Data ss:Type="Number">0.698184688</Data></Cell>
    <Cell ss:StyleID="s63"><Data ss:Type="Number">0.65137465400000005</Data></Cell>
    <Cell ss:StyleID="s63"><Data ss:Type="Number">0.64591184700000004</Data></Cell>
    <Cell ss:StyleID="s63"><Data ss:Type="Number">0.74595067900000001</Data></Cell>
    <Cell ss:StyleID="s63"/>
    <Cell ss:StyleID="s63"><Data ss:Type="Number">0.58576805899999995</Data></Cell>
    <Cell ss:StyleID="s63"><Data ss:Type="Number">0.59084354699999997</Data></Cell>
    <Cell ss:StyleID="s63"><Data ss:Type="Number">0.55740402200000005</Data></Cell>
    <Cell ss:StyleID="s63"><Data ss:Type="Number">0.47513187600000001</Data></Cell>
    <Cell ss:StyleID="s63"><Data ss:Type="Number">0.499123661</Data></Cell>
    <Cell ss:StyleID="s63"><Data ss:Type="Number">0.50009046499999998</Data></Cell>
    <Cell ss:StyleID="s63"><Data ss:Type="Number">0.576457844</Data></Cell>
    <Cell ss:StyleID="s63"><Data ss:Type="Number">0.69235473999999997</Data></Cell>
    <Cell ss:StyleID="s63"><Data ss:Type="Number">0.657618076</Data></Cell>
    <Cell ss:StyleID="s63"><Data ss:Type="Number">0.64919487300000001</Data></Cell>
    <Cell ss:StyleID="s63"><Data ss:Type="Number">0.69244907300000003</Data></Cell>
    <Cell ss:StyleID="s63"><Data ss:Type="Number">0.65965770199999996</Data></Cell>
    <Cell ss:StyleID="s63"><Data ss:Type="Number">0.55375527400000002</Data></Cell>
    <Cell ss:StyleID="s63"><Data ss:Type="Number">0.62564342500000003</Data></Cell>
    <Cell ss:StyleID="s63"><Data ss:Type="Number">0.72305953300000003</Data></Cell>
    <Cell ss:StyleID="s63"><Data ss:Type="Number">0.69943019900000003</Data></Cell>
    <Cell ss:StyleID="s63"><Data ss:Type="Number">0.66704545500000001</Data></Cell>
    <Cell ss:StyleID="s63"><Data ss:Type="Number">0.71733495999999997</Data></Cell>
    <Cell ss:StyleID="s63"><Data ss:Type="Number">0.715556831</Data></Cell>
    <Cell ss:StyleID="s63"><Data ss:Type="Number">0.74823177399999996</Data></Cell>
    <Cell ss:StyleID="s63"><Data ss:Type="Number">0.69572519099999997</Data></Cell>
   </Row>
   <Row ss:AutoFitHeight="0">
    <Cell><Data ss:Type="String">TDa1100295</Data></Cell>
    <Cell><Data ss:Type="Number">2</Data></Cell>
    <Cell ss:StyleID="s63"><Data ss:Type="Number">0.60258249600000002</Data></Cell>
    <Cell ss:StyleID="s63"><Data ss:Type="Number">0.64406254799999996</Data></Cell>
    <Cell ss:StyleID="s63"><Data ss:Type="Number">0.67756169300000002</Data></Cell>
    <Cell ss:StyleID="s63"><Data ss:Type="Number">0.65629354399999995</Data></Cell>
    <Cell ss:StyleID="s63"><Data ss:Type="Number">0.73336860199999998</Data></Cell>
    <Cell ss:StyleID="s63"><Data ss:Type="Number">0.71743486999999995</Data></Cell>
    <Cell ss:StyleID="s63"><Data ss:Type="Number">0.72129238799999995</Data></Cell>
    <Cell ss:StyleID="s63"><Data ss:Type="Number">0.65462490900000003</Data></Cell>
    <Cell ss:StyleID="s63"><Data ss:Type="Number">0.73677884599999999</Data></Cell>
    <Cell ss:StyleID="s63"><Data ss:Type="Number">0.69824172299999998</Data></Cell>
    <Cell ss:StyleID="s63"><Data ss:Type="Number">0.68897882899999996</Data></Cell>
    <Cell ss:StyleID="s63"><Data ss:Type="Number">0.69256120499999996</Data></Cell>
    <Cell ss:StyleID="s63"><Data ss:Type="Number">0.71252813199999998</Data></Cell>
    <Cell ss:StyleID="s63"><Data ss:Type="Number">0.705590622</Data></Cell>
    <Cell ss:StyleID="s63"><Data ss:Type="Number">0.66736706000000001</Data></Cell>
    <Cell ss:StyleID="s63"><Data ss:Type="Number">0.66494845400000002</Data></Cell>
    <Cell ss:StyleID="s63"><Data ss:Type="Number">0.65876623400000001</Data></Cell>
    <Cell ss:StyleID="s63"><Data ss:Type="Number">0.76640344599999999</Data></Cell>
    <Cell ss:StyleID="s63"><Data ss:Type="Number">0.58576805899999995</Data></Cell>
    <Cell ss:StyleID="s63"/>
    <Cell ss:StyleID="s63"><Data ss:Type="Number">0.60974742100000001</Data></Cell>
    <Cell ss:StyleID="s63"><Data ss:Type="Number">0.457070213</Data></Cell>
    <Cell ss:StyleID="s63"><Data ss:Type="Number">0.631489937</Data></Cell>
    <Cell ss:StyleID="s63"><Data ss:Type="Number">0.66787690200000005</Data></Cell>
    <Cell ss:StyleID="s63"><Data ss:Type="Number">0.59905341400000001</Data></Cell>
    <Cell ss:StyleID="s63"><Data ss:Type="Number">0.60131298799999999</Data></Cell>
    <Cell ss:StyleID="s63"><Data ss:Type="Number">0.68703931200000001</Data></Cell>
    <Cell ss:StyleID="s63"><Data ss:Type="Number">0.63370607000000001</Data></Cell>
    <Cell ss:StyleID="s63"><Data ss:Type="Number">0.63335550399999996</Data></Cell>
    <Cell ss:StyleID="s63"><Data ss:Type="Number">0.67981438500000002</Data></Cell>
    <Cell ss:StyleID="s63"><Data ss:Type="Number">0.73561980900000001</Data></Cell>
    <Cell ss:StyleID="s63"><Data ss:Type="Number">0.70236292</Data></Cell>
    <Cell ss:StyleID="s63"><Data ss:Type="Number">0.73814639699999995</Data></Cell>
    <Cell ss:StyleID="s63"><Data ss:Type="Number">0.75505205099999995</Data></Cell>
    <Cell ss:StyleID="s63"><Data ss:Type="Number">0.74361861900000004</Data></Cell>
    <Cell ss:StyleID="s63"><Data ss:Type="Number">0.70968249000000005</Data></Cell>
    <Cell ss:StyleID="s63"><Data ss:Type="Number">0.73060670100000003</Data></Cell>
    <Cell ss:StyleID="s63"><Data ss:Type="Number">0.71951917600000004</Data></Cell>
    <Cell ss:StyleID="s63"><Data ss:Type="Number">0.76893229900000004</Data></Cell>
    <Cell ss:StyleID="s63"><Data ss:Type="Number">0.71795256699999999</Data></Cell>
   </Row>
   <Row ss:AutoFitHeight="0">
    <Cell><Data ss:Type="String">TDa1100389</Data></Cell>
    <Cell><Data ss:Type="Number">2</Data></Cell>
    <Cell ss:StyleID="s63"><Data ss:Type="Number">0.58478460099999996</Data></Cell>
    <Cell ss:StyleID="s63"><Data ss:Type="Number">0.67591463399999996</Data></Cell>
    <Cell ss:StyleID="s63"><Data ss:Type="Number">0.63186625699999999</Data></Cell>
    <Cell ss:StyleID="s63"><Data ss:Type="Number">0.69492039400000005</Data></Cell>
    <Cell ss:StyleID="s63"><Data ss:Type="Number">0.69472672300000005</Data></Cell>
    <Cell ss:StyleID="s63"><Data ss:Type="Number">0.69274893400000004</Data></Cell>
    <Cell ss:StyleID="s63"><Data ss:Type="Number">0.74238706899999996</Data></Cell>
    <Cell ss:StyleID="s63"><Data ss:Type="Number">0.69625835800000002</Data></Cell>
    <Cell ss:StyleID="s63"><Data ss:Type="Number">0.664530599</Data></Cell>
    <Cell ss:StyleID="s63"><Data ss:Type="Number">0.65799011500000004</Data></Cell>
    <Cell ss:StyleID="s63"><Data ss:Type="Number">0.65257382600000002</Data></Cell>
    <Cell ss:StyleID="s63"><Data ss:Type="Number">0.76786513499999998</Data></Cell>
    <Cell ss:StyleID="s63"><Data ss:Type="Number">0.69833256799999999</Data></Cell>
    <Cell ss:StyleID="s63"><Data ss:Type="Number">0.677863777</Data></Cell>
    <Cell ss:StyleID="s63"><Data ss:Type="Number">0.68283642200000005</Data></Cell>
    <Cell ss:StyleID="s63"><Data ss:Type="Number">0.64846191799999997</Data></Cell>
    <Cell ss:StyleID="s63"><Data ss:Type="Number">0.64426419499999998</Data></Cell>
    <Cell ss:StyleID="s63"><Data ss:Type="Number">0.77374784100000005</Data></Cell>
    <Cell ss:StyleID="s63"><Data ss:Type="Number">0.59084354699999997</Data></Cell>
    <Cell ss:StyleID="s63"><Data ss:Type="Number">0.60974742100000001</Data></Cell>
    <Cell ss:StyleID="s63"/>
    <Cell ss:StyleID="s63"><Data ss:Type="Number">0.61719440999999997</Data></Cell>
    <Cell ss:StyleID="s63"><Data ss:Type="Number">0.49671977499999997</Data></Cell>
    <Cell ss:StyleID="s63"><Data ss:Type="Number">0.44826184200000002</Data></Cell>
    <Cell ss:StyleID="s63"><Data ss:Type="Number">0.48664579099999999</Data></Cell>
    <Cell ss:StyleID="s63"><Data ss:Type="Number">0.27152024800000002</Data></Cell>
    <Cell ss:StyleID="s63"><Data ss:Type="Number">0.65150310199999995</Data></Cell>
    <Cell ss:StyleID="s63"><Data ss:Type="Number">0.69503000500000001</Data></Cell>
    <Cell ss:StyleID="s63"><Data ss:Type="Number">0.70497536199999999</Data></Cell>
    <Cell ss:StyleID="s63"><Data ss:Type="Number">0.74361639000000002</Data></Cell>
    <Cell ss:StyleID="s63"><Data ss:Type="Number">0.70568615000000001</Data></Cell>
    <Cell ss:StyleID="s63"><Data ss:Type="Number">0.65818985900000004</Data></Cell>
    <Cell ss:StyleID="s63"><Data ss:Type="Number">0.57424934699999997</Data></Cell>
    <Cell ss:StyleID="s63"><Data ss:Type="Number">0.73299020800000003</Data></Cell>
    <Cell ss:StyleID="s63"><Data ss:Type="Number">0.72192307700000002</Data></Cell>
    <Cell ss:StyleID="s63"><Data ss:Type="Number">0.73255451699999996</Data></Cell>
    <Cell ss:StyleID="s63"><Data ss:Type="Number">0.74864945999999999</Data></Cell>
    <Cell ss:StyleID="s63"><Data ss:Type="Number">0.711007842</Data></Cell>
    <Cell ss:StyleID="s63"><Data ss:Type="Number">0.73629568099999998</Data></Cell>
    <Cell ss:StyleID="s63"><Data ss:Type="Number">0.70840323299999997</Data></Cell>
   </Row>
   <Row ss:AutoFitHeight="0">
    <Cell><Data ss:Type="String">TDa1100462</Data></Cell>
    <Cell><Data ss:Type="Number">2</Data></Cell>
    <Cell ss:StyleID="s63"><Data ss:Type="Number">0.66535365599999996</Data></Cell>
    <Cell ss:StyleID="s63"><Data ss:Type="Number">0.65906307399999997</Data></Cell>
    <Cell ss:StyleID="s63"><Data ss:Type="Number">0.63731267899999999</Data></Cell>
    <Cell ss:StyleID="s63"><Data ss:Type="Number">0.68683812399999999</Data></Cell>
    <Cell ss:StyleID="s63"><Data ss:Type="Number">0.75723368400000002</Data></Cell>
    <Cell ss:StyleID="s63"><Data ss:Type="Number">0.72676896800000002</Data></Cell>
    <Cell ss:StyleID="s63"><Data ss:Type="Number">0.73331411300000005</Data></Cell>
    <Cell ss:StyleID="s63"><Data ss:Type="Number">0.63861459099999995</Data></Cell>
    <Cell ss:StyleID="s63"><Data ss:Type="Number">0.73282097599999996</Data></Cell>
    <Cell ss:StyleID="s63"><Data ss:Type="Number">0.71357019899999996</Data></Cell>
    <Cell ss:StyleID="s63"><Data ss:Type="Number">0.72629668800000002</Data></Cell>
    <Cell ss:StyleID="s63"><Data ss:Type="Number">0.70500466299999998</Data></Cell>
    <Cell ss:StyleID="s63"><Data ss:Type="Number">0.65591229399999995</Data></Cell>
    <Cell ss:StyleID="s63"><Data ss:Type="Number">0.74760104699999996</Data></Cell>
    <Cell ss:StyleID="s63"><Data ss:Type="Number">0.70894003400000005</Data></Cell>
    <Cell ss:StyleID="s63"><Data ss:Type="Number">0.70423636099999998</Data></Cell>
    <Cell ss:StyleID="s63"><Data ss:Type="Number">0.69853520199999997</Data></Cell>
    <Cell ss:StyleID="s63"><Data ss:Type="Number">0.77487881400000003</Data></Cell>
    <Cell ss:StyleID="s63"><Data ss:Type="Number">0.55740402200000005</Data></Cell>
    <Cell ss:StyleID="s63"><Data ss:Type="Number">0.457070213</Data></Cell>
    <Cell ss:StyleID="s63"><Data ss:Type="Number">0.61719440999999997</Data></Cell>
    <Cell ss:StyleID="s63"/>
    <Cell ss:StyleID="s63"><Data ss:Type="Number">0.56098862000000005</Data></Cell>
    <Cell ss:StyleID="s63"><Data ss:Type="Number">0.60600578900000002</Data></Cell>
    <Cell ss:StyleID="s63"><Data ss:Type="Number">0.59006633799999997</Data></Cell>
    <Cell ss:StyleID="s63"><Data ss:Type="Number">0.61732725399999999</Data></Cell>
    <Cell ss:StyleID="s63"><Data ss:Type="Number">0.69530057999999995</Data></Cell>
    <Cell ss:StyleID="s63"><Data ss:Type="Number">0.69484284399999996</Data></Cell>
    <Cell ss:StyleID="s63"><Data ss:Type="Number">0.69357914799999998</Data></Cell>
    <Cell ss:StyleID="s63"><Data ss:Type="Number">0.68535345800000003</Data></Cell>
    <Cell ss:StyleID="s63"><Data ss:Type="Number">0.70662262099999995</Data></Cell>
    <Cell ss:StyleID="s63"><Data ss:Type="Number">0.65070866100000002</Data></Cell>
    <Cell ss:StyleID="s63"><Data ss:Type="Number">0.69345988400000003</Data></Cell>
    <Cell ss:StyleID="s63"><Data ss:Type="Number">0.70875142899999999</Data></Cell>
    <Cell ss:StyleID="s63"><Data ss:Type="Number">0.74396497800000005</Data></Cell>
    <Cell ss:StyleID="s63"><Data ss:Type="Number">0.70545569200000002</Data></Cell>
    <Cell ss:StyleID="s63"><Data ss:Type="Number">0.73958645499999998</Data></Cell>
    <Cell ss:StyleID="s63"><Data ss:Type="Number">0.76633581500000003</Data></Cell>
    <Cell ss:StyleID="s63"><Data ss:Type="Number">0.75227118599999998</Data></Cell>
    <Cell ss:StyleID="s63"><Data ss:Type="Number">0.66967761999999997</Data></Cell>
   </Row>
   <Row ss:AutoFitHeight="0">
    <Cell><Data ss:Type="String">TDa1100477</Data></Cell>
    <Cell><Data ss:Type="Number">2</Data></Cell>
    <Cell ss:StyleID="s63"><Data ss:Type="Number">0.60111966400000005</Data></Cell>
    <Cell ss:StyleID="s63"><Data ss:Type="Number">0.677976103</Data></Cell>
    <Cell ss:StyleID="s63"><Data ss:Type="Number">0.66688092600000004</Data></Cell>
    <Cell ss:StyleID="s63"><Data ss:Type="Number">0.70093594599999998</Data></Cell>
    <Cell ss:StyleID="s63"><Data ss:Type="Number">0.68464228100000002</Data></Cell>
    <Cell ss:StyleID="s63"><Data ss:Type="Number">0.63509085499999995</Data></Cell>
    <Cell ss:StyleID="s63"><Data ss:Type="Number">0.69823341999999999</Data></Cell>
    <Cell ss:StyleID="s63"><Data ss:Type="Number">0.73169420900000004</Data></Cell>
    <Cell ss:StyleID="s63"><Data ss:Type="Number">0.68879415300000002</Data></Cell>
    <Cell ss:StyleID="s63"><Data ss:Type="Number">0.649887785</Data></Cell>
    <Cell ss:StyleID="s63"><Data ss:Type="Number">0.674961598</Data></Cell>
    <Cell ss:StyleID="s63"><Data ss:Type="Number">0.74040731999999998</Data></Cell>
    <Cell ss:StyleID="s63"><Data ss:Type="Number">0.73524330500000001</Data></Cell>
    <Cell ss:StyleID="s63"><Data ss:Type="Number">0.69339063400000001</Data></Cell>
    <Cell ss:StyleID="s63"><Data ss:Type="Number">0.71145340899999998</Data></Cell>
    <Cell ss:StyleID="s63"><Data ss:Type="Number">0.66792156899999999</Data></Cell>
    <Cell ss:StyleID="s63"><Data ss:Type="Number">0.66403661000000003</Data></Cell>
    <Cell ss:StyleID="s63"><Data ss:Type="Number">0.75393115200000005</Data></Cell>
    <Cell ss:StyleID="s63"><Data ss:Type="Number">0.47513187600000001</Data></Cell>
    <Cell ss:StyleID="s63"><Data ss:Type="Number">0.631489937</Data></Cell>
    <Cell ss:StyleID="s63"><Data ss:Type="Number">0.49671977499999997</Data></Cell>
    <Cell ss:StyleID="s63"><Data ss:Type="Number">0.56098862000000005</Data></Cell>
    <Cell ss:StyleID="s63"/>
    <Cell ss:StyleID="s63"><Data ss:Type="Number">0.496959331</Data></Cell>
    <Cell ss:StyleID="s63"><Data ss:Type="Number">0.47759053400000001</Data></Cell>
    <Cell ss:StyleID="s63"><Data ss:Type="Number">0.51451138900000004</Data></Cell>
    <Cell ss:StyleID="s63"><Data ss:Type="Number">0.67142206699999996</Data></Cell>
    <Cell ss:StyleID="s63"><Data ss:Type="Number">0.70802596600000001</Data></Cell>
    <Cell ss:StyleID="s63"><Data ss:Type="Number">0.735664965</Data></Cell>
    <Cell ss:StyleID="s63"><Data ss:Type="Number">0.76445638299999996</Data></Cell>
    <Cell ss:StyleID="s63"><Data ss:Type="Number">0.72096553799999996</Data></Cell>
    <Cell ss:StyleID="s63"><Data ss:Type="Number">0.634438736</Data></Cell>
    <Cell ss:StyleID="s63"><Data ss:Type="Number">0.60328529399999997</Data></Cell>
    <Cell ss:StyleID="s63"><Data ss:Type="Number">0.72365829599999998</Data></Cell>
    <Cell ss:StyleID="s63"><Data ss:Type="Number">0.71213073500000001</Data></Cell>
    <Cell ss:StyleID="s63"><Data ss:Type="Number">0.70249845799999999</Data></Cell>
    <Cell ss:StyleID="s63"><Data ss:Type="Number">0.72124090799999996</Data></Cell>
    <Cell ss:StyleID="s63"><Data ss:Type="Number">0.688073394</Data></Cell>
    <Cell ss:StyleID="s63"><Data ss:Type="Number">0.74783650599999996</Data></Cell>
    <Cell ss:StyleID="s63"><Data ss:Type="Number">0.73040069699999999</Data></Cell>
   </Row>
   <Row ss:AutoFitHeight="0">
    <Cell><Data ss:Type="String">TDa1100507</Data></Cell>
    <Cell><Data ss:Type="Number">2</Data></Cell>
    <Cell ss:StyleID="s63"><Data ss:Type="Number">0.67207678900000001</Data></Cell>
    <Cell ss:StyleID="s63"><Data ss:Type="Number">0.68097215799999999</Data></Cell>
    <Cell ss:StyleID="s63"><Data ss:Type="Number">0.68904359400000004</Data></Cell>
    <Cell ss:StyleID="s63"><Data ss:Type="Number">0.71116504899999999</Data></Cell>
    <Cell ss:StyleID="s63"><Data ss:Type="Number">0.70926078599999998</Data></Cell>
    <Cell ss:StyleID="s63"><Data ss:Type="Number">0.71267233799999996</Data></Cell>
    <Cell ss:StyleID="s63"><Data ss:Type="Number">0.71481924100000005</Data></Cell>
    <Cell ss:StyleID="s63"><Data ss:Type="Number">0.724390588</Data></Cell>
    <Cell ss:StyleID="s63"><Data ss:Type="Number">0.68315722099999998</Data></Cell>
    <Cell ss:StyleID="s63"><Data ss:Type="Number">0.66038679600000005</Data></Cell>
    <Cell ss:StyleID="s63"><Data ss:Type="Number">0.69408781100000005</Data></Cell>
    <Cell ss:StyleID="s63"><Data ss:Type="Number">0.73791821599999996</Data></Cell>
    <Cell ss:StyleID="s63"><Data ss:Type="Number">0.68945068700000001</Data></Cell>
    <Cell ss:StyleID="s63"><Data ss:Type="Number">0.70087840999999995</Data></Cell>
    <Cell ss:StyleID="s63"><Data ss:Type="Number">0.69398995600000002</Data></Cell>
    <Cell ss:StyleID="s63"><Data ss:Type="Number">0.65833471300000002</Data></Cell>
    <Cell ss:StyleID="s63"><Data ss:Type="Number">0.65372437900000002</Data></Cell>
    <Cell ss:StyleID="s63"><Data ss:Type="Number">0.77384076999999996</Data></Cell>
    <Cell ss:StyleID="s63"><Data ss:Type="Number">0.499123661</Data></Cell>
    <Cell ss:StyleID="s63"><Data ss:Type="Number">0.66787690200000005</Data></Cell>
    <Cell ss:StyleID="s63"><Data ss:Type="Number">0.44826184200000002</Data></Cell>
    <Cell ss:StyleID="s63"><Data ss:Type="Number">0.60600578900000002</Data></Cell>
    <Cell ss:StyleID="s63"><Data ss:Type="Number">0.496959331</Data></Cell>
    <Cell ss:StyleID="s63"/>
    <Cell ss:StyleID="s63"><Data ss:Type="Number">0.44134615399999999</Data></Cell>
    <Cell ss:StyleID="s63"><Data ss:Type="Number">0.48544453199999998</Data></Cell>
    <Cell ss:StyleID="s63"><Data ss:Type="Number">0.72279041399999999</Data></Cell>
    <Cell ss:StyleID="s63"><Data ss:Type="Number">0.75594530299999996</Data></Cell>
    <Cell ss:StyleID="s63"><Data ss:Type="Number">0.72948616600000005</Data></Cell>
    <Cell ss:StyleID="s63"><Data ss:Type="Number">0.720392217</Data></Cell>
    <Cell ss:StyleID="s63"><Data ss:Type="Number">0.72291070899999998</Data></Cell>
    <Cell ss:StyleID="s63"><Data ss:Type="Number">0.57050298399999999</Data></Cell>
    <Cell ss:StyleID="s63"><Data ss:Type="Number">0.56185395100000002</Data></Cell>
    <Cell ss:StyleID="s63"><Data ss:Type="Number">0.70548566999999995</Data></Cell>
    <Cell ss:StyleID="s63"><Data ss:Type="Number">0.71339076000000001</Data></Cell>
    <Cell ss:StyleID="s63"><Data ss:Type="Number">0.69134192100000003</Data></Cell>
    <Cell ss:StyleID="s63"><Data ss:Type="Number">0.75219896900000005</Data></Cell>
    <Cell ss:StyleID="s63"><Data ss:Type="Number">0.742828457</Data></Cell>
    <Cell ss:StyleID="s63"><Data ss:Type="Number">0.74261015100000005</Data></Cell>
    <Cell ss:StyleID="s63"><Data ss:Type="Number">0.69058436499999998</Data></Cell>
   </Row>
   <Row ss:AutoFitHeight="0">
    <Cell><Data ss:Type="String">TDa1100511</Data></Cell>
    <Cell><Data ss:Type="Number">2</Data></Cell>
    <Cell ss:StyleID="s63"><Data ss:Type="Number">0.64438192999999999</Data></Cell>
    <Cell ss:StyleID="s63"><Data ss:Type="Number">0.66208911599999998</Data></Cell>
    <Cell ss:StyleID="s63"><Data ss:Type="Number">0.68707483000000003</Data></Cell>
    <Cell ss:StyleID="s63"><Data ss:Type="Number">0.69385699899999997</Data></Cell>
    <Cell ss:StyleID="s63"><Data ss:Type="Number">0.69785956699999996</Data></Cell>
    <Cell ss:StyleID="s63"><Data ss:Type="Number">0.67007672600000001</Data></Cell>
    <Cell ss:StyleID="s63"><Data ss:Type="Number">0.710012639</Data></Cell>
    <Cell ss:StyleID="s63"><Data ss:Type="Number">0.707964602</Data></Cell>
    <Cell ss:StyleID="s63"><Data ss:Type="Number">0.66888318000000002</Data></Cell>
    <Cell ss:StyleID="s63"><Data ss:Type="Number">0.63574481599999999</Data></Cell>
    <Cell ss:StyleID="s63"><Data ss:Type="Number">0.65763846599999998</Data></Cell>
    <Cell ss:StyleID="s63"><Data ss:Type="Number">0.75750675999999995</Data></Cell>
    <Cell ss:StyleID="s63"><Data ss:Type="Number">0.712401434</Data></Cell>
    <Cell ss:StyleID="s63"><Data ss:Type="Number">0.69735510899999997</Data></Cell>
    <Cell ss:StyleID="s63"><Data ss:Type="Number">0.70893070499999999</Data></Cell>
    <Cell ss:StyleID="s63"><Data ss:Type="Number">0.61080908199999995</Data></Cell>
    <Cell ss:StyleID="s63"><Data ss:Type="Number">0.60873755200000002</Data></Cell>
    <Cell ss:StyleID="s63"><Data ss:Type="Number">0.754225547</Data></Cell>
    <Cell ss:StyleID="s63"><Data ss:Type="Number">0.50009046499999998</Data></Cell>
    <Cell ss:StyleID="s63"><Data ss:Type="Number">0.59905341400000001</Data></Cell>
    <Cell ss:StyleID="s63"><Data ss:Type="Number">0.48664579099999999</Data></Cell>
    <Cell ss:StyleID="s63"><Data ss:Type="Number">0.59006633799999997</Data></Cell>
    <Cell ss:StyleID="s63"><Data ss:Type="Number">0.47759053400000001</Data></Cell>
    <Cell ss:StyleID="s63"><Data ss:Type="Number">0.44134615399999999</Data></Cell>
    <Cell ss:StyleID="s63"/>
    <Cell ss:StyleID="s63"><Data ss:Type="Number">0.48795180700000002</Data></Cell>
    <Cell ss:StyleID="s63"><Data ss:Type="Number">0.64105678700000002</Data></Cell>
    <Cell ss:StyleID="s63"><Data ss:Type="Number">0.726095618</Data></Cell>
    <Cell ss:StyleID="s63"><Data ss:Type="Number">0.691712204</Data></Cell>
    <Cell ss:StyleID="s63"><Data ss:Type="Number">0.75885539700000004</Data></Cell>
    <Cell ss:StyleID="s63"><Data ss:Type="Number">0.73629434199999999</Data></Cell>
    <Cell ss:StyleID="s63"><Data ss:Type="Number">0.59934395500000004</Data></Cell>
    <Cell ss:StyleID="s63"><Data ss:Type="Number">0.60066859100000003</Data></Cell>
    <Cell ss:StyleID="s63"><Data ss:Type="Number">0.68806655900000002</Data></Cell>
    <Cell ss:StyleID="s63"><Data ss:Type="Number">0.67617598599999995</Data></Cell>
    <Cell ss:StyleID="s63"><Data ss:Type="Number">0.69323011499999998</Data></Cell>
    <Cell ss:StyleID="s63"><Data ss:Type="Number">0.74665718299999995</Data></Cell>
    <Cell ss:StyleID="s63"><Data ss:Type="Number">0.68560180000000004</Data></Cell>
    <Cell ss:StyleID="s63"><Data ss:Type="Number">0.74414650100000002</Data></Cell>
    <Cell ss:StyleID="s63"><Data ss:Type="Number">0.71813620099999997</Data></Cell>
   </Row>
   <Row ss:AutoFitHeight="0">
    <Cell><Data ss:Type="String">TDa1400035</Data></Cell>
    <Cell><Data ss:Type="Number">2</Data></Cell>
    <Cell ss:StyleID="s63"><Data ss:Type="Number">0.52379146899999995</Data></Cell>
    <Cell ss:StyleID="s63"><Data ss:Type="Number">0.629989044</Data></Cell>
    <Cell ss:StyleID="s63"><Data ss:Type="Number">0.60279889399999997</Data></Cell>
    <Cell ss:StyleID="s63"><Data ss:Type="Number">0.64192891799999996</Data></Cell>
    <Cell ss:StyleID="s63"><Data ss:Type="Number">0.65391646699999995</Data></Cell>
    <Cell ss:StyleID="s63"><Data ss:Type="Number">0.63324175800000004</Data></Cell>
    <Cell ss:StyleID="s63"><Data ss:Type="Number">0.67216089499999998</Data></Cell>
    <Cell ss:StyleID="s63"><Data ss:Type="Number">0.65535324100000003</Data></Cell>
    <Cell ss:StyleID="s63"><Data ss:Type="Number">0.59175465100000002</Data></Cell>
    <Cell ss:StyleID="s63"><Data ss:Type="Number">0.57980286999999997</Data></Cell>
    <Cell ss:StyleID="s63"><Data ss:Type="Number">0.59669890000000003</Data></Cell>
    <Cell ss:StyleID="s63"><Data ss:Type="Number">0.70593720900000001</Data></Cell>
    <Cell ss:StyleID="s63"><Data ss:Type="Number">0.66271635699999998</Data></Cell>
    <Cell ss:StyleID="s63"><Data ss:Type="Number">0.61607716999999995</Data></Cell>
    <Cell ss:StyleID="s63"><Data ss:Type="Number">0.624144264</Data></Cell>
    <Cell ss:StyleID="s63"><Data ss:Type="Number">0.61279517699999997</Data></Cell>
    <Cell ss:StyleID="s63"><Data ss:Type="Number">0.60570753099999997</Data></Cell>
    <Cell ss:StyleID="s63"><Data ss:Type="Number">0.69597570200000003</Data></Cell>
    <Cell ss:StyleID="s63"><Data ss:Type="Number">0.576457844</Data></Cell>
    <Cell ss:StyleID="s63"><Data ss:Type="Number">0.60131298799999999</Data></Cell>
    <Cell ss:StyleID="s63"><Data ss:Type="Number">0.27152024800000002</Data></Cell>
    <Cell ss:StyleID="s63"><Data ss:Type="Number">0.61732725399999999</Data></Cell>
    <Cell ss:StyleID="s63"><Data ss:Type="Number">0.51451138900000004</Data></Cell>
    <Cell ss:StyleID="s63"><Data ss:Type="Number">0.48544453199999998</Data></Cell>
    <Cell ss:StyleID="s63"><Data ss:Type="Number">0.48795180700000002</Data></Cell>
    <Cell ss:StyleID="s63"/>
    <Cell ss:StyleID="s63"><Data ss:Type="Number">0.59549638400000005</Data></Cell>
    <Cell ss:StyleID="s63"><Data ss:Type="Number">0.64917825500000004</Data></Cell>
    <Cell ss:StyleID="s63"><Data ss:Type="Number">0.644778089</Data></Cell>
    <Cell ss:StyleID="s63"><Data ss:Type="Number">0.69611739500000003</Data></Cell>
    <Cell ss:StyleID="s63"><Data ss:Type="Number">0.66968911900000005</Data></Cell>
    <Cell ss:StyleID="s63"><Data ss:Type="Number">0.612992062</Data></Cell>
    <Cell ss:StyleID="s63"><Data ss:Type="Number">0.57170668400000002</Data></Cell>
    <Cell ss:StyleID="s63"><Data ss:Type="Number">0.69643315400000005</Data></Cell>
    <Cell ss:StyleID="s63"><Data ss:Type="Number">0.67143235400000001</Data></Cell>
    <Cell ss:StyleID="s63"><Data ss:Type="Number">0.64014586399999995</Data></Cell>
    <Cell ss:StyleID="s63"><Data ss:Type="Number">0.68120489500000003</Data></Cell>
    <Cell ss:StyleID="s63"><Data ss:Type="Number">0.61090400700000003</Data></Cell>
    <Cell ss:StyleID="s63"><Data ss:Type="Number">0.70021201399999999</Data></Cell>
    <Cell ss:StyleID="s63"><Data ss:Type="Number">0.66395367000000005</Data></Cell>
   </Row>
   <Row ss:AutoFitHeight="0">
    <Cell><Data ss:Type="String">TDa1400301</Data></Cell>
    <Cell><Data ss:Type="Number">2</Data></Cell>
    <Cell ss:StyleID="s63"><Data ss:Type="Number">0.46290909099999999</Data></Cell>
    <Cell ss:StyleID="s63"><Data ss:Type="Number">0.59129654600000003</Data></Cell>
    <Cell ss:StyleID="s63"><Data ss:Type="Number">0.59147224499999995</Data></Cell>
    <Cell ss:StyleID="s63"><Data ss:Type="Number">0.58147304499999997</Data></Cell>
    <Cell ss:StyleID="s63"><Data ss:Type="Number">0.68257848700000001</Data></Cell>
    <Cell ss:StyleID="s63"><Data ss:Type="Number">0.656895589</Data></Cell>
    <Cell ss:StyleID="s63"><Data ss:Type="Number">0.682838422</Data></Cell>
    <Cell ss:StyleID="s63"><Data ss:Type="Number">0.62794566100000004</Data></Cell>
    <Cell ss:StyleID="s63"><Data ss:Type="Number">0.61885183499999996</Data></Cell>
    <Cell ss:StyleID="s63"><Data ss:Type="Number">0.59137055800000005</Data></Cell>
    <Cell ss:StyleID="s63"><Data ss:Type="Number">0.61185819100000005</Data></Cell>
    <Cell ss:StyleID="s63"><Data ss:Type="Number">0.698176028</Data></Cell>
    <Cell ss:StyleID="s63"><Data ss:Type="Number">0.64848662099999999</Data></Cell>
    <Cell ss:StyleID="s63"><Data ss:Type="Number">0.63402061899999995</Data></Cell>
    <Cell ss:StyleID="s63"><Data ss:Type="Number">0.61455902900000003</Data></Cell>
    <Cell ss:StyleID="s63"><Data ss:Type="Number">0.62603622999999997</Data></Cell>
    <Cell ss:StyleID="s63"><Data ss:Type="Number">0.62474957600000003</Data></Cell>
    <Cell ss:StyleID="s63"><Data ss:Type="Number">0.64964249200000002</Data></Cell>
    <Cell ss:StyleID="s63"><Data ss:Type="Number">0.69235473999999997</Data></Cell>
    <Cell ss:StyleID="s63"><Data ss:Type="Number">0.68703931200000001</Data></Cell>
    <Cell ss:StyleID="s63"><Data ss:Type="Number">0.65150310199999995</Data></Cell>
    <Cell ss:StyleID="s63"><Data ss:Type="Number">0.69530057999999995</Data></Cell>
    <Cell ss:StyleID="s63"><Data ss:Type="Number">0.67142206699999996</Data></Cell>
    <Cell ss:StyleID="s63"><Data ss:Type="Number">0.72279041399999999</Data></Cell>
    <Cell ss:StyleID="s63"><Data ss:Type="Number">0.64105678700000002</Data></Cell>
    <Cell ss:StyleID="s63"><Data ss:Type="Number">0.59549638400000005</Data></Cell>
    <Cell ss:StyleID="s63"/>
    <Cell ss:StyleID="s63"><Data ss:Type="Number">0.49477294999999999</Data></Cell>
    <Cell ss:StyleID="s63"><Data ss:Type="Number">0.49270196900000002</Data></Cell>
    <Cell ss:StyleID="s63"><Data ss:Type="Number">0.57499225300000001</Data></Cell>
    <Cell ss:StyleID="s63"><Data ss:Type="Number">0.62172226500000005</Data></Cell>
    <Cell ss:StyleID="s63"><Data ss:Type="Number">0.60589123899999997</Data></Cell>
    <Cell ss:StyleID="s63"><Data ss:Type="Number">0.62199912700000004</Data></Cell>
    <Cell ss:StyleID="s63"><Data ss:Type="Number">0.71489614199999996</Data></Cell>
    <Cell ss:StyleID="s63"><Data ss:Type="Number">0.68222112800000001</Data></Cell>
    <Cell ss:StyleID="s63"><Data ss:Type="Number">0.64606227100000002</Data></Cell>
    <Cell ss:StyleID="s63"><Data ss:Type="Number">0.66945299899999999</Data></Cell>
    <Cell ss:StyleID="s63"><Data ss:Type="Number">0.59667056100000004</Data></Cell>
    <Cell ss:StyleID="s63"><Data ss:Type="Number">0.67539618599999995</Data></Cell>
    <Cell ss:StyleID="s63"><Data ss:Type="Number">0.58262744499999997</Data></Cell>
   </Row>
   <Row ss:AutoFitHeight="0">
    <Cell><Data ss:Type="String">TDa1400367</Data></Cell>
    <Cell><Data ss:Type="Number">2</Data></Cell>
    <Cell ss:StyleID="s63"><Data ss:Type="Number">0.49866855999999998</Data></Cell>
    <Cell ss:StyleID="s63"><Data ss:Type="Number">0.58831460700000004</Data></Cell>
    <Cell ss:StyleID="s63"><Data ss:Type="Number">0.64148309000000003</Data></Cell>
    <Cell ss:StyleID="s63"><Data ss:Type="Number">0.58230921000000002</Data></Cell>
    <Cell ss:StyleID="s63"><Data ss:Type="Number">0.675375065</Data></Cell>
    <Cell ss:StyleID="s63"><Data ss:Type="Number">0.71922821000000003</Data></Cell>
    <Cell ss:StyleID="s63"><Data ss:Type="Number">0.65790968500000002</Data></Cell>
    <Cell ss:StyleID="s63"><Data ss:Type="Number">0.64499794700000002</Data></Cell>
    <Cell ss:StyleID="s63"><Data ss:Type="Number">0.626135675</Data></Cell>
    <Cell ss:StyleID="s63"><Data ss:Type="Number">0.62000932099999995</Data></Cell>
    <Cell ss:StyleID="s63"><Data ss:Type="Number">0.66072218100000002</Data></Cell>
    <Cell ss:StyleID="s63"><Data ss:Type="Number">0.68267681899999999</Data></Cell>
    <Cell ss:StyleID="s63"><Data ss:Type="Number">0.64626647100000001</Data></Cell>
    <Cell ss:StyleID="s63"><Data ss:Type="Number">0.64118336300000001</Data></Cell>
    <Cell ss:StyleID="s63"><Data ss:Type="Number">0.60715960599999996</Data></Cell>
    <Cell ss:StyleID="s63"><Data ss:Type="Number">0.67343310099999998</Data></Cell>
    <Cell ss:StyleID="s63"><Data ss:Type="Number">0.66820826499999997</Data></Cell>
    <Cell ss:StyleID="s63"><Data ss:Type="Number">0.70241098999999996</Data></Cell>
    <Cell ss:StyleID="s63"><Data ss:Type="Number">0.657618076</Data></Cell>
    <Cell ss:StyleID="s63"><Data ss:Type="Number">0.63370607000000001</Data></Cell>
    <Cell ss:StyleID="s63"><Data ss:Type="Number">0.69503000500000001</Data></Cell>
    <Cell ss:StyleID="s63"><Data ss:Type="Number">0.69484284399999996</Data></Cell>
    <Cell ss:StyleID="s63"><Data ss:Type="Number">0.70802596600000001</Data></Cell>
    <Cell ss:StyleID="s63"><Data ss:Type="Number">0.75594530299999996</Data></Cell>
    <Cell ss:StyleID="s63"><Data ss:Type="Number">0.726095618</Data></Cell>
    <Cell ss:StyleID="s63"><Data ss:Type="Number">0.64917825500000004</Data></Cell>
    <Cell ss:StyleID="s63"><Data ss:Type="Number">0.49477294999999999</Data></Cell>
    <Cell ss:StyleID="s63"/>
    <Cell ss:StyleID="s63"><Data ss:Type="Number">0.43205083</Data></Cell>
    <Cell ss:StyleID="s63"><Data ss:Type="Number">0.539450706</Data></Cell>
    <Cell ss:StyleID="s63"><Data ss:Type="Number">0.57846744500000002</Data></Cell>
    <Cell ss:StyleID="s63"><Data ss:Type="Number">0.60290556900000003</Data></Cell>
    <Cell ss:StyleID="s63"><Data ss:Type="Number">0.61975524500000001</Data></Cell>
    <Cell ss:StyleID="s63"><Data ss:Type="Number">0.70717440600000003</Data></Cell>
    <Cell ss:StyleID="s63"><Data ss:Type="Number">0.67417956700000004</Data></Cell>
    <Cell ss:StyleID="s63"><Data ss:Type="Number">0.65484311100000003</Data></Cell>
    <Cell ss:StyleID="s63"><Data ss:Type="Number">0.67985454499999998</Data></Cell>
    <Cell ss:StyleID="s63"><Data ss:Type="Number">0.65023869700000003</Data></Cell>
    <Cell ss:StyleID="s63"><Data ss:Type="Number">0.653840906</Data></Cell>
    <Cell ss:StyleID="s63"><Data ss:Type="Number">0.60133698000000002</Data></Cell>
   </Row>
   <Row ss:AutoFitHeight="0">
    <Cell><Data ss:Type="String">TDa1400380</Data></Cell>
    <Cell><Data ss:Type="Number">2</Data></Cell>
    <Cell ss:StyleID="s63"><Data ss:Type="Number">0.52950760299999999</Data></Cell>
    <Cell ss:StyleID="s63"><Data ss:Type="Number">0.57270728599999998</Data></Cell>
    <Cell ss:StyleID="s63"><Data ss:Type="Number">0.65918497300000001</Data></Cell>
    <Cell ss:StyleID="s63"><Data ss:Type="Number">0.60784919699999995</Data></Cell>
    <Cell ss:StyleID="s63"><Data ss:Type="Number">0.70263192399999996</Data></Cell>
    <Cell ss:StyleID="s63"><Data ss:Type="Number">0.74496825600000005</Data></Cell>
    <Cell ss:StyleID="s63"><Data ss:Type="Number">0.72221443600000002</Data></Cell>
    <Cell ss:StyleID="s63"><Data ss:Type="Number">0.65120541399999998</Data></Cell>
    <Cell ss:StyleID="s63"><Data ss:Type="Number">0.63068003800000005</Data></Cell>
    <Cell ss:StyleID="s63"><Data ss:Type="Number">0.62489946900000004</Data></Cell>
    <Cell ss:StyleID="s63"><Data ss:Type="Number">0.59974404100000001</Data></Cell>
    <Cell ss:StyleID="s63"><Data ss:Type="Number">0.69763945299999996</Data></Cell>
    <Cell ss:StyleID="s63"><Data ss:Type="Number">0.63730886899999994</Data></Cell>
    <Cell ss:StyleID="s63"><Data ss:Type="Number">0.67063020200000001</Data></Cell>
    <Cell ss:StyleID="s63"><Data ss:Type="Number">0.59823471699999997</Data></Cell>
    <Cell ss:StyleID="s63"><Data ss:Type="Number">0.67725598499999995</Data></Cell>
    <Cell ss:StyleID="s63"><Data ss:Type="Number">0.67371507900000005</Data></Cell>
    <Cell ss:StyleID="s63"><Data ss:Type="Number">0.68022481899999998</Data></Cell>
    <Cell ss:StyleID="s63"><Data ss:Type="Number">0.64919487300000001</Data></Cell>
    <Cell ss:StyleID="s63"><Data ss:Type="Number">0.63335550399999996</Data></Cell>
    <Cell ss:StyleID="s63"><Data ss:Type="Number">0.70497536199999999</Data></Cell>
    <Cell ss:StyleID="s63"><Data ss:Type="Number">0.69357914799999998</Data></Cell>
    <Cell ss:StyleID="s63"><Data ss:Type="Number">0.735664965</Data></Cell>
    <Cell ss:StyleID="s63"><Data ss:Type="Number">0.72948616600000005</Data></Cell>
    <Cell ss:StyleID="s63"><Data ss:Type="Number">0.691712204</Data></Cell>
    <Cell ss:StyleID="s63"><Data ss:Type="Number">0.644778089</Data></Cell>
    <Cell ss:StyleID="s63"><Data ss:Type="Number">0.49270196900000002</Data></Cell>
    <Cell ss:StyleID="s63"><Data ss:Type="Number">0.43205083</Data></Cell>
    <Cell ss:StyleID="s63"/>
    <Cell ss:StyleID="s63"><Data ss:Type="Number">0.538892551</Data></Cell>
    <Cell ss:StyleID="s63"><Data ss:Type="Number">0.61997740800000001</Data></Cell>
    <Cell ss:StyleID="s63"><Data ss:Type="Number">0.610121837</Data></Cell>
    <Cell ss:StyleID="s63"><Data ss:Type="Number">0.63275990999999998</Data></Cell>
    <Cell ss:StyleID="s63"><Data ss:Type="Number">0.75433183000000004</Data></Cell>
    <Cell ss:StyleID="s63"><Data ss:Type="Number">0.72767419</Data></Cell>
    <Cell ss:StyleID="s63"><Data ss:Type="Number">0.64185750600000002</Data></Cell>
    <Cell ss:StyleID="s63"><Data ss:Type="Number">0.67284044300000001</Data></Cell>
    <Cell ss:StyleID="s63"><Data ss:Type="Number">0.70711996700000002</Data></Cell>
    <Cell ss:StyleID="s63"><Data ss:Type="Number">0.70752542399999996</Data></Cell>
    <Cell ss:StyleID="s63"><Data ss:Type="Number">0.59196952899999999</Data></Cell>
   </Row>
   <Row ss:AutoFitHeight="0">
    <Cell><Data ss:Type="String">TDa1400911</Data></Cell>
    <Cell><Data ss:Type="Number">2</Data></Cell>
    <Cell ss:StyleID="s63"><Data ss:Type="Number">0.66408105100000003</Data></Cell>
    <Cell ss:StyleID="s63"><Data ss:Type="Number">0.625803624</Data></Cell>
    <Cell ss:StyleID="s63"><Data ss:Type="Number">0.68447990400000003</Data></Cell>
    <Cell ss:StyleID="s63"><Data ss:Type="Number">0.590386941</Data></Cell>
    <Cell ss:StyleID="s63"><Data ss:Type="Number">0.65668111900000004</Data></Cell>
    <Cell ss:StyleID="s63"><Data ss:Type="Number">0.70350877199999995</Data></Cell>
    <Cell ss:StyleID="s63"><Data ss:Type="Number">0.64876092299999999</Data></Cell>
    <Cell ss:StyleID="s63"><Data ss:Type="Number">0.59456769099999995</Data></Cell>
    <Cell ss:StyleID="s63"><Data ss:Type="Number">0.66543846699999998</Data></Cell>
    <Cell ss:StyleID="s63"><Data ss:Type="Number">0.68588793400000003</Data></Cell>
    <Cell ss:StyleID="s63"><Data ss:Type="Number">0.65942350299999997</Data></Cell>
    <Cell ss:StyleID="s63"><Data ss:Type="Number">0.54371451699999995</Data></Cell>
    <Cell ss:StyleID="s63"><Data ss:Type="Number">0.55699765400000001</Data></Cell>
    <Cell ss:StyleID="s63"><Data ss:Type="Number">0.66570605199999999</Data></Cell>
    <Cell ss:StyleID="s63"><Data ss:Type="Number">0.64161319900000002</Data></Cell>
    <Cell ss:StyleID="s63"><Data ss:Type="Number">0.71807747499999997</Data></Cell>
    <Cell ss:StyleID="s63"><Data ss:Type="Number">0.71313014600000002</Data></Cell>
    <Cell ss:StyleID="s63"><Data ss:Type="Number">0.71017730000000001</Data></Cell>
    <Cell ss:StyleID="s63"><Data ss:Type="Number">0.69244907300000003</Data></Cell>
    <Cell ss:StyleID="s63"><Data ss:Type="Number">0.67981438500000002</Data></Cell>
    <Cell ss:StyleID="s63"><Data ss:Type="Number">0.74361639000000002</Data></Cell>
    <Cell ss:StyleID="s63"><Data ss:Type="Number">0.68535345800000003</Data></Cell>
    <Cell ss:StyleID="s63"><Data ss:Type="Number">0.76445638299999996</Data></Cell>
    <Cell ss:StyleID="s63"><Data ss:Type="Number">0.720392217</Data></Cell>
    <Cell ss:StyleID="s63"><Data ss:Type="Number">0.75885539700000004</Data></Cell>
    <Cell ss:StyleID="s63"><Data ss:Type="Number">0.69611739500000003</Data></Cell>
    <Cell ss:StyleID="s63"><Data ss:Type="Number">0.57499225300000001</Data></Cell>
    <Cell ss:StyleID="s63"><Data ss:Type="Number">0.539450706</Data></Cell>
    <Cell ss:StyleID="s63"><Data ss:Type="Number">0.538892551</Data></Cell>
    <Cell ss:StyleID="s63"/>
    <Cell ss:StyleID="s63"><Data ss:Type="Number">0.48098663899999999</Data></Cell>
    <Cell ss:StyleID="s63"><Data ss:Type="Number">0.58071472599999996</Data></Cell>
    <Cell ss:StyleID="s63"><Data ss:Type="Number">0.59432139100000003</Data></Cell>
    <Cell ss:StyleID="s63"><Data ss:Type="Number">0.63173880000000004</Data></Cell>
    <Cell ss:StyleID="s63"><Data ss:Type="Number">0.64914054600000004</Data></Cell>
    <Cell ss:StyleID="s63"><Data ss:Type="Number">0.62973851199999997</Data></Cell>
    <Cell ss:StyleID="s63"><Data ss:Type="Number">0.67340363199999997</Data></Cell>
    <Cell ss:StyleID="s63"><Data ss:Type="Number">0.70092066099999994</Data></Cell>
    <Cell ss:StyleID="s63"><Data ss:Type="Number">0.60054000299999999</Data></Cell>
    <Cell ss:StyleID="s63"><Data ss:Type="Number">0.55010257200000001</Data></Cell>
   </Row>
   <Row ss:AutoFitHeight="0">
    <Cell><Data ss:Type="String">TDa1401065</Data></Cell>
    <Cell><Data ss:Type="Number">2</Data></Cell>
    <Cell ss:StyleID="s63"><Data ss:Type="Number">0.64808652200000005</Data></Cell>
    <Cell ss:StyleID="s63"><Data ss:Type="Number">0.69644393500000001</Data></Cell>
    <Cell ss:StyleID="s63"><Data ss:Type="Number">0.65048854700000003</Data></Cell>
    <Cell ss:StyleID="s63"><Data ss:Type="Number">0.64379232500000005</Data></Cell>
    <Cell ss:StyleID="s63"><Data ss:Type="Number">0.70727889399999999</Data></Cell>
    <Cell ss:StyleID="s63"><Data ss:Type="Number">0.74622234200000004</Data></Cell>
    <Cell ss:StyleID="s63"><Data ss:Type="Number">0.73820395699999997</Data></Cell>
    <Cell ss:StyleID="s63"><Data ss:Type="Number">0.68629873699999999</Data></Cell>
    <Cell ss:StyleID="s63"><Data ss:Type="Number">0.67198419899999995</Data></Cell>
    <Cell ss:StyleID="s63"><Data ss:Type="Number">0.69669257699999998</Data></Cell>
    <Cell ss:StyleID="s63"><Data ss:Type="Number">0.69445272899999999</Data></Cell>
    <Cell ss:StyleID="s63"><Data ss:Type="Number">0.58846529800000003</Data></Cell>
    <Cell ss:StyleID="s63"><Data ss:Type="Number">0.60325916599999996</Data></Cell>
    <Cell ss:StyleID="s63"><Data ss:Type="Number">0.68344370899999995</Data></Cell>
    <Cell ss:StyleID="s63"><Data ss:Type="Number">0.665940902</Data></Cell>
    <Cell ss:StyleID="s63"><Data ss:Type="Number">0.68842233399999997</Data></Cell>
    <Cell ss:StyleID="s63"><Data ss:Type="Number">0.68336397100000001</Data></Cell>
    <Cell ss:StyleID="s63"><Data ss:Type="Number">0.73655152899999998</Data></Cell>
    <Cell ss:StyleID="s63"><Data ss:Type="Number">0.65965770199999996</Data></Cell>
    <Cell ss:StyleID="s63"><Data ss:Type="Number">0.73561980900000001</Data></Cell>
    <Cell ss:StyleID="s63"><Data ss:Type="Number">0.70568615000000001</Data></Cell>
    <Cell ss:StyleID="s63"><Data ss:Type="Number">0.70662262099999995</Data></Cell>
    <Cell ss:StyleID="s63"><Data ss:Type="Number">0.72096553799999996</Data></Cell>
    <Cell ss:StyleID="s63"><Data ss:Type="Number">0.72291070899999998</Data></Cell>
    <Cell ss:StyleID="s63"><Data ss:Type="Number">0.73629434199999999</Data></Cell>
    <Cell ss:StyleID="s63"><Data ss:Type="Number">0.66968911900000005</Data></Cell>
    <Cell ss:StyleID="s63"><Data ss:Type="Number">0.62172226500000005</Data></Cell>
    <Cell ss:StyleID="s63"><Data ss:Type="Number">0.57846744500000002</Data></Cell>
    <Cell ss:StyleID="s63"><Data ss:Type="Number">0.61997740800000001</Data></Cell>
    <Cell ss:StyleID="s63"><Data ss:Type="Number">0.48098663899999999</Data></Cell>
    <Cell ss:StyleID="s63"/>
    <Cell ss:StyleID="s63"><Data ss:Type="Number">0.59687844899999998</Data></Cell>
    <Cell ss:StyleID="s63"><Data ss:Type="Number">0.65221878200000005</Data></Cell>
    <Cell ss:StyleID="s63"><Data ss:Type="Number">0.69509011799999998</Data></Cell>
    <Cell ss:StyleID="s63"><Data ss:Type="Number">0.67847133800000003</Data></Cell>
    <Cell ss:StyleID="s63"><Data ss:Type="Number">0.668433359</Data></Cell>
    <Cell ss:StyleID="s63"><Data ss:Type="Number">0.68432139599999997</Data></Cell>
    <Cell ss:StyleID="s63"><Data ss:Type="Number">0.72408578499999998</Data></Cell>
    <Cell ss:StyleID="s63"><Data ss:Type="Number">0.67656857299999995</Data></Cell>
    <Cell ss:StyleID="s63"><Data ss:Type="Number">0.62928637600000004</Data></Cell>
   </Row>
   <Row ss:AutoFitHeight="0">
    <Cell><Data ss:Type="String">TDa1402043</Data></Cell>
    <Cell><Data ss:Type="Number">2</Data></Cell>
    <Cell ss:StyleID="s63"><Data ss:Type="Number">0.66113481900000004</Data></Cell>
    <Cell ss:StyleID="s63"><Data ss:Type="Number">0.64702508999999997</Data></Cell>
    <Cell ss:StyleID="s63"><Data ss:Type="Number">0.704431315</Data></Cell>
    <Cell ss:StyleID="s63"><Data ss:Type="Number">0.66581123499999995</Data></Cell>
    <Cell ss:StyleID="s63"><Data ss:Type="Number">0.66092179100000004</Data></Cell>
    <Cell ss:StyleID="s63"><Data ss:Type="Number">0.68964110899999997</Data></Cell>
    <Cell ss:StyleID="s63"><Data ss:Type="Number">0.71938844499999999</Data></Cell>
    <Cell ss:StyleID="s63"><Data ss:Type="Number">0.63935776</Data></Cell>
    <Cell ss:StyleID="s63"><Data ss:Type="Number">0.66563876700000002</Data></Cell>
    <Cell ss:StyleID="s63"><Data ss:Type="Number">0.64684410599999997</Data></Cell>
    <Cell ss:StyleID="s63"><Data ss:Type="Number">0.66260102899999995</Data></Cell>
    <Cell ss:StyleID="s63"><Data ss:Type="Number">0.66853849600000004</Data></Cell>
    <Cell ss:StyleID="s63"><Data ss:Type="Number">0.61418736900000004</Data></Cell>
    <Cell ss:StyleID="s63"><Data ss:Type="Number">0.67238176900000002</Data></Cell>
    <Cell ss:StyleID="s63"><Data ss:Type="Number">0.686488078</Data></Cell>
    <Cell ss:StyleID="s63"><Data ss:Type="Number">0.68634632299999998</Data></Cell>
    <Cell ss:StyleID="s63"><Data ss:Type="Number">0.68126843699999995</Data></Cell>
    <Cell ss:StyleID="s63"><Data ss:Type="Number">0.69348929000000004</Data></Cell>
    <Cell ss:StyleID="s63"><Data ss:Type="Number">0.55375527400000002</Data></Cell>
    <Cell ss:StyleID="s63"><Data ss:Type="Number">0.70236292</Data></Cell>
    <Cell ss:StyleID="s63"><Data ss:Type="Number">0.65818985900000004</Data></Cell>
    <Cell ss:StyleID="s63"><Data ss:Type="Number">0.65070866100000002</Data></Cell>
    <Cell ss:StyleID="s63"><Data ss:Type="Number">0.634438736</Data></Cell>
    <Cell ss:StyleID="s63"><Data ss:Type="Number">0.57050298399999999</Data></Cell>
    <Cell ss:StyleID="s63"><Data ss:Type="Number">0.59934395500000004</Data></Cell>
    <Cell ss:StyleID="s63"><Data ss:Type="Number">0.612992062</Data></Cell>
    <Cell ss:StyleID="s63"><Data ss:Type="Number">0.60589123899999997</Data></Cell>
    <Cell ss:StyleID="s63"><Data ss:Type="Number">0.60290556900000003</Data></Cell>
    <Cell ss:StyleID="s63"><Data ss:Type="Number">0.610121837</Data></Cell>
    <Cell ss:StyleID="s63"><Data ss:Type="Number">0.58071472599999996</Data></Cell>
    <Cell ss:StyleID="s63"><Data ss:Type="Number">0.59687844899999998</Data></Cell>
    <Cell ss:StyleID="s63"/>
    <Cell ss:StyleID="s63"><Data ss:Type="Number">0.39458544800000001</Data></Cell>
    <Cell ss:StyleID="s63"><Data ss:Type="Number">0.62699417599999996</Data></Cell>
    <Cell ss:StyleID="s63"><Data ss:Type="Number">0.64817150099999998</Data></Cell>
    <Cell ss:StyleID="s63"><Data ss:Type="Number">0.63993879099999995</Data></Cell>
    <Cell ss:StyleID="s63"><Data ss:Type="Number">0.67473392600000004</Data></Cell>
    <Cell ss:StyleID="s63"><Data ss:Type="Number">0.72944437100000004</Data></Cell>
    <Cell ss:StyleID="s63"><Data ss:Type="Number">0.69588173200000003</Data></Cell>
    <Cell ss:StyleID="s63"><Data ss:Type="Number">0.60281860899999995</Data></Cell>
   </Row>
   <Row ss:AutoFitHeight="0">
    <Cell><Data ss:Type="String">TDa1402393</Data></Cell>
    <Cell><Data ss:Type="Number">2</Data></Cell>
    <Cell ss:StyleID="s63"><Data ss:Type="Number">0.67784522000000003</Data></Cell>
    <Cell ss:StyleID="s63"><Data ss:Type="Number">0.63039479300000001</Data></Cell>
    <Cell ss:StyleID="s63"><Data ss:Type="Number">0.68519328999999995</Data></Cell>
    <Cell ss:StyleID="s63"><Data ss:Type="Number">0.66759195000000005</Data></Cell>
    <Cell ss:StyleID="s63"><Data ss:Type="Number">0.61027270300000003</Data></Cell>
    <Cell ss:StyleID="s63"><Data ss:Type="Number">0.69298941800000002</Data></Cell>
    <Cell ss:StyleID="s63"><Data ss:Type="Number">0.68983668499999995</Data></Cell>
    <Cell ss:StyleID="s63"><Data ss:Type="Number">0.65648148100000003</Data></Cell>
    <Cell ss:StyleID="s63"><Data ss:Type="Number">0.66039632400000003</Data></Cell>
    <Cell ss:StyleID="s63"><Data ss:Type="Number">0.65839694699999995</Data></Cell>
    <Cell ss:StyleID="s63"><Data ss:Type="Number">0.65877117399999996</Data></Cell>
    <Cell ss:StyleID="s63"><Data ss:Type="Number">0.70673748999999997</Data></Cell>
    <Cell ss:StyleID="s63"><Data ss:Type="Number">0.60449405199999995</Data></Cell>
    <Cell ss:StyleID="s63"><Data ss:Type="Number">0.67656857299999995</Data></Cell>
    <Cell ss:StyleID="s63"><Data ss:Type="Number">0.698935415</Data></Cell>
    <Cell ss:StyleID="s63"><Data ss:Type="Number">0.65365497100000003</Data></Cell>
    <Cell ss:StyleID="s63"><Data ss:Type="Number">0.65015434400000005</Data></Cell>
    <Cell ss:StyleID="s63"><Data ss:Type="Number">0.69809771499999995</Data></Cell>
    <Cell ss:StyleID="s63"><Data ss:Type="Number">0.62564342500000003</Data></Cell>
    <Cell ss:StyleID="s63"><Data ss:Type="Number">0.73814639699999995</Data></Cell>
    <Cell ss:StyleID="s63"><Data ss:Type="Number">0.57424934699999997</Data></Cell>
    <Cell ss:StyleID="s63"><Data ss:Type="Number">0.69345988400000003</Data></Cell>
    <Cell ss:StyleID="s63"><Data ss:Type="Number">0.60328529399999997</Data></Cell>
    <Cell ss:StyleID="s63"><Data ss:Type="Number">0.56185395100000002</Data></Cell>
    <Cell ss:StyleID="s63"><Data ss:Type="Number">0.60066859100000003</Data></Cell>
    <Cell ss:StyleID="s63"><Data ss:Type="Number">0.57170668400000002</Data></Cell>
    <Cell ss:StyleID="s63"><Data ss:Type="Number">0.62199912700000004</Data></Cell>
    <Cell ss:StyleID="s63"><Data ss:Type="Number">0.61975524500000001</Data></Cell>
    <Cell ss:StyleID="s63"><Data ss:Type="Number">0.63275990999999998</Data></Cell>
    <Cell ss:StyleID="s63"><Data ss:Type="Number">0.59432139100000003</Data></Cell>
    <Cell ss:StyleID="s63"><Data ss:Type="Number">0.65221878200000005</Data></Cell>
    <Cell ss:StyleID="s63"><Data ss:Type="Number">0.39458544800000001</Data></Cell>
    <Cell ss:StyleID="s63"/>
    <Cell ss:StyleID="s63"><Data ss:Type="Number">0.58271541800000004</Data></Cell>
    <Cell ss:StyleID="s63"><Data ss:Type="Number">0.63299663299999998</Data></Cell>
    <Cell ss:StyleID="s63"><Data ss:Type="Number">0.67910879599999996</Data></Cell>
    <Cell ss:StyleID="s63"><Data ss:Type="Number">0.69792102700000003</Data></Cell>
    <Cell ss:StyleID="s63"><Data ss:Type="Number">0.74200127500000002</Data></Cell>
    <Cell ss:StyleID="s63"><Data ss:Type="Number">0.65255591099999999</Data></Cell>
    <Cell ss:StyleID="s63"><Data ss:Type="Number">0.62470930199999997</Data></Cell>
   </Row>
   <Row ss:AutoFitHeight="0">
    <Cell><Data ss:Type="String">TDa291</Data></Cell>
    <Cell><Data ss:Type="Number">2</Data></Cell>
    <Cell ss:StyleID="s63"><Data ss:Type="Number">0.83487618600000002</Data></Cell>
    <Cell ss:StyleID="s63"><Data ss:Type="Number">0.54707044100000002</Data></Cell>
    <Cell ss:StyleID="s63"><Data ss:Type="Number">0.70419894999999999</Data></Cell>
    <Cell ss:StyleID="s63"><Data ss:Type="Number">0.67216094999999998</Data></Cell>
    <Cell ss:StyleID="s63"><Data ss:Type="Number">0.48200794000000002</Data></Cell>
    <Cell ss:StyleID="s63"><Data ss:Type="Number">0.651182331</Data></Cell>
    <Cell ss:StyleID="s63"><Data ss:Type="Number">0.68797438300000002</Data></Cell>
    <Cell ss:StyleID="s63"><Data ss:Type="Number">0.67116805199999996</Data></Cell>
    <Cell ss:StyleID="s63"><Data ss:Type="Number">0.77997259600000002</Data></Cell>
    <Cell ss:StyleID="s63"><Data ss:Type="Number">0.80276066599999996</Data></Cell>
    <Cell ss:StyleID="s63"><Data ss:Type="Number">0.78517088700000004</Data></Cell>
    <Cell ss:StyleID="s63"><Data ss:Type="Number">0.72254335300000005</Data></Cell>
    <Cell ss:StyleID="s63"><Data ss:Type="Number">0.65050956999999998</Data></Cell>
    <Cell ss:StyleID="s63"><Data ss:Type="Number">0.78446255200000004</Data></Cell>
    <Cell ss:StyleID="s63"><Data ss:Type="Number">0.77878365800000005</Data></Cell>
    <Cell ss:StyleID="s63"><Data ss:Type="Number">0.727568349</Data></Cell>
    <Cell ss:StyleID="s63"><Data ss:Type="Number">0.72609694199999997</Data></Cell>
    <Cell ss:StyleID="s63"><Data ss:Type="Number">0.70127852800000001</Data></Cell>
    <Cell ss:StyleID="s63"><Data ss:Type="Number">0.72305953300000003</Data></Cell>
    <Cell ss:StyleID="s63"><Data ss:Type="Number">0.75505205099999995</Data></Cell>
    <Cell ss:StyleID="s63"><Data ss:Type="Number">0.73299020800000003</Data></Cell>
    <Cell ss:StyleID="s63"><Data ss:Type="Number">0.70875142899999999</Data></Cell>
    <Cell ss:StyleID="s63"><Data ss:Type="Number">0.72365829599999998</Data></Cell>
    <Cell ss:StyleID="s63"><Data ss:Type="Number">0.70548566999999995</Data></Cell>
    <Cell ss:StyleID="s63"><Data ss:Type="Number">0.68806655900000002</Data></Cell>
    <Cell ss:StyleID="s63"><Data ss:Type="Number">0.69643315400000005</Data></Cell>
    <Cell ss:StyleID="s63"><Data ss:Type="Number">0.71489614199999996</Data></Cell>
    <Cell ss:StyleID="s63"><Data ss:Type="Number">0.70717440600000003</Data></Cell>
    <Cell ss:StyleID="s63"><Data ss:Type="Number">0.75433183000000004</Data></Cell>
    <Cell ss:StyleID="s63"><Data ss:Type="Number">0.63173880000000004</Data></Cell>
    <Cell ss:StyleID="s63"><Data ss:Type="Number">0.69509011799999998</Data></Cell>
    <Cell ss:StyleID="s63"><Data ss:Type="Number">0.62699417599999996</Data></Cell>
    <Cell ss:StyleID="s63"><Data ss:Type="Number">0.58271541800000004</Data></Cell>
    <Cell ss:StyleID="s63"/>
    <Cell ss:StyleID="s63"><Data ss:Type="Number">0.477567668</Data></Cell>
    <Cell ss:StyleID="s63"><Data ss:Type="Number">0.79123919300000001</Data></Cell>
    <Cell ss:StyleID="s63"><Data ss:Type="Number">0.77893293699999999</Data></Cell>
    <Cell ss:StyleID="s63"><Data ss:Type="Number">0.75055654500000002</Data></Cell>
    <Cell ss:StyleID="s63"><Data ss:Type="Number">0.50039195199999997</Data></Cell>
    <Cell ss:StyleID="s63"><Data ss:Type="Number">0.68201754400000003</Data></Cell>
   </Row>
   <Row ss:AutoFitHeight="0">
    <Cell><Data ss:Type="String">TDa297</Data></Cell>
    <Cell><Data ss:Type="Number">2</Data></Cell>
    <Cell ss:StyleID="s63"><Data ss:Type="Number">0.73874445099999997</Data></Cell>
    <Cell ss:StyleID="s63"><Data ss:Type="Number">0.63458891299999998</Data></Cell>
    <Cell ss:StyleID="s63"><Data ss:Type="Number">0.71277798699999995</Data></Cell>
    <Cell ss:StyleID="s63"><Data ss:Type="Number">0.67026761599999996</Data></Cell>
    <Cell ss:StyleID="s63"><Data ss:Type="Number">0.56986101</Data></Cell>
    <Cell ss:StyleID="s63"><Data ss:Type="Number">0.63325544199999995</Data></Cell>
    <Cell ss:StyleID="s63"><Data ss:Type="Number">0.65894323899999996</Data></Cell>
    <Cell ss:StyleID="s63"><Data ss:Type="Number">0.68760083000000005</Data></Cell>
    <Cell ss:StyleID="s63"><Data ss:Type="Number">0.69391540900000004</Data></Cell>
    <Cell ss:StyleID="s63"><Data ss:Type="Number">0.69988717600000006</Data></Cell>
    <Cell ss:StyleID="s63"><Data ss:Type="Number">0.71647044500000001</Data></Cell>
    <Cell ss:StyleID="s63"><Data ss:Type="Number">0.68357609200000002</Data></Cell>
    <Cell ss:StyleID="s63"><Data ss:Type="Number">0.66625248500000001</Data></Cell>
    <Cell ss:StyleID="s63"><Data ss:Type="Number">0.70787325999999995</Data></Cell>
    <Cell ss:StyleID="s63"><Data ss:Type="Number">0.74918801899999998</Data></Cell>
    <Cell ss:StyleID="s63"><Data ss:Type="Number">0.69225951900000005</Data></Cell>
    <Cell ss:StyleID="s63"><Data ss:Type="Number">0.688452336</Data></Cell>
    <Cell ss:StyleID="s63"><Data ss:Type="Number">0.68337213600000002</Data></Cell>
    <Cell ss:StyleID="s63"><Data ss:Type="Number">0.69943019900000003</Data></Cell>
    <Cell ss:StyleID="s63"><Data ss:Type="Number">0.74361861900000004</Data></Cell>
    <Cell ss:StyleID="s63"><Data ss:Type="Number">0.72192307700000002</Data></Cell>
    <Cell ss:StyleID="s63"><Data ss:Type="Number">0.74396497800000005</Data></Cell>
    <Cell ss:StyleID="s63"><Data ss:Type="Number">0.71213073500000001</Data></Cell>
    <Cell ss:StyleID="s63"><Data ss:Type="Number">0.71339076000000001</Data></Cell>
    <Cell ss:StyleID="s63"><Data ss:Type="Number">0.67617598599999995</Data></Cell>
    <Cell ss:StyleID="s63"><Data ss:Type="Number">0.67143235400000001</Data></Cell>
    <Cell ss:StyleID="s63"><Data ss:Type="Number">0.68222112800000001</Data></Cell>
    <Cell ss:StyleID="s63"><Data ss:Type="Number">0.67417956700000004</Data></Cell>
    <Cell ss:StyleID="s63"><Data ss:Type="Number">0.72767419</Data></Cell>
    <Cell ss:StyleID="s63"><Data ss:Type="Number">0.64914054600000004</Data></Cell>
    <Cell ss:StyleID="s63"><Data ss:Type="Number">0.67847133800000003</Data></Cell>
    <Cell ss:StyleID="s63"><Data ss:Type="Number">0.64817150099999998</Data></Cell>
    <Cell ss:StyleID="s63"><Data ss:Type="Number">0.63299663299999998</Data></Cell>
    <Cell ss:StyleID="s63"><Data ss:Type="Number">0.477567668</Data></Cell>
    <Cell ss:StyleID="s63"/>
    <Cell ss:StyleID="s63"><Data ss:Type="Number">0.70085255800000001</Data></Cell>
    <Cell ss:StyleID="s63"><Data ss:Type="Number">0.68246445499999997</Data></Cell>
    <Cell ss:StyleID="s63"><Data ss:Type="Number">0.67133452999999998</Data></Cell>
    <Cell ss:StyleID="s63"><Data ss:Type="Number">0.59619188899999997</Data></Cell>
    <Cell ss:StyleID="s63"><Data ss:Type="Number">0.68154358299999995</Data></Cell>
   </Row>
   <Row ss:AutoFitHeight="0">
    <Cell><Data ss:Type="String">TDa8500250</Data></Cell>
    <Cell><Data ss:Type="Number">2</Data></Cell>
    <Cell ss:StyleID="s63"><Data ss:Type="Number">0.65098104400000001</Data></Cell>
    <Cell ss:StyleID="s63"><Data ss:Type="Number">0.73885261800000002</Data></Cell>
    <Cell ss:StyleID="s63"><Data ss:Type="Number">0.70589140100000003</Data></Cell>
    <Cell ss:StyleID="s63"><Data ss:Type="Number">0.68247694299999995</Data></Cell>
    <Cell ss:StyleID="s63"><Data ss:Type="Number">0.77012922500000003</Data></Cell>
    <Cell ss:StyleID="s63"><Data ss:Type="Number">0.70792148099999996</Data></Cell>
    <Cell ss:StyleID="s63"><Data ss:Type="Number">0.66407510599999997</Data></Cell>
    <Cell ss:StyleID="s63"><Data ss:Type="Number">0.65941927300000003</Data></Cell>
    <Cell ss:StyleID="s63"><Data ss:Type="Number">0.60759291800000004</Data></Cell>
    <Cell ss:StyleID="s63"><Data ss:Type="Number">0.60814995900000002</Data></Cell>
    <Cell ss:StyleID="s63"><Data ss:Type="Number">0.62940899800000005</Data></Cell>
    <Cell ss:StyleID="s63"><Data ss:Type="Number">0.59064994299999996</Data></Cell>
    <Cell ss:StyleID="s63"><Data ss:Type="Number">0.65893341400000005</Data></Cell>
    <Cell ss:StyleID="s63"><Data ss:Type="Number">0.65976597699999995</Data></Cell>
    <Cell ss:StyleID="s63"><Data ss:Type="Number">0.66239850099999997</Data></Cell>
    <Cell ss:StyleID="s63"><Data ss:Type="Number">0.66361378500000001</Data></Cell>
    <Cell ss:StyleID="s63"><Data ss:Type="Number">0.66120730000000005</Data></Cell>
    <Cell ss:StyleID="s63"><Data ss:Type="Number">0.67089173899999999</Data></Cell>
    <Cell ss:StyleID="s63"><Data ss:Type="Number">0.66704545500000001</Data></Cell>
    <Cell ss:StyleID="s63"><Data ss:Type="Number">0.70968249000000005</Data></Cell>
    <Cell ss:StyleID="s63"><Data ss:Type="Number">0.73255451699999996</Data></Cell>
    <Cell ss:StyleID="s63"><Data ss:Type="Number">0.70545569200000002</Data></Cell>
    <Cell ss:StyleID="s63"><Data ss:Type="Number">0.70249845799999999</Data></Cell>
    <Cell ss:StyleID="s63"><Data ss:Type="Number">0.69134192100000003</Data></Cell>
    <Cell ss:StyleID="s63"><Data ss:Type="Number">0.69323011499999998</Data></Cell>
    <Cell ss:StyleID="s63"><Data ss:Type="Number">0.64014586399999995</Data></Cell>
    <Cell ss:StyleID="s63"><Data ss:Type="Number">0.64606227100000002</Data></Cell>
    <Cell ss:StyleID="s63"><Data ss:Type="Number">0.65484311100000003</Data></Cell>
    <Cell ss:StyleID="s63"><Data ss:Type="Number">0.64185750600000002</Data></Cell>
    <Cell ss:StyleID="s63"><Data ss:Type="Number">0.62973851199999997</Data></Cell>
    <Cell ss:StyleID="s63"><Data ss:Type="Number">0.668433359</Data></Cell>
    <Cell ss:StyleID="s63"><Data ss:Type="Number">0.63993879099999995</Data></Cell>
    <Cell ss:StyleID="s63"><Data ss:Type="Number">0.67910879599999996</Data></Cell>
    <Cell ss:StyleID="s63"><Data ss:Type="Number">0.79123919300000001</Data></Cell>
    <Cell ss:StyleID="s63"><Data ss:Type="Number">0.70085255800000001</Data></Cell>
    <Cell ss:StyleID="s63"/>
    <Cell ss:StyleID="s63"><Data ss:Type="Number">0.45122383799999999</Data></Cell>
    <Cell ss:StyleID="s63"><Data ss:Type="Number">0.71263888900000005</Data></Cell>
    <Cell ss:StyleID="s63"><Data ss:Type="Number">0.74595021699999997</Data></Cell>
    <Cell ss:StyleID="s63"><Data ss:Type="Number">0.58389261699999995</Data></Cell>
   </Row>
   <Row ss:AutoFitHeight="0">
    <Cell><Data ss:Type="String">TDa8701091</Data></Cell>
    <Cell><Data ss:Type="Number">2</Data></Cell>
    <Cell ss:StyleID="s63"><Data ss:Type="Number">0.66318328000000004</Data></Cell>
    <Cell ss:StyleID="s63"><Data ss:Type="Number">0.74343352299999999</Data></Cell>
    <Cell ss:StyleID="s63"><Data ss:Type="Number">0.69489471300000005</Data></Cell>
    <Cell ss:StyleID="s63"><Data ss:Type="Number">0.70957789900000001</Data></Cell>
    <Cell ss:StyleID="s63"><Data ss:Type="Number">0.72087132700000001</Data></Cell>
    <Cell ss:StyleID="s63"><Data ss:Type="Number">0.72024291500000004</Data></Cell>
    <Cell ss:StyleID="s63"><Data ss:Type="Number">0.71882741500000003</Data></Cell>
    <Cell ss:StyleID="s63"><Data ss:Type="Number">0.693749163</Data></Cell>
    <Cell ss:StyleID="s63"><Data ss:Type="Number">0.64311759300000004</Data></Cell>
    <Cell ss:StyleID="s63"><Data ss:Type="Number">0.65873868300000005</Data></Cell>
    <Cell ss:StyleID="s63"><Data ss:Type="Number">0.67166617200000001</Data></Cell>
    <Cell ss:StyleID="s63"><Data ss:Type="Number">0.48260497000000002</Data></Cell>
    <Cell ss:StyleID="s63"><Data ss:Type="Number">0.70956768199999998</Data></Cell>
    <Cell ss:StyleID="s63"><Data ss:Type="Number">0.69111747899999998</Data></Cell>
    <Cell ss:StyleID="s63"><Data ss:Type="Number">0.71229255400000002</Data></Cell>
    <Cell ss:StyleID="s63"><Data ss:Type="Number">0.66277128500000004</Data></Cell>
    <Cell ss:StyleID="s63"><Data ss:Type="Number">0.66265793900000003</Data></Cell>
    <Cell ss:StyleID="s63"><Data ss:Type="Number">0.61347733500000001</Data></Cell>
    <Cell ss:StyleID="s63"><Data ss:Type="Number">0.71733495999999997</Data></Cell>
    <Cell ss:StyleID="s63"><Data ss:Type="Number">0.73060670100000003</Data></Cell>
    <Cell ss:StyleID="s63"><Data ss:Type="Number">0.74864945999999999</Data></Cell>
    <Cell ss:StyleID="s63"><Data ss:Type="Number">0.73958645499999998</Data></Cell>
    <Cell ss:StyleID="s63"><Data ss:Type="Number">0.72124090799999996</Data></Cell>
    <Cell ss:StyleID="s63"><Data ss:Type="Number">0.75219896900000005</Data></Cell>
    <Cell ss:StyleID="s63"><Data ss:Type="Number">0.74665718299999995</Data></Cell>
    <Cell ss:StyleID="s63"><Data ss:Type="Number">0.68120489500000003</Data></Cell>
    <Cell ss:StyleID="s63"><Data ss:Type="Number">0.66945299899999999</Data></Cell>
    <Cell ss:StyleID="s63"><Data ss:Type="Number">0.67985454499999998</Data></Cell>
    <Cell ss:StyleID="s63"><Data ss:Type="Number">0.67284044300000001</Data></Cell>
    <Cell ss:StyleID="s63"><Data ss:Type="Number">0.67340363199999997</Data></Cell>
    <Cell ss:StyleID="s63"><Data ss:Type="Number">0.68432139599999997</Data></Cell>
    <Cell ss:StyleID="s63"><Data ss:Type="Number">0.67473392600000004</Data></Cell>
    <Cell ss:StyleID="s63"><Data ss:Type="Number">0.69792102700000003</Data></Cell>
    <Cell ss:StyleID="s63"><Data ss:Type="Number">0.77893293699999999</Data></Cell>
    <Cell ss:StyleID="s63"><Data ss:Type="Number">0.68246445499999997</Data></Cell>
    <Cell ss:StyleID="s63"><Data ss:Type="Number">0.45122383799999999</Data></Cell>
    <Cell ss:StyleID="s63"/>
    <Cell ss:StyleID="s63"><Data ss:Type="Number">0.70490906600000003</Data></Cell>
    <Cell ss:StyleID="s63"><Data ss:Type="Number">0.71698113200000002</Data></Cell>
    <Cell ss:StyleID="s63"><Data ss:Type="Number">0.62353834500000005</Data></Cell>
   </Row>
   <Row ss:AutoFitHeight="0">
    <Cell><Data ss:Type="String">TDa98_150</Data></Cell>
    <Cell><Data ss:Type="Number">2</Data></Cell>
    <Cell ss:StyleID="s63"><Data ss:Type="Number">0.467186147</Data></Cell>
    <Cell ss:StyleID="s63"><Data ss:Type="Number">0.667300122</Data></Cell>
    <Cell ss:StyleID="s63"><Data ss:Type="Number">0.62230919799999995</Data></Cell>
    <Cell ss:StyleID="s63"><Data ss:Type="Number">0.605526919</Data></Cell>
    <Cell ss:StyleID="s63"><Data ss:Type="Number">0.60899699200000001</Data></Cell>
    <Cell ss:StyleID="s63"><Data ss:Type="Number">0.49910125799999999</Data></Cell>
    <Cell ss:StyleID="s63"><Data ss:Type="Number">0.49748206900000003</Data></Cell>
    <Cell ss:StyleID="s63"><Data ss:Type="Number">0.70294784600000004</Data></Cell>
    <Cell ss:StyleID="s63"><Data ss:Type="Number">0.49067431900000003</Data></Cell>
    <Cell ss:StyleID="s63"><Data ss:Type="Number">0.47099538600000002</Data></Cell>
    <Cell ss:StyleID="s63"><Data ss:Type="Number">0.48093559800000002</Data></Cell>
    <Cell ss:StyleID="s63"><Data ss:Type="Number">0.72004906599999996</Data></Cell>
    <Cell ss:StyleID="s63"><Data ss:Type="Number">0.74840971099999998</Data></Cell>
    <Cell ss:StyleID="s63"><Data ss:Type="Number">0.46873515900000001</Data></Cell>
    <Cell ss:StyleID="s63"><Data ss:Type="Number">0.61717937300000003</Data></Cell>
    <Cell ss:StyleID="s63"><Data ss:Type="Number">0.59892086300000003</Data></Cell>
    <Cell ss:StyleID="s63"><Data ss:Type="Number">0.59608433699999996</Data></Cell>
    <Cell ss:StyleID="s63"><Data ss:Type="Number">0.61500932699999999</Data></Cell>
    <Cell ss:StyleID="s63"><Data ss:Type="Number">0.715556831</Data></Cell>
    <Cell ss:StyleID="s63"><Data ss:Type="Number">0.71951917600000004</Data></Cell>
    <Cell ss:StyleID="s63"><Data ss:Type="Number">0.711007842</Data></Cell>
    <Cell ss:StyleID="s63"><Data ss:Type="Number">0.76633581500000003</Data></Cell>
    <Cell ss:StyleID="s63"><Data ss:Type="Number">0.688073394</Data></Cell>
    <Cell ss:StyleID="s63"><Data ss:Type="Number">0.742828457</Data></Cell>
    <Cell ss:StyleID="s63"><Data ss:Type="Number">0.68560180000000004</Data></Cell>
    <Cell ss:StyleID="s63"><Data ss:Type="Number">0.61090400700000003</Data></Cell>
    <Cell ss:StyleID="s63"><Data ss:Type="Number">0.59667056100000004</Data></Cell>
    <Cell ss:StyleID="s63"><Data ss:Type="Number">0.65023869700000003</Data></Cell>
    <Cell ss:StyleID="s63"><Data ss:Type="Number">0.70711996700000002</Data></Cell>
    <Cell ss:StyleID="s63"><Data ss:Type="Number">0.70092066099999994</Data></Cell>
    <Cell ss:StyleID="s63"><Data ss:Type="Number">0.72408578499999998</Data></Cell>
    <Cell ss:StyleID="s63"><Data ss:Type="Number">0.72944437100000004</Data></Cell>
    <Cell ss:StyleID="s63"><Data ss:Type="Number">0.74200127500000002</Data></Cell>
    <Cell ss:StyleID="s63"><Data ss:Type="Number">0.75055654500000002</Data></Cell>
    <Cell ss:StyleID="s63"><Data ss:Type="Number">0.67133452999999998</Data></Cell>
    <Cell ss:StyleID="s63"><Data ss:Type="Number">0.71263888900000005</Data></Cell>
    <Cell ss:StyleID="s63"><Data ss:Type="Number">0.70490906600000003</Data></Cell>
    <Cell ss:StyleID="s63"/>
    <Cell ss:StyleID="s63"><Data ss:Type="Number">0.72991706899999997</Data></Cell>
    <Cell ss:StyleID="s63"><Data ss:Type="Number">0.79475269900000001</Data></Cell>
   </Row>
   <Row ss:AutoFitHeight="0">
    <Cell><Data ss:Type="String">TDa9801176</Data></Cell>
    <Cell><Data ss:Type="Number">2</Data></Cell>
    <Cell ss:StyleID="s63"><Data ss:Type="Number">0.74586776899999996</Data></Cell>
    <Cell ss:StyleID="s63"><Data ss:Type="Number">0.62792915500000002</Data></Cell>
    <Cell ss:StyleID="s63"><Data ss:Type="Number">0.67085924299999999</Data></Cell>
    <Cell ss:StyleID="s63"><Data ss:Type="Number">0.66524178499999997</Data></Cell>
    <Cell ss:StyleID="s63"><Data ss:Type="Number">0.57460732999999997</Data></Cell>
    <Cell ss:StyleID="s63"><Data ss:Type="Number">0.68311754899999999</Data></Cell>
    <Cell ss:StyleID="s63"><Data ss:Type="Number">0.65148885000000001</Data></Cell>
    <Cell ss:StyleID="s63"><Data ss:Type="Number">0.62248628900000003</Data></Cell>
    <Cell ss:StyleID="s63"><Data ss:Type="Number">0.71669967000000001</Data></Cell>
    <Cell ss:StyleID="s63"><Data ss:Type="Number">0.73677932400000001</Data></Cell>
    <Cell ss:StyleID="s63"><Data ss:Type="Number">0.72977557400000004</Data></Cell>
    <Cell ss:StyleID="s63"><Data ss:Type="Number">0.68699795799999996</Data></Cell>
    <Cell ss:StyleID="s63"><Data ss:Type="Number">0.63115661300000003</Data></Cell>
    <Cell ss:StyleID="s63"><Data ss:Type="Number">0.66298491400000004</Data></Cell>
    <Cell ss:StyleID="s63"><Data ss:Type="Number">0.74137476999999996</Data></Cell>
    <Cell ss:StyleID="s63"><Data ss:Type="Number">0.722591804</Data></Cell>
    <Cell ss:StyleID="s63"><Data ss:Type="Number">0.72077488300000003</Data></Cell>
    <Cell ss:StyleID="s63"><Data ss:Type="Number">0.68807947000000003</Data></Cell>
    <Cell ss:StyleID="s63"><Data ss:Type="Number">0.74823177399999996</Data></Cell>
    <Cell ss:StyleID="s63"><Data ss:Type="Number">0.76893229900000004</Data></Cell>
    <Cell ss:StyleID="s63"><Data ss:Type="Number">0.73629568099999998</Data></Cell>
    <Cell ss:StyleID="s63"><Data ss:Type="Number">0.75227118599999998</Data></Cell>
    <Cell ss:StyleID="s63"><Data ss:Type="Number">0.74783650599999996</Data></Cell>
    <Cell ss:StyleID="s63"><Data ss:Type="Number">0.74261015100000005</Data></Cell>
    <Cell ss:StyleID="s63"><Data ss:Type="Number">0.74414650100000002</Data></Cell>
    <Cell ss:StyleID="s63"><Data ss:Type="Number">0.70021201399999999</Data></Cell>
    <Cell ss:StyleID="s63"><Data ss:Type="Number">0.67539618599999995</Data></Cell>
    <Cell ss:StyleID="s63"><Data ss:Type="Number">0.653840906</Data></Cell>
    <Cell ss:StyleID="s63"><Data ss:Type="Number">0.70752542399999996</Data></Cell>
    <Cell ss:StyleID="s63"><Data ss:Type="Number">0.60054000299999999</Data></Cell>
    <Cell ss:StyleID="s63"><Data ss:Type="Number">0.67656857299999995</Data></Cell>
    <Cell ss:StyleID="s63"><Data ss:Type="Number">0.69588173200000003</Data></Cell>
    <Cell ss:StyleID="s63"><Data ss:Type="Number">0.65255591099999999</Data></Cell>
    <Cell ss:StyleID="s63"><Data ss:Type="Number">0.50039195199999997</Data></Cell>
    <Cell ss:StyleID="s63"><Data ss:Type="Number">0.59619188899999997</Data></Cell>
    <Cell ss:StyleID="s63"><Data ss:Type="Number">0.74595021699999997</Data></Cell>
    <Cell ss:StyleID="s63"><Data ss:Type="Number">0.71698113200000002</Data></Cell>
    <Cell ss:StyleID="s63"><Data ss:Type="Number">0.72991706899999997</Data></Cell>
    <Cell ss:StyleID="s63"/>
    <Cell ss:StyleID="s63"><Data ss:Type="Number">0.59107806699999998</Data></Cell>
   </Row>
   <Row ss:AutoFitHeight="0">
    <Cell><Data ss:Type="String">TDa9900240</Data></Cell>
    <Cell><Data ss:Type="Number">2</Data></Cell>
    <Cell ss:StyleID="s63"><Data ss:Type="Number">0.67543983100000005</Data></Cell>
    <Cell ss:StyleID="s63"><Data ss:Type="Number">0.66903537899999999</Data></Cell>
    <Cell ss:StyleID="s63"><Data ss:Type="Number">0.700278552</Data></Cell>
    <Cell ss:StyleID="s63"><Data ss:Type="Number">0.68356710799999998</Data></Cell>
    <Cell ss:StyleID="s63"><Data ss:Type="Number">0.629076678</Data></Cell>
    <Cell ss:StyleID="s63"><Data ss:Type="Number">0.45725429000000001</Data></Cell>
    <Cell ss:StyleID="s63"><Data ss:Type="Number">0.60814132099999996</Data></Cell>
    <Cell ss:StyleID="s63"><Data ss:Type="Number">0.65223336399999998</Data></Cell>
    <Cell ss:StyleID="s63"><Data ss:Type="Number">0.64693603700000002</Data></Cell>
    <Cell ss:StyleID="s63"><Data ss:Type="Number">0.64084720100000003</Data></Cell>
    <Cell ss:StyleID="s63"><Data ss:Type="Number">0.45015105700000002</Data></Cell>
    <Cell ss:StyleID="s63"><Data ss:Type="Number">0.69161253899999997</Data></Cell>
    <Cell ss:StyleID="s63"><Data ss:Type="Number">0.67681071199999998</Data></Cell>
    <Cell ss:StyleID="s63"><Data ss:Type="Number">0.68683328300000002</Data></Cell>
    <Cell ss:StyleID="s63"><Data ss:Type="Number">0.72642857100000002</Data></Cell>
    <Cell ss:StyleID="s63"><Data ss:Type="Number">0.54128902300000004</Data></Cell>
    <Cell ss:StyleID="s63"><Data ss:Type="Number">0.56431467999999996</Data></Cell>
    <Cell ss:StyleID="s63"><Data ss:Type="Number">0.69689043900000003</Data></Cell>
    <Cell ss:StyleID="s63"><Data ss:Type="Number">0.66642164100000001</Data></Cell>
    <Cell ss:StyleID="s63"><Data ss:Type="Number">0.67749663100000002</Data></Cell>
    <Cell ss:StyleID="s63"><Data ss:Type="Number">0.66722180200000003</Data></Cell>
    <Cell ss:StyleID="s63"><Data ss:Type="Number">0.69058436499999998</Data></Cell>
    <Cell ss:StyleID="s63"><Data ss:Type="Number">0.71813620099999997</Data></Cell>
    <Cell ss:StyleID="s63"><Data ss:Type="Number">0.65249999999999997</Data></Cell>
    <Cell ss:StyleID="s63"><Data ss:Type="Number">0.66395367000000005</Data></Cell>
    <Cell ss:StyleID="s63"><Data ss:Type="Number">0.725405254</Data></Cell>
    <Cell ss:StyleID="s63"><Data ss:Type="Number">0.59196952899999999</Data></Cell>
    <Cell ss:StyleID="s63"><Data ss:Type="Number">0.66938775500000003</Data></Cell>
    <Cell ss:StyleID="s63"><Data ss:Type="Number">0.73254710599999995</Data></Cell>
    <Cell ss:StyleID="s63"><Data ss:Type="Number">0.69502578100000001</Data></Cell>
    <Cell ss:StyleID="s63"><Data ss:Type="Number">0.70448843000000005</Data></Cell>
    <Cell ss:StyleID="s63"><Data ss:Type="Number">0.75905052399999995</Data></Cell>
    <Cell ss:StyleID="s63"><Data ss:Type="Number">0.71264678100000001</Data></Cell>
    <Cell ss:StyleID="s63"><Data ss:Type="Number">0.58389261699999995</Data></Cell>
    <Cell ss:StyleID="s63"><Data ss:Type="Number">0.62353834500000005</Data></Cell>
    <Cell ss:StyleID="s63"><Data ss:Type="Number">0.57413350399999996</Data></Cell>
    <Cell ss:StyleID="s63"><Data ss:Type="Number">0.79475269900000001</Data></Cell>
    <Cell ss:StyleID="s63"><Data ss:Type="Number">0.59107806699999998</Data></Cell>
    <Cell ss:StyleID="s63"/>
    <Cell ss:StyleID="s63"/>
   </Row>
   <Row ss:Index="83" ss:AutoFitHeight="0">
    <Cell><Data ss:Type="String">clones</Data></Cell>
    <Cell><Data ss:Type="String">cluster</Data></Cell>
    <Cell><Data ss:Type="String">TDa0000194</Data></Cell>
    <Cell><Data ss:Type="String">TDa0100039</Data></Cell>
    <Cell><Data ss:Type="String">TDa0900602</Data></Cell>
    <Cell><Data ss:Type="String">TDa1000169</Data></Cell>
    <Cell><Data ss:Type="String">TDa1100175</Data></Cell>
    <Cell><Data ss:Type="String">TDa1100193</Data></Cell>
    <Cell><Data ss:Type="String">TDa1100194</Data></Cell>
    <Cell><Data ss:Type="String">TDa1100201</Data></Cell>
    <Cell><Data ss:Type="String">TDa1100202</Data></Cell>
    <Cell><Data ss:Type="String">TDa1100203</Data></Cell>
    <Cell><Data ss:Type="String">TDa1100204</Data></Cell>
    <Cell><Data ss:Type="String">TDa1100242</Data></Cell>
    <Cell><Data ss:Type="String">TDa1100242a</Data></Cell>
    <Cell><Data ss:Type="String">TDa1100248</Data></Cell>
    <Cell><Data ss:Type="String">TDa1100280</Data></Cell>
    <Cell><Data ss:Type="String">TDa1100283</Data></Cell>
    <Cell><Data ss:Type="String">TDa1100290</Data></Cell>
    <Cell><Data ss:Type="String">TDa1100299</Data></Cell>
    <Cell><Data ss:Type="String">TDa1100300</Data></Cell>
    <Cell><Data ss:Type="String">TDa1100302</Data></Cell>
    <Cell><Data ss:Type="String">TDa1100316</Data></Cell>
    <Cell><Data ss:Type="String">TDa1100317</Data></Cell>
    <Cell><Data ss:Type="String">TDa1100414</Data></Cell>
    <Cell><Data ss:Type="String">TDa1100432</Data></Cell>
    <Cell><Data ss:Type="String">TDa1100513</Data></Cell>
    <Cell><Data ss:Type="String">TDa1400432</Data></Cell>
   </Row>
   <Row ss:AutoFitHeight="0">
    <Cell><Data ss:Type="String">TDa0000194</Data></Cell>
    <Cell><Data ss:Type="Number">3</Data></Cell>
    <Cell ss:Index="4" ss:StyleID="s62"><Data ss:Type="Number">0.47734956099999998</Data></Cell>
    <Cell ss:StyleID="s62"><Data ss:Type="Number">0.46534482799999999</Data></Cell>
    <Cell ss:StyleID="s62"><Data ss:Type="Number">0.47844084199999998</Data></Cell>
    <Cell ss:StyleID="s62"><Data ss:Type="Number">0.51590524500000001</Data></Cell>
    <Cell ss:StyleID="s62"><Data ss:Type="Number">0.497953168</Data></Cell>
    <Cell ss:StyleID="s62"><Data ss:Type="Number">0.50134907299999998</Data></Cell>
    <Cell ss:StyleID="s62"><Data ss:Type="Number">0.488150099</Data></Cell>
    <Cell ss:StyleID="s62"><Data ss:Type="Number">0.53335513400000001</Data></Cell>
    <Cell ss:StyleID="s62"><Data ss:Type="Number">0.515187112</Data></Cell>
    <Cell ss:StyleID="s62"><Data ss:Type="Number">0.48933333299999998</Data></Cell>
    <Cell ss:StyleID="s62"><Data ss:Type="Number">0.51915254200000005</Data></Cell>
    <Cell ss:StyleID="s62"><Data ss:Type="Number">0.51839918600000001</Data></Cell>
    <Cell ss:StyleID="s62"><Data ss:Type="Number">0.50708924099999997</Data></Cell>
    <Cell ss:StyleID="s62"><Data ss:Type="Number">0.51462585000000005</Data></Cell>
    <Cell ss:StyleID="s62"><Data ss:Type="Number">0.46652339199999998</Data></Cell>
    <Cell ss:StyleID="s62"><Data ss:Type="Number">0.44397283500000001</Data></Cell>
    <Cell ss:StyleID="s62"><Data ss:Type="Number">0.50647434800000002</Data></Cell>
    <Cell ss:StyleID="s62"><Data ss:Type="Number">0.486350695</Data></Cell>
    <Cell ss:StyleID="s62"><Data ss:Type="Number">0.47592162100000002</Data></Cell>
    <Cell ss:StyleID="s62"><Data ss:Type="Number">0.49218230200000002</Data></Cell>
    <Cell ss:StyleID="s62"><Data ss:Type="Number">0.50585628400000004</Data></Cell>
    <Cell ss:StyleID="s62"><Data ss:Type="Number">0.48533068099999999</Data></Cell>
    <Cell ss:StyleID="s62"><Data ss:Type="Number">0.47451312400000001</Data></Cell>
    <Cell ss:StyleID="s62"><Data ss:Type="Number">0.47933172600000001</Data></Cell>
    <Cell ss:StyleID="s62"><Data ss:Type="Number">0.47571501100000002</Data></Cell>
   </Row>
   <Row ss:AutoFitHeight="0">
    <Cell><Data ss:Type="String">TDa0100039</Data></Cell>
    <Cell><Data ss:Type="Number">3</Data></Cell>
    <Cell ss:StyleID="s62"><Data ss:Type="Number">0.47734956099999998</Data></Cell>
    <Cell ss:StyleID="s62"/>
    <Cell ss:StyleID="s62"><Data ss:Type="Number">0.50897666100000005</Data></Cell>
    <Cell ss:StyleID="s62"><Data ss:Type="Number">0.57435008700000001</Data></Cell>
    <Cell ss:StyleID="s62"><Data ss:Type="Number">0.50657654399999996</Data></Cell>
    <Cell ss:StyleID="s62"><Data ss:Type="Number">0.54750211699999995</Data></Cell>
    <Cell ss:StyleID="s62"><Data ss:Type="Number">0.53256637200000001</Data></Cell>
    <Cell ss:StyleID="s62"><Data ss:Type="Number">0.55751469399999998</Data></Cell>
    <Cell ss:StyleID="s62"><Data ss:Type="Number">0.59966555200000005</Data></Cell>
    <Cell ss:StyleID="s62"><Data ss:Type="Number">0.53454093400000002</Data></Cell>
    <Cell ss:StyleID="s62"><Data ss:Type="Number">0.50836709499999999</Data></Cell>
    <Cell ss:StyleID="s62"><Data ss:Type="Number">0.49797047999999999</Data></Cell>
    <Cell ss:StyleID="s62"><Data ss:Type="Number">0.49769330099999998</Data></Cell>
    <Cell ss:StyleID="s62"><Data ss:Type="Number">0.51510842499999998</Data></Cell>
    <Cell ss:StyleID="s62"><Data ss:Type="Number">0.56168257300000002</Data></Cell>
    <Cell ss:StyleID="s62"><Data ss:Type="Number">0.54019508900000002</Data></Cell>
    <Cell ss:StyleID="s62"><Data ss:Type="Number">0.50766283499999998</Data></Cell>
    <Cell ss:StyleID="s62"><Data ss:Type="Number">0.50753592700000005</Data></Cell>
    <Cell ss:StyleID="s62"><Data ss:Type="Number">0.49276914799999999</Data></Cell>
    <Cell ss:StyleID="s62"><Data ss:Type="Number">0.48641975300000001</Data></Cell>
    <Cell ss:StyleID="s62"><Data ss:Type="Number">0.46714932100000001</Data></Cell>
    <Cell ss:StyleID="s62"><Data ss:Type="Number">0.28704241699999999</Data></Cell>
    <Cell ss:StyleID="s62"><Data ss:Type="Number">0.600131105</Data></Cell>
    <Cell ss:StyleID="s62"><Data ss:Type="Number">2.4888470999999999E-2</Data></Cell>
    <Cell ss:StyleID="s62"><Data ss:Type="Number">0.52137212600000005</Data></Cell>
    <Cell ss:StyleID="s62"><Data ss:Type="Number">2.9287723000000002E-2</Data></Cell>
   </Row>
   <Row ss:AutoFitHeight="0">
    <Cell><Data ss:Type="String">TDa0900602</Data></Cell>
    <Cell><Data ss:Type="Number">3</Data></Cell>
    <Cell ss:StyleID="s62"><Data ss:Type="Number">0.46534482799999999</Data></Cell>
    <Cell ss:StyleID="s62"><Data ss:Type="Number">0.50897666100000005</Data></Cell>
    <Cell ss:StyleID="s62"/>
    <Cell ss:StyleID="s62"><Data ss:Type="Number">0.51273126899999999</Data></Cell>
    <Cell ss:StyleID="s62"><Data ss:Type="Number">0.54996405500000001</Data></Cell>
    <Cell ss:StyleID="s62"><Data ss:Type="Number">0.494489868</Data></Cell>
    <Cell ss:StyleID="s62"><Data ss:Type="Number">0.50301810899999999</Data></Cell>
    <Cell ss:StyleID="s62"><Data ss:Type="Number">0.52418232399999998</Data></Cell>
    <Cell ss:StyleID="s62"><Data ss:Type="Number">0.57046515600000003</Data></Cell>
    <Cell ss:StyleID="s62"><Data ss:Type="Number">0.51151315799999997</Data></Cell>
    <Cell ss:StyleID="s62"><Data ss:Type="Number">0.53521373500000002</Data></Cell>
    <Cell ss:StyleID="s62"><Data ss:Type="Number">0.54561911699999999</Data></Cell>
    <Cell ss:StyleID="s62"><Data ss:Type="Number">0.54271721399999995</Data></Cell>
    <Cell ss:StyleID="s62"><Data ss:Type="Number">0.49479832099999999</Data></Cell>
    <Cell ss:StyleID="s62"><Data ss:Type="Number">0.52777268600000005</Data></Cell>
    <Cell ss:StyleID="s62"><Data ss:Type="Number">0.51908792500000001</Data></Cell>
    <Cell ss:StyleID="s62"><Data ss:Type="Number">0.54903978099999995</Data></Cell>
    <Cell ss:StyleID="s62"><Data ss:Type="Number">0.51980285199999998</Data></Cell>
    <Cell ss:StyleID="s62"><Data ss:Type="Number">0.508944544</Data></Cell>
    <Cell ss:StyleID="s62"><Data ss:Type="Number">0.57323232300000004</Data></Cell>
    <Cell ss:StyleID="s62"><Data ss:Type="Number">0.55353744999999999</Data></Cell>
    <Cell ss:StyleID="s62"><Data ss:Type="Number">0.52689259799999999</Data></Cell>
    <Cell ss:StyleID="s62"><Data ss:Type="Number">0.53508162599999998</Data></Cell>
    <Cell ss:StyleID="s62"><Data ss:Type="Number">0.50763701699999997</Data></Cell>
    <Cell ss:StyleID="s62"><Data ss:Type="Number">0.54058908000000006</Data></Cell>
    <Cell ss:StyleID="s62"><Data ss:Type="Number">0.51182795699999994</Data></Cell>
   </Row>
   <Row ss:AutoFitHeight="0">
    <Cell><Data ss:Type="String">TDa1000169</Data></Cell>
    <Cell><Data ss:Type="Number">3</Data></Cell>
    <Cell ss:StyleID="s62"><Data ss:Type="Number">0.47844084199999998</Data></Cell>
    <Cell ss:StyleID="s62"><Data ss:Type="Number">0.57435008700000001</Data></Cell>
    <Cell ss:StyleID="s62"><Data ss:Type="Number">0.51273126899999999</Data></Cell>
    <Cell ss:StyleID="s62"/>
    <Cell ss:StyleID="s62"><Data ss:Type="Number">0.55794223799999998</Data></Cell>
    <Cell ss:StyleID="s62"><Data ss:Type="Number">0.49245418600000002</Data></Cell>
    <Cell ss:StyleID="s62"><Data ss:Type="Number">0.47219604100000001</Data></Cell>
    <Cell ss:StyleID="s62"><Data ss:Type="Number">0.52042253500000002</Data></Cell>
    <Cell ss:StyleID="s62"><Data ss:Type="Number">0.478632479</Data></Cell>
    <Cell ss:StyleID="s62"><Data ss:Type="Number">0.55266463300000002</Data></Cell>
    <Cell ss:StyleID="s62"><Data ss:Type="Number">0.54395218000000001</Data></Cell>
    <Cell ss:StyleID="s62"><Data ss:Type="Number">0.53848980300000004</Data></Cell>
    <Cell ss:StyleID="s62"><Data ss:Type="Number">0.53768382400000003</Data></Cell>
    <Cell ss:StyleID="s62"><Data ss:Type="Number">0.53541330499999995</Data></Cell>
    <Cell ss:StyleID="s62"><Data ss:Type="Number">0.43925417100000003</Data></Cell>
    <Cell ss:StyleID="s62"><Data ss:Type="Number">0.504840697</Data></Cell>
    <Cell ss:StyleID="s62"><Data ss:Type="Number">0.54562803599999998</Data></Cell>
    <Cell ss:StyleID="s62"><Data ss:Type="Number">0.57436248499999998</Data></Cell>
    <Cell ss:StyleID="s62"><Data ss:Type="Number">0.52781740399999999</Data></Cell>
    <Cell ss:StyleID="s62"><Data ss:Type="Number">0.60739757800000005</Data></Cell>
    <Cell ss:StyleID="s62"><Data ss:Type="Number">0.50891089099999998</Data></Cell>
    <Cell ss:StyleID="s62"><Data ss:Type="Number">0.58644898000000001</Data></Cell>
    <Cell ss:StyleID="s62"><Data ss:Type="Number">0.44626255100000001</Data></Cell>
    <Cell ss:StyleID="s62"><Data ss:Type="Number">0.57038581899999996</Data></Cell>
    <Cell ss:StyleID="s62"><Data ss:Type="Number">0.52294419999999997</Data></Cell>
    <Cell ss:StyleID="s62"><Data ss:Type="Number">0.57303955600000001</Data></Cell>
   </Row>
   <Row ss:AutoFitHeight="0">
    <Cell><Data ss:Type="String">TDa1100175</Data></Cell>
    <Cell><Data ss:Type="Number">3</Data></Cell>
    <Cell ss:StyleID="s62"><Data ss:Type="Number">0.51590524500000001</Data></Cell>
    <Cell ss:StyleID="s62"><Data ss:Type="Number">0.50657654399999996</Data></Cell>
    <Cell ss:StyleID="s62"><Data ss:Type="Number">0.54996405500000001</Data></Cell>
    <Cell ss:StyleID="s62"><Data ss:Type="Number">0.55794223799999998</Data></Cell>
    <Cell ss:StyleID="s62"/>
    <Cell ss:StyleID="s62"><Data ss:Type="Number">0.56429678100000003</Data></Cell>
    <Cell ss:StyleID="s62"><Data ss:Type="Number">0.54542170899999998</Data></Cell>
    <Cell ss:StyleID="s62"><Data ss:Type="Number">0.57724408100000002</Data></Cell>
    <Cell ss:StyleID="s62"><Data ss:Type="Number">0.56363636399999995</Data></Cell>
    <Cell ss:StyleID="s62"><Data ss:Type="Number">0.58216875999999995</Data></Cell>
    <Cell ss:StyleID="s62"><Data ss:Type="Number">0.55062511000000003</Data></Cell>
    <Cell ss:StyleID="s62"><Data ss:Type="Number">0.59409462800000001</Data></Cell>
    <Cell ss:StyleID="s62"><Data ss:Type="Number">0.59384451199999999</Data></Cell>
    <Cell ss:StyleID="s62"><Data ss:Type="Number">0.41340891299999999</Data></Cell>
    <Cell ss:StyleID="s62"><Data ss:Type="Number">0.53304864500000004</Data></Cell>
    <Cell ss:StyleID="s62"><Data ss:Type="Number">0.53598057899999996</Data></Cell>
    <Cell ss:StyleID="s62"><Data ss:Type="Number">0.548432056</Data></Cell>
    <Cell ss:StyleID="s62"><Data ss:Type="Number">0.51922732999999999</Data></Cell>
    <Cell ss:StyleID="s62"><Data ss:Type="Number">0.516274864</Data></Cell>
    <Cell ss:StyleID="s62"><Data ss:Type="Number">0.45204971199999999</Data></Cell>
    <Cell ss:StyleID="s62"><Data ss:Type="Number">0.538611752</Data></Cell>
    <Cell ss:StyleID="s62"><Data ss:Type="Number">0.53920570300000004</Data></Cell>
    <Cell ss:StyleID="s62"><Data ss:Type="Number">0.55665623900000005</Data></Cell>
    <Cell ss:StyleID="s62"><Data ss:Type="Number">0.50521119000000003</Data></Cell>
    <Cell ss:StyleID="s62"><Data ss:Type="Number">0.50709484699999996</Data></Cell>
    <Cell ss:StyleID="s62"><Data ss:Type="Number">0.50621344999999995</Data></Cell>
   </Row>
   <Row ss:AutoFitHeight="0">
    <Cell><Data ss:Type="String">TDa1100193</Data></Cell>
    <Cell><Data ss:Type="Number">3</Data></Cell>
    <Cell ss:StyleID="s62"><Data ss:Type="Number">0.497953168</Data></Cell>
    <Cell ss:StyleID="s62"><Data ss:Type="Number">0.54750211699999995</Data></Cell>
    <Cell ss:StyleID="s62"><Data ss:Type="Number">0.494489868</Data></Cell>
    <Cell ss:StyleID="s62"><Data ss:Type="Number">0.49245418600000002</Data></Cell>
    <Cell ss:StyleID="s62"><Data ss:Type="Number">0.56429678100000003</Data></Cell>
    <Cell ss:StyleID="s62"/>
    <Cell ss:StyleID="s62"><Data ss:Type="Number">0.51257695700000006</Data></Cell>
    <Cell ss:StyleID="s62"><Data ss:Type="Number">0.46403508799999998</Data></Cell>
    <Cell ss:StyleID="s62"><Data ss:Type="Number">0.45111554500000001</Data></Cell>
    <Cell ss:StyleID="s62"><Data ss:Type="Number">0.52411011699999999</Data></Cell>
    <Cell ss:StyleID="s62"><Data ss:Type="Number">0.48835580499999998</Data></Cell>
    <Cell ss:StyleID="s62"><Data ss:Type="Number">0.556231531</Data></Cell>
    <Cell ss:StyleID="s62"><Data ss:Type="Number">0.55422106199999999</Data></Cell>
    <Cell ss:StyleID="s62"><Data ss:Type="Number">0.54026730599999995</Data></Cell>
    <Cell ss:StyleID="s62"><Data ss:Type="Number">0.52914083300000003</Data></Cell>
    <Cell ss:StyleID="s62"><Data ss:Type="Number">0.45150560200000001</Data></Cell>
    <Cell ss:StyleID="s62"><Data ss:Type="Number">0.55684071400000001</Data></Cell>
    <Cell ss:StyleID="s62"><Data ss:Type="Number">0.56749174899999999</Data></Cell>
    <Cell ss:StyleID="s62"><Data ss:Type="Number">0.49475341</Data></Cell>
    <Cell ss:StyleID="s62"><Data ss:Type="Number">0.57471077100000001</Data></Cell>
    <Cell ss:StyleID="s62"><Data ss:Type="Number">0.529882513</Data></Cell>
    <Cell ss:StyleID="s62"><Data ss:Type="Number">0.55786777700000001</Data></Cell>
    <Cell ss:StyleID="s62"><Data ss:Type="Number">0.38639733100000001</Data></Cell>
    <Cell ss:StyleID="s62"><Data ss:Type="Number">0.54627118600000002</Data></Cell>
    <Cell ss:StyleID="s62"><Data ss:Type="Number">0.597294137</Data></Cell>
    <Cell ss:StyleID="s62"><Data ss:Type="Number">0.54988163700000003</Data></Cell>
   </Row>
   <Row ss:AutoFitHeight="0">
    <Cell><Data ss:Type="String">TDa1100194</Data></Cell>
    <Cell><Data ss:Type="Number">3</Data></Cell>
    <Cell ss:StyleID="s62"><Data ss:Type="Number">0.50134907299999998</Data></Cell>
    <Cell ss:StyleID="s62"><Data ss:Type="Number">0.53256637200000001</Data></Cell>
    <Cell ss:StyleID="s62"><Data ss:Type="Number">0.50301810899999999</Data></Cell>
    <Cell ss:StyleID="s62"><Data ss:Type="Number">0.47219604100000001</Data></Cell>
    <Cell ss:StyleID="s62"><Data ss:Type="Number">0.54542170899999998</Data></Cell>
    <Cell ss:StyleID="s62"><Data ss:Type="Number">0.51257695700000006</Data></Cell>
    <Cell ss:StyleID="s62"/>
    <Cell ss:StyleID="s62"><Data ss:Type="Number">0.45540762400000001</Data></Cell>
    <Cell ss:StyleID="s62"><Data ss:Type="Number">0.52913919099999995</Data></Cell>
    <Cell ss:StyleID="s62"><Data ss:Type="Number">0.49815293700000002</Data></Cell>
    <Cell ss:StyleID="s62"><Data ss:Type="Number">0.50839885600000001</Data></Cell>
    <Cell ss:StyleID="s62"><Data ss:Type="Number">0.50679575499999996</Data></Cell>
    <Cell ss:StyleID="s62"><Data ss:Type="Number">0.507351573</Data></Cell>
    <Cell ss:StyleID="s62"><Data ss:Type="Number">0.55763840200000003</Data></Cell>
    <Cell ss:StyleID="s62"><Data ss:Type="Number">0.516743756</Data></Cell>
    <Cell ss:StyleID="s62"><Data ss:Type="Number">0.55641760799999995</Data></Cell>
    <Cell ss:StyleID="s62"><Data ss:Type="Number">0.59434276200000002</Data></Cell>
    <Cell ss:StyleID="s62"><Data ss:Type="Number">0.52770957600000001</Data></Cell>
    <Cell ss:StyleID="s62"><Data ss:Type="Number">0.56583936599999995</Data></Cell>
    <Cell ss:StyleID="s62"><Data ss:Type="Number">0.59053806399999997</Data></Cell>
    <Cell ss:StyleID="s62"><Data ss:Type="Number">0.45977859799999998</Data></Cell>
    <Cell ss:StyleID="s62"><Data ss:Type="Number">0.55579470200000003</Data></Cell>
    <Cell ss:StyleID="s62"><Data ss:Type="Number">0.50902974499999998</Data></Cell>
    <Cell ss:StyleID="s62"><Data ss:Type="Number">0.53074605699999999</Data></Cell>
    <Cell ss:StyleID="s62"><Data ss:Type="Number">0.52562704500000001</Data></Cell>
    <Cell ss:StyleID="s62"><Data ss:Type="Number">0.53196387499999997</Data></Cell>
   </Row>
   <Row ss:AutoFitHeight="0">
    <Cell><Data ss:Type="String">TDa1100201</Data></Cell>
    <Cell><Data ss:Type="Number">3</Data></Cell>
    <Cell ss:StyleID="s62"><Data ss:Type="Number">0.488150099</Data></Cell>
    <Cell ss:StyleID="s62"><Data ss:Type="Number">0.55751469399999998</Data></Cell>
    <Cell ss:StyleID="s62"><Data ss:Type="Number">0.52418232399999998</Data></Cell>
    <Cell ss:StyleID="s62"><Data ss:Type="Number">0.52042253500000002</Data></Cell>
    <Cell ss:StyleID="s62"><Data ss:Type="Number">0.57724408100000002</Data></Cell>
    <Cell ss:StyleID="s62"><Data ss:Type="Number">0.46403508799999998</Data></Cell>
    <Cell ss:StyleID="s62"><Data ss:Type="Number">0.45540762400000001</Data></Cell>
    <Cell ss:StyleID="s62"/>
    <Cell ss:StyleID="s62"><Data ss:Type="Number">0.56099613000000004</Data></Cell>
    <Cell ss:StyleID="s62"><Data ss:Type="Number">0.54479544300000005</Data></Cell>
    <Cell ss:StyleID="s62"><Data ss:Type="Number">0.45772386700000001</Data></Cell>
    <Cell ss:StyleID="s62"><Data ss:Type="Number">0.50592672400000005</Data></Cell>
    <Cell ss:StyleID="s62"><Data ss:Type="Number">0.50323857500000002</Data></Cell>
    <Cell ss:StyleID="s62"><Data ss:Type="Number">0.56363636399999995</Data></Cell>
    <Cell ss:StyleID="s62"><Data ss:Type="Number">0.54793085399999997</Data></Cell>
    <Cell ss:StyleID="s62"><Data ss:Type="Number">0.53149867399999995</Data></Cell>
    <Cell ss:StyleID="s62"><Data ss:Type="Number">0.60405362299999998</Data></Cell>
    <Cell ss:StyleID="s62"><Data ss:Type="Number">0.54225352100000002</Data></Cell>
    <Cell ss:StyleID="s62"><Data ss:Type="Number">0.46537297500000002</Data></Cell>
    <Cell ss:StyleID="s62"><Data ss:Type="Number">0.51045740500000003</Data></Cell>
    <Cell ss:StyleID="s62"><Data ss:Type="Number">0.53614355800000002</Data></Cell>
    <Cell ss:StyleID="s62"><Data ss:Type="Number">0.54012945000000001</Data></Cell>
    <Cell ss:StyleID="s62"><Data ss:Type="Number">0.475257912</Data></Cell>
    <Cell ss:StyleID="s62"><Data ss:Type="Number">0.55678763399999998</Data></Cell>
    <Cell ss:StyleID="s62"><Data ss:Type="Number">0.53031626799999998</Data></Cell>
    <Cell ss:StyleID="s62"><Data ss:Type="Number">0.56034193799999998</Data></Cell>
   </Row>
   <Row ss:AutoFitHeight="0">
    <Cell><Data ss:Type="String">TDa1100202</Data></Cell>
    <Cell><Data ss:Type="Number">3</Data></Cell>
    <Cell ss:StyleID="s62"><Data ss:Type="Number">0.53335513400000001</Data></Cell>
    <Cell ss:StyleID="s62"><Data ss:Type="Number">0.59966555200000005</Data></Cell>
    <Cell ss:StyleID="s62"><Data ss:Type="Number">0.57046515600000003</Data></Cell>
    <Cell ss:StyleID="s62"><Data ss:Type="Number">0.478632479</Data></Cell>
    <Cell ss:StyleID="s62"><Data ss:Type="Number">0.56363636399999995</Data></Cell>
    <Cell ss:StyleID="s62"><Data ss:Type="Number">0.45111554500000001</Data></Cell>
    <Cell ss:StyleID="s62"><Data ss:Type="Number">0.52913919099999995</Data></Cell>
    <Cell ss:StyleID="s62"><Data ss:Type="Number">0.56099613000000004</Data></Cell>
    <Cell ss:StyleID="s62"/>
    <Cell ss:StyleID="s62"><Data ss:Type="Number">0.52980132499999999</Data></Cell>
    <Cell ss:StyleID="s62"><Data ss:Type="Number">0.56997455500000005</Data></Cell>
    <Cell ss:StyleID="s62"><Data ss:Type="Number">0.57190694399999997</Data></Cell>
    <Cell ss:StyleID="s62"><Data ss:Type="Number">0.57064738000000004</Data></Cell>
    <Cell ss:StyleID="s62"><Data ss:Type="Number">0.48109589000000003</Data></Cell>
    <Cell ss:StyleID="s62"><Data ss:Type="Number">0.526468983</Data></Cell>
    <Cell ss:StyleID="s62"><Data ss:Type="Number">0.421264158</Data></Cell>
    <Cell ss:StyleID="s62"><Data ss:Type="Number">0.60147541000000004</Data></Cell>
    <Cell ss:StyleID="s62"><Data ss:Type="Number">0.59705444299999999</Data></Cell>
    <Cell ss:StyleID="s62"><Data ss:Type="Number">0.57123427400000004</Data></Cell>
    <Cell ss:StyleID="s62"><Data ss:Type="Number">0.60869565199999998</Data></Cell>
    <Cell ss:StyleID="s62"><Data ss:Type="Number">0.56126279899999998</Data></Cell>
    <Cell ss:StyleID="s62"><Data ss:Type="Number">0.59777070099999996</Data></Cell>
    <Cell ss:StyleID="s62"><Data ss:Type="Number">0.47543922599999999</Data></Cell>
    <Cell ss:StyleID="s62"><Data ss:Type="Number">0.59731993299999997</Data></Cell>
    <Cell ss:StyleID="s62"><Data ss:Type="Number">0.54878696699999996</Data></Cell>
    <Cell ss:StyleID="s62"><Data ss:Type="Number">0.59983277599999996</Data></Cell>
   </Row>
   <Row ss:AutoFitHeight="0">
    <Cell><Data ss:Type="String">TDa1100203</Data></Cell>
    <Cell><Data ss:Type="Number">3</Data></Cell>
    <Cell ss:StyleID="s62"><Data ss:Type="Number">0.515187112</Data></Cell>
    <Cell ss:StyleID="s62"><Data ss:Type="Number">0.53454093400000002</Data></Cell>
    <Cell ss:StyleID="s62"><Data ss:Type="Number">0.51151315799999997</Data></Cell>
    <Cell ss:StyleID="s62"><Data ss:Type="Number">0.55266463300000002</Data></Cell>
    <Cell ss:StyleID="s62"><Data ss:Type="Number">0.58216875999999995</Data></Cell>
    <Cell ss:StyleID="s62"><Data ss:Type="Number">0.52411011699999999</Data></Cell>
    <Cell ss:StyleID="s62"><Data ss:Type="Number">0.49815293700000002</Data></Cell>
    <Cell ss:StyleID="s62"><Data ss:Type="Number">0.54479544300000005</Data></Cell>
    <Cell ss:StyleID="s62"><Data ss:Type="Number">0.52980132499999999</Data></Cell>
    <Cell ss:StyleID="s62"/>
    <Cell ss:StyleID="s62"><Data ss:Type="Number">0.58346121100000004</Data></Cell>
    <Cell ss:StyleID="s62"><Data ss:Type="Number">0.50431034500000005</Data></Cell>
    <Cell ss:StyleID="s62"><Data ss:Type="Number">0.50318829700000001</Data></Cell>
    <Cell ss:StyleID="s62"><Data ss:Type="Number">0.58235294100000001</Data></Cell>
    <Cell ss:StyleID="s62"><Data ss:Type="Number">0.52368615799999996</Data></Cell>
    <Cell ss:StyleID="s62"><Data ss:Type="Number">0.54731457800000005</Data></Cell>
    <Cell ss:StyleID="s62"><Data ss:Type="Number">0.52783613399999996</Data></Cell>
    <Cell ss:StyleID="s62"><Data ss:Type="Number">0.54754041399999998</Data></Cell>
    <Cell ss:StyleID="s62"><Data ss:Type="Number">0.499637681</Data></Cell>
    <Cell ss:StyleID="s62"><Data ss:Type="Number">0.58048204999999997</Data></Cell>
    <Cell ss:StyleID="s62"><Data ss:Type="Number">0.53068081300000003</Data></Cell>
    <Cell ss:StyleID="s62"><Data ss:Type="Number">0.55097613899999998</Data></Cell>
    <Cell ss:StyleID="s62"><Data ss:Type="Number">0.52895752900000004</Data></Cell>
    <Cell ss:StyleID="s62"><Data ss:Type="Number">0.53062678100000005</Data></Cell>
    <Cell ss:StyleID="s62"><Data ss:Type="Number">0.54435629299999999</Data></Cell>
    <Cell ss:StyleID="s62"><Data ss:Type="Number">0.53289473700000001</Data></Cell>
   </Row>
   <Row ss:AutoFitHeight="0">
    <Cell><Data ss:Type="String">TDa1100204</Data></Cell>
    <Cell><Data ss:Type="Number">3</Data></Cell>
    <Cell ss:StyleID="s62"><Data ss:Type="Number">0.48933333299999998</Data></Cell>
    <Cell ss:StyleID="s62"><Data ss:Type="Number">0.50836709499999999</Data></Cell>
    <Cell ss:StyleID="s62"><Data ss:Type="Number">0.53521373500000002</Data></Cell>
    <Cell ss:StyleID="s62"><Data ss:Type="Number">0.54395218000000001</Data></Cell>
    <Cell ss:StyleID="s62"><Data ss:Type="Number">0.55062511000000003</Data></Cell>
    <Cell ss:StyleID="s62"><Data ss:Type="Number">0.48835580499999998</Data></Cell>
    <Cell ss:StyleID="s62"><Data ss:Type="Number">0.50839885600000001</Data></Cell>
    <Cell ss:StyleID="s62"><Data ss:Type="Number">0.45772386700000001</Data></Cell>
    <Cell ss:StyleID="s62"><Data ss:Type="Number">0.56997455500000005</Data></Cell>
    <Cell ss:StyleID="s62"><Data ss:Type="Number">0.58346121100000004</Data></Cell>
    <Cell ss:StyleID="s62"/>
    <Cell ss:StyleID="s62"><Data ss:Type="Number">0.53781662500000005</Data></Cell>
    <Cell ss:StyleID="s62"><Data ss:Type="Number">0.53807740299999995</Data></Cell>
    <Cell ss:StyleID="s62"><Data ss:Type="Number">0.46700692700000002</Data></Cell>
    <Cell ss:StyleID="s62"><Data ss:Type="Number">0.60003417100000001</Data></Cell>
    <Cell ss:StyleID="s62"><Data ss:Type="Number">0.53545683200000005</Data></Cell>
    <Cell ss:StyleID="s62"><Data ss:Type="Number">0.51855032599999995</Data></Cell>
    <Cell ss:StyleID="s62"><Data ss:Type="Number">0.49824807300000001</Data></Cell>
    <Cell ss:StyleID="s62"><Data ss:Type="Number">0.50938431900000003</Data></Cell>
    <Cell ss:StyleID="s62"><Data ss:Type="Number">0.42602040800000002</Data></Cell>
    <Cell ss:StyleID="s62"><Data ss:Type="Number">0.52047900000000002</Data></Cell>
    <Cell ss:StyleID="s62"><Data ss:Type="Number">0.51987360699999996</Data></Cell>
    <Cell ss:StyleID="s62"><Data ss:Type="Number">0.53351526500000002</Data></Cell>
    <Cell ss:StyleID="s62"><Data ss:Type="Number">0.50757842799999997</Data></Cell>
    <Cell ss:StyleID="s62"><Data ss:Type="Number">0.468403548</Data></Cell>
    <Cell ss:StyleID="s62"><Data ss:Type="Number">0.51011789500000004</Data></Cell>
   </Row>
   <Row ss:AutoFitHeight="0">
    <Cell><Data ss:Type="String">TDa1100242</Data></Cell>
    <Cell><Data ss:Type="Number">3</Data></Cell>
    <Cell ss:StyleID="s62"><Data ss:Type="Number">0.51915254200000005</Data></Cell>
    <Cell ss:StyleID="s62"><Data ss:Type="Number">0.49797047999999999</Data></Cell>
    <Cell ss:StyleID="s62"><Data ss:Type="Number">0.54561911699999999</Data></Cell>
    <Cell ss:StyleID="s62"><Data ss:Type="Number">0.53848980300000004</Data></Cell>
    <Cell ss:StyleID="s62"><Data ss:Type="Number">0.59409462800000001</Data></Cell>
    <Cell ss:StyleID="s62"><Data ss:Type="Number">0.556231531</Data></Cell>
    <Cell ss:StyleID="s62"><Data ss:Type="Number">0.50679575499999996</Data></Cell>
    <Cell ss:StyleID="s62"><Data ss:Type="Number">0.50592672400000005</Data></Cell>
    <Cell ss:StyleID="s62"><Data ss:Type="Number">0.57190694399999997</Data></Cell>
    <Cell ss:StyleID="s62"><Data ss:Type="Number">0.50431034500000005</Data></Cell>
    <Cell ss:StyleID="s62"><Data ss:Type="Number">0.53781662500000005</Data></Cell>
    <Cell ss:StyleID="s62"/>
    <Cell ss:StyleID="s62"><Data ss:Type="Number">2.5094103E-2</Data></Cell>
    <Cell ss:StyleID="s62"><Data ss:Type="Number">0.55169324500000005</Data></Cell>
    <Cell ss:StyleID="s62"><Data ss:Type="Number">0.57842428599999995</Data></Cell>
    <Cell ss:StyleID="s62"><Data ss:Type="Number">0.55763293300000005</Data></Cell>
    <Cell ss:StyleID="s62"><Data ss:Type="Number">0.575939592</Data></Cell>
    <Cell ss:StyleID="s62"><Data ss:Type="Number">0.57525488199999997</Data></Cell>
    <Cell ss:StyleID="s62"><Data ss:Type="Number">0.53329743299999999</Data></Cell>
    <Cell ss:StyleID="s62"><Data ss:Type="Number">0.49954865500000001</Data></Cell>
    <Cell ss:StyleID="s62"><Data ss:Type="Number">0.51566177800000002</Data></Cell>
    <Cell ss:StyleID="s62"><Data ss:Type="Number">0.53728032800000003</Data></Cell>
    <Cell ss:StyleID="s62"><Data ss:Type="Number">0.52197998599999995</Data></Cell>
    <Cell ss:StyleID="s62"><Data ss:Type="Number">0.49686115199999997</Data></Cell>
    <Cell ss:StyleID="s62"><Data ss:Type="Number">0.52610144400000003</Data></Cell>
    <Cell ss:StyleID="s62"><Data ss:Type="Number">0.49926253700000001</Data></Cell>
   </Row>
   <Row ss:AutoFitHeight="0">
    <Cell><Data ss:Type="String">TDa1100242a</Data></Cell>
    <Cell><Data ss:Type="Number">3</Data></Cell>
    <Cell ss:StyleID="s62"><Data ss:Type="Number">0.51839918600000001</Data></Cell>
    <Cell ss:StyleID="s62"><Data ss:Type="Number">0.49769330099999998</Data></Cell>
    <Cell ss:StyleID="s62"><Data ss:Type="Number">0.54271721399999995</Data></Cell>
    <Cell ss:StyleID="s62"><Data ss:Type="Number">0.53768382400000003</Data></Cell>
    <Cell ss:StyleID="s62"><Data ss:Type="Number">0.59384451199999999</Data></Cell>
    <Cell ss:StyleID="s62"><Data ss:Type="Number">0.55422106199999999</Data></Cell>
    <Cell ss:StyleID="s62"><Data ss:Type="Number">0.507351573</Data></Cell>
    <Cell ss:StyleID="s62"><Data ss:Type="Number">0.50323857500000002</Data></Cell>
    <Cell ss:StyleID="s62"><Data ss:Type="Number">0.57064738000000004</Data></Cell>
    <Cell ss:StyleID="s62"><Data ss:Type="Number">0.50318829700000001</Data></Cell>
    <Cell ss:StyleID="s62"><Data ss:Type="Number">0.53807740299999995</Data></Cell>
    <Cell ss:StyleID="s62"><Data ss:Type="Number">2.5094103E-2</Data></Cell>
    <Cell ss:StyleID="s62"/>
    <Cell ss:StyleID="s62"><Data ss:Type="Number">0.55013452900000004</Data></Cell>
    <Cell ss:StyleID="s62"><Data ss:Type="Number">0.57919451</Data></Cell>
    <Cell ss:StyleID="s62"><Data ss:Type="Number">0.55763293300000005</Data></Cell>
    <Cell ss:StyleID="s62"><Data ss:Type="Number">0.57569515999999998</Data></Cell>
    <Cell ss:StyleID="s62"><Data ss:Type="Number">0.57352941199999996</Data></Cell>
    <Cell ss:StyleID="s62"><Data ss:Type="Number">0.530924128</Data></Cell>
    <Cell ss:StyleID="s62"><Data ss:Type="Number">0.49954865500000001</Data></Cell>
    <Cell ss:StyleID="s62"><Data ss:Type="Number">0.51404749000000005</Data></Cell>
    <Cell ss:StyleID="s62"><Data ss:Type="Number">0.535781383</Data></Cell>
    <Cell ss:StyleID="s62"><Data ss:Type="Number">0.52118719800000002</Data></Cell>
    <Cell ss:StyleID="s62"><Data ss:Type="Number">0.49630587399999998</Data></Cell>
    <Cell ss:StyleID="s62"><Data ss:Type="Number">0.524735964</Data></Cell>
    <Cell ss:StyleID="s62"><Data ss:Type="Number">0.50036846000000001</Data></Cell>
   </Row>
   <Row ss:AutoFitHeight="0">
    <Cell><Data ss:Type="String">TDa1100248</Data></Cell>
    <Cell><Data ss:Type="Number">3</Data></Cell>
    <Cell ss:StyleID="s62"><Data ss:Type="Number">0.50708924099999997</Data></Cell>
    <Cell ss:StyleID="s62"><Data ss:Type="Number">0.51510842499999998</Data></Cell>
    <Cell ss:StyleID="s62"><Data ss:Type="Number">0.49479832099999999</Data></Cell>
    <Cell ss:StyleID="s62"><Data ss:Type="Number">0.53541330499999995</Data></Cell>
    <Cell ss:StyleID="s62"><Data ss:Type="Number">0.41340891299999999</Data></Cell>
    <Cell ss:StyleID="s62"><Data ss:Type="Number">0.54026730599999995</Data></Cell>
    <Cell ss:StyleID="s62"><Data ss:Type="Number">0.55763840200000003</Data></Cell>
    <Cell ss:StyleID="s62"><Data ss:Type="Number">0.56363636399999995</Data></Cell>
    <Cell ss:StyleID="s62"><Data ss:Type="Number">0.48109589000000003</Data></Cell>
    <Cell ss:StyleID="s62"><Data ss:Type="Number">0.58235294100000001</Data></Cell>
    <Cell ss:StyleID="s62"><Data ss:Type="Number">0.46700692700000002</Data></Cell>
    <Cell ss:StyleID="s62"><Data ss:Type="Number">0.55169324500000005</Data></Cell>
    <Cell ss:StyleID="s62"><Data ss:Type="Number">0.55013452900000004</Data></Cell>
    <Cell ss:StyleID="s62"/>
    <Cell ss:StyleID="s62"><Data ss:Type="Number">0.54676259000000005</Data></Cell>
    <Cell ss:StyleID="s62"><Data ss:Type="Number">0.483644038</Data></Cell>
    <Cell ss:StyleID="s62"><Data ss:Type="Number">0.53737755600000003</Data></Cell>
    <Cell ss:StyleID="s62"><Data ss:Type="Number">0.47768178500000003</Data></Cell>
    <Cell ss:StyleID="s62"><Data ss:Type="Number">0.57245019600000002</Data></Cell>
    <Cell ss:StyleID="s62"><Data ss:Type="Number">0.52576962999999999</Data></Cell>
    <Cell ss:StyleID="s62"><Data ss:Type="Number">0.52127285499999998</Data></Cell>
    <Cell ss:StyleID="s62"><Data ss:Type="Number">0.55326856599999996</Data></Cell>
    <Cell ss:StyleID="s62"><Data ss:Type="Number">0.52657172600000002</Data></Cell>
    <Cell ss:StyleID="s62"><Data ss:Type="Number">0.51352313199999999</Data></Cell>
    <Cell ss:StyleID="s62"><Data ss:Type="Number">0.448177677</Data></Cell>
    <Cell ss:StyleID="s62"><Data ss:Type="Number">0.51475817899999998</Data></Cell>
   </Row>
   <Row ss:AutoFitHeight="0">
    <Cell><Data ss:Type="String">TDa1100280</Data></Cell>
    <Cell><Data ss:Type="Number">3</Data></Cell>
    <Cell ss:StyleID="s62"><Data ss:Type="Number">0.51462585000000005</Data></Cell>
    <Cell ss:StyleID="s62"><Data ss:Type="Number">0.56168257300000002</Data></Cell>
    <Cell ss:StyleID="s62"><Data ss:Type="Number">0.52777268600000005</Data></Cell>
    <Cell ss:StyleID="s62"><Data ss:Type="Number">0.43925417100000003</Data></Cell>
    <Cell ss:StyleID="s62"><Data ss:Type="Number">0.53304864500000004</Data></Cell>
    <Cell ss:StyleID="s62"><Data ss:Type="Number">0.52914083300000003</Data></Cell>
    <Cell ss:StyleID="s62"><Data ss:Type="Number">0.516743756</Data></Cell>
    <Cell ss:StyleID="s62"><Data ss:Type="Number">0.54793085399999997</Data></Cell>
    <Cell ss:StyleID="s62"><Data ss:Type="Number">0.526468983</Data></Cell>
    <Cell ss:StyleID="s62"><Data ss:Type="Number">0.52368615799999996</Data></Cell>
    <Cell ss:StyleID="s62"><Data ss:Type="Number">0.60003417100000001</Data></Cell>
    <Cell ss:StyleID="s62"><Data ss:Type="Number">0.57842428599999995</Data></Cell>
    <Cell ss:StyleID="s62"><Data ss:Type="Number">0.57919451</Data></Cell>
    <Cell ss:StyleID="s62"><Data ss:Type="Number">0.54676259000000005</Data></Cell>
    <Cell ss:StyleID="s62"/>
    <Cell ss:StyleID="s62"><Data ss:Type="Number">0.52189203399999995</Data></Cell>
    <Cell ss:StyleID="s62"><Data ss:Type="Number">0.48465473100000001</Data></Cell>
    <Cell ss:StyleID="s62"><Data ss:Type="Number">0.56135451199999997</Data></Cell>
    <Cell ss:StyleID="s62"><Data ss:Type="Number">0.50293255100000001</Data></Cell>
    <Cell ss:StyleID="s62"><Data ss:Type="Number">0.61740722199999998</Data></Cell>
    <Cell ss:StyleID="s62"><Data ss:Type="Number">0.53188821200000003</Data></Cell>
    <Cell ss:StyleID="s62"><Data ss:Type="Number">0.58440700400000001</Data></Cell>
    <Cell ss:StyleID="s62"><Data ss:Type="Number">0.50081595599999995</Data></Cell>
    <Cell ss:StyleID="s62"><Data ss:Type="Number">0.56041040200000003</Data></Cell>
    <Cell ss:StyleID="s62"><Data ss:Type="Number">0.52392433199999999</Data></Cell>
    <Cell ss:StyleID="s62"><Data ss:Type="Number">0.56388986900000004</Data></Cell>
   </Row>
   <Row ss:AutoFitHeight="0">
    <Cell><Data ss:Type="String">TDa1100283</Data></Cell>
    <Cell><Data ss:Type="Number">3</Data></Cell>
    <Cell ss:StyleID="s62"><Data ss:Type="Number">0.46652339199999998</Data></Cell>
    <Cell ss:StyleID="s62"><Data ss:Type="Number">0.54019508900000002</Data></Cell>
    <Cell ss:StyleID="s62"><Data ss:Type="Number">0.51908792500000001</Data></Cell>
    <Cell ss:StyleID="s62"><Data ss:Type="Number">0.504840697</Data></Cell>
    <Cell ss:StyleID="s62"><Data ss:Type="Number">0.53598057899999996</Data></Cell>
    <Cell ss:StyleID="s62"><Data ss:Type="Number">0.45150560200000001</Data></Cell>
    <Cell ss:StyleID="s62"><Data ss:Type="Number">0.55641760799999995</Data></Cell>
    <Cell ss:StyleID="s62"><Data ss:Type="Number">0.53149867399999995</Data></Cell>
    <Cell ss:StyleID="s62"><Data ss:Type="Number">0.421264158</Data></Cell>
    <Cell ss:StyleID="s62"><Data ss:Type="Number">0.54731457800000005</Data></Cell>
    <Cell ss:StyleID="s62"><Data ss:Type="Number">0.53545683200000005</Data></Cell>
    <Cell ss:StyleID="s62"><Data ss:Type="Number">0.55763293300000005</Data></Cell>
    <Cell ss:StyleID="s62"><Data ss:Type="Number">0.55763293300000005</Data></Cell>
    <Cell ss:StyleID="s62"><Data ss:Type="Number">0.483644038</Data></Cell>
    <Cell ss:StyleID="s62"><Data ss:Type="Number">0.52189203399999995</Data></Cell>
    <Cell ss:StyleID="s62"/>
    <Cell ss:StyleID="s62"><Data ss:Type="Number">0.56472307899999996</Data></Cell>
    <Cell ss:StyleID="s62"><Data ss:Type="Number">0.48525607900000001</Data></Cell>
    <Cell ss:StyleID="s62"><Data ss:Type="Number">0.53981559099999998</Data></Cell>
    <Cell ss:StyleID="s62"><Data ss:Type="Number">0.49438584600000002</Data></Cell>
    <Cell ss:StyleID="s62"><Data ss:Type="Number">0.52465383300000001</Data></Cell>
    <Cell ss:StyleID="s62"><Data ss:Type="Number">0.56752082999999998</Data></Cell>
    <Cell ss:StyleID="s62"><Data ss:Type="Number">0.42171264800000002</Data></Cell>
    <Cell ss:StyleID="s62"><Data ss:Type="Number">0.53872053900000005</Data></Cell>
    <Cell ss:StyleID="s62"><Data ss:Type="Number">0.51120840599999995</Data></Cell>
    <Cell ss:StyleID="s62"><Data ss:Type="Number">0.54109934400000004</Data></Cell>
   </Row>
   <Row ss:AutoFitHeight="0">
    <Cell><Data ss:Type="String">TDa1100290</Data></Cell>
    <Cell><Data ss:Type="Number">3</Data></Cell>
    <Cell ss:StyleID="s62"><Data ss:Type="Number">0.44397283500000001</Data></Cell>
    <Cell ss:StyleID="s62"><Data ss:Type="Number">0.50766283499999998</Data></Cell>
    <Cell ss:StyleID="s62"><Data ss:Type="Number">0.54903978099999995</Data></Cell>
    <Cell ss:StyleID="s62"><Data ss:Type="Number">0.54562803599999998</Data></Cell>
    <Cell ss:StyleID="s62"><Data ss:Type="Number">0.548432056</Data></Cell>
    <Cell ss:StyleID="s62"><Data ss:Type="Number">0.55684071400000001</Data></Cell>
    <Cell ss:StyleID="s62"><Data ss:Type="Number">0.59434276200000002</Data></Cell>
    <Cell ss:StyleID="s62"><Data ss:Type="Number">0.60405362299999998</Data></Cell>
    <Cell ss:StyleID="s62"><Data ss:Type="Number">0.60147541000000004</Data></Cell>
    <Cell ss:StyleID="s62"><Data ss:Type="Number">0.52783613399999996</Data></Cell>
    <Cell ss:StyleID="s62"><Data ss:Type="Number">0.51855032599999995</Data></Cell>
    <Cell ss:StyleID="s62"><Data ss:Type="Number">0.575939592</Data></Cell>
    <Cell ss:StyleID="s62"><Data ss:Type="Number">0.57569515999999998</Data></Cell>
    <Cell ss:StyleID="s62"><Data ss:Type="Number">0.53737755600000003</Data></Cell>
    <Cell ss:StyleID="s62"><Data ss:Type="Number">0.48465473100000001</Data></Cell>
    <Cell ss:StyleID="s62"><Data ss:Type="Number">0.56472307899999996</Data></Cell>
    <Cell ss:StyleID="s62"/>
    <Cell ss:StyleID="s62"><Data ss:Type="Number">0.51692886500000002</Data></Cell>
    <Cell ss:StyleID="s62"><Data ss:Type="Number">0.48954856800000002</Data></Cell>
    <Cell ss:StyleID="s62"><Data ss:Type="Number">0.463877659</Data></Cell>
    <Cell ss:StyleID="s62"><Data ss:Type="Number">0.497997562</Data></Cell>
    <Cell ss:StyleID="s62"><Data ss:Type="Number">0.54305600499999995</Data></Cell>
    <Cell ss:StyleID="s62"><Data ss:Type="Number">0.54919946600000003</Data></Cell>
    <Cell ss:StyleID="s62"><Data ss:Type="Number">0.50427648800000002</Data></Cell>
    <Cell ss:StyleID="s62"><Data ss:Type="Number">0.48199746700000001</Data></Cell>
    <Cell ss:StyleID="s62"><Data ss:Type="Number">0.50861618799999997</Data></Cell>
   </Row>
   <Row ss:AutoFitHeight="0">
    <Cell><Data ss:Type="String">TDa1100299</Data></Cell>
    <Cell><Data ss:Type="Number">3</Data></Cell>
    <Cell ss:StyleID="s62"><Data ss:Type="Number">0.50647434800000002</Data></Cell>
    <Cell ss:StyleID="s62"><Data ss:Type="Number">0.50753592700000005</Data></Cell>
    <Cell ss:StyleID="s62"><Data ss:Type="Number">0.51980285199999998</Data></Cell>
    <Cell ss:StyleID="s62"><Data ss:Type="Number">0.57436248499999998</Data></Cell>
    <Cell ss:StyleID="s62"><Data ss:Type="Number">0.51922732999999999</Data></Cell>
    <Cell ss:StyleID="s62"><Data ss:Type="Number">0.56749174899999999</Data></Cell>
    <Cell ss:StyleID="s62"><Data ss:Type="Number">0.52770957600000001</Data></Cell>
    <Cell ss:StyleID="s62"><Data ss:Type="Number">0.54225352100000002</Data></Cell>
    <Cell ss:StyleID="s62"><Data ss:Type="Number">0.59705444299999999</Data></Cell>
    <Cell ss:StyleID="s62"><Data ss:Type="Number">0.54754041399999998</Data></Cell>
    <Cell ss:StyleID="s62"><Data ss:Type="Number">0.49824807300000001</Data></Cell>
    <Cell ss:StyleID="s62"><Data ss:Type="Number">0.57525488199999997</Data></Cell>
    <Cell ss:StyleID="s62"><Data ss:Type="Number">0.57352941199999996</Data></Cell>
    <Cell ss:StyleID="s62"><Data ss:Type="Number">0.47768178500000003</Data></Cell>
    <Cell ss:StyleID="s62"><Data ss:Type="Number">0.56135451199999997</Data></Cell>
    <Cell ss:StyleID="s62"><Data ss:Type="Number">0.48525607900000001</Data></Cell>
    <Cell ss:StyleID="s62"><Data ss:Type="Number">0.51692886500000002</Data></Cell>
    <Cell ss:StyleID="s62"/>
    <Cell ss:StyleID="s62"><Data ss:Type="Number">0.51914746099999998</Data></Cell>
    <Cell ss:StyleID="s62"><Data ss:Type="Number">0.42044007999999999</Data></Cell>
    <Cell ss:StyleID="s62"><Data ss:Type="Number">0.55843282299999997</Data></Cell>
    <Cell ss:StyleID="s62"><Data ss:Type="Number">0.55186923499999996</Data></Cell>
    <Cell ss:StyleID="s62"><Data ss:Type="Number">0.50931034500000005</Data></Cell>
    <Cell ss:StyleID="s62"><Data ss:Type="Number">0.50596491200000004</Data></Cell>
    <Cell ss:StyleID="s62"><Data ss:Type="Number">0.52781211400000005</Data></Cell>
    <Cell ss:StyleID="s62"><Data ss:Type="Number">0.51084295199999996</Data></Cell>
   </Row>
   <Row ss:AutoFitHeight="0">
    <Cell><Data ss:Type="String">TDa1100300</Data></Cell>
    <Cell><Data ss:Type="Number">3</Data></Cell>
    <Cell ss:StyleID="s62"><Data ss:Type="Number">0.486350695</Data></Cell>
    <Cell ss:StyleID="s62"><Data ss:Type="Number">0.49276914799999999</Data></Cell>
    <Cell ss:StyleID="s62"><Data ss:Type="Number">0.508944544</Data></Cell>
    <Cell ss:StyleID="s62"><Data ss:Type="Number">0.52781740399999999</Data></Cell>
    <Cell ss:StyleID="s62"><Data ss:Type="Number">0.516274864</Data></Cell>
    <Cell ss:StyleID="s62"><Data ss:Type="Number">0.49475341</Data></Cell>
    <Cell ss:StyleID="s62"><Data ss:Type="Number">0.56583936599999995</Data></Cell>
    <Cell ss:StyleID="s62"><Data ss:Type="Number">0.46537297500000002</Data></Cell>
    <Cell ss:StyleID="s62"><Data ss:Type="Number">0.57123427400000004</Data></Cell>
    <Cell ss:StyleID="s62"><Data ss:Type="Number">0.499637681</Data></Cell>
    <Cell ss:StyleID="s62"><Data ss:Type="Number">0.50938431900000003</Data></Cell>
    <Cell ss:StyleID="s62"><Data ss:Type="Number">0.53329743299999999</Data></Cell>
    <Cell ss:StyleID="s62"><Data ss:Type="Number">0.530924128</Data></Cell>
    <Cell ss:StyleID="s62"><Data ss:Type="Number">0.57245019600000002</Data></Cell>
    <Cell ss:StyleID="s62"><Data ss:Type="Number">0.50293255100000001</Data></Cell>
    <Cell ss:StyleID="s62"><Data ss:Type="Number">0.53981559099999998</Data></Cell>
    <Cell ss:StyleID="s62"><Data ss:Type="Number">0.48954856800000002</Data></Cell>
    <Cell ss:StyleID="s62"><Data ss:Type="Number">0.51914746099999998</Data></Cell>
    <Cell ss:StyleID="s62"/>
    <Cell ss:StyleID="s62"><Data ss:Type="Number">0.49493184200000001</Data></Cell>
    <Cell ss:StyleID="s62"><Data ss:Type="Number">0.61421816399999996</Data></Cell>
    <Cell ss:StyleID="s62"><Data ss:Type="Number">0.52075345900000003</Data></Cell>
    <Cell ss:StyleID="s62"><Data ss:Type="Number">0.51258025299999999</Data></Cell>
    <Cell ss:StyleID="s62"><Data ss:Type="Number">0.48980321999999998</Data></Cell>
    <Cell ss:StyleID="s62"><Data ss:Type="Number">0.49517392100000002</Data></Cell>
    <Cell ss:StyleID="s62"><Data ss:Type="Number">0.49429182999999999</Data></Cell>
   </Row>
   <Row ss:AutoFitHeight="0">
    <Cell><Data ss:Type="String">TDa1100302</Data></Cell>
    <Cell><Data ss:Type="Number">3</Data></Cell>
    <Cell ss:StyleID="s62"><Data ss:Type="Number">0.47592162100000002</Data></Cell>
    <Cell ss:StyleID="s62"><Data ss:Type="Number">0.48641975300000001</Data></Cell>
    <Cell ss:StyleID="s62"><Data ss:Type="Number">0.57323232300000004</Data></Cell>
    <Cell ss:StyleID="s62"><Data ss:Type="Number">0.60739757800000005</Data></Cell>
    <Cell ss:StyleID="s62"><Data ss:Type="Number">0.45204971199999999</Data></Cell>
    <Cell ss:StyleID="s62"><Data ss:Type="Number">0.57471077100000001</Data></Cell>
    <Cell ss:StyleID="s62"><Data ss:Type="Number">0.59053806399999997</Data></Cell>
    <Cell ss:StyleID="s62"><Data ss:Type="Number">0.51045740500000003</Data></Cell>
    <Cell ss:StyleID="s62"><Data ss:Type="Number">0.60869565199999998</Data></Cell>
    <Cell ss:StyleID="s62"><Data ss:Type="Number">0.58048204999999997</Data></Cell>
    <Cell ss:StyleID="s62"><Data ss:Type="Number">0.42602040800000002</Data></Cell>
    <Cell ss:StyleID="s62"><Data ss:Type="Number">0.49954865500000001</Data></Cell>
    <Cell ss:StyleID="s62"><Data ss:Type="Number">0.49954865500000001</Data></Cell>
    <Cell ss:StyleID="s62"><Data ss:Type="Number">0.52576962999999999</Data></Cell>
    <Cell ss:StyleID="s62"><Data ss:Type="Number">0.61740722199999998</Data></Cell>
    <Cell ss:StyleID="s62"><Data ss:Type="Number">0.49438584600000002</Data></Cell>
    <Cell ss:StyleID="s62"><Data ss:Type="Number">0.463877659</Data></Cell>
    <Cell ss:StyleID="s62"><Data ss:Type="Number">0.42044007999999999</Data></Cell>
    <Cell ss:StyleID="s62"><Data ss:Type="Number">0.49493184200000001</Data></Cell>
    <Cell ss:StyleID="s62"/>
    <Cell ss:StyleID="s62"><Data ss:Type="Number">0.525767918</Data></Cell>
    <Cell ss:StyleID="s62"><Data ss:Type="Number">0.52519633499999996</Data></Cell>
    <Cell ss:StyleID="s62"><Data ss:Type="Number">0.53653620000000002</Data></Cell>
    <Cell ss:StyleID="s62"><Data ss:Type="Number">0.48561849299999998</Data></Cell>
    <Cell ss:StyleID="s62"><Data ss:Type="Number">0.49408602200000001</Data></Cell>
    <Cell ss:StyleID="s62"><Data ss:Type="Number">0.48579495299999997</Data></Cell>
   </Row>
   <Row ss:AutoFitHeight="0">
    <Cell><Data ss:Type="String">TDa1100316</Data></Cell>
    <Cell><Data ss:Type="Number">3</Data></Cell>
    <Cell ss:StyleID="s62"><Data ss:Type="Number">0.49218230200000002</Data></Cell>
    <Cell ss:StyleID="s62"><Data ss:Type="Number">0.46714932100000001</Data></Cell>
    <Cell ss:StyleID="s62"><Data ss:Type="Number">0.55353744999999999</Data></Cell>
    <Cell ss:StyleID="s62"><Data ss:Type="Number">0.50891089099999998</Data></Cell>
    <Cell ss:StyleID="s62"><Data ss:Type="Number">0.538611752</Data></Cell>
    <Cell ss:StyleID="s62"><Data ss:Type="Number">0.529882513</Data></Cell>
    <Cell ss:StyleID="s62"><Data ss:Type="Number">0.45977859799999998</Data></Cell>
    <Cell ss:StyleID="s62"><Data ss:Type="Number">0.53614355800000002</Data></Cell>
    <Cell ss:StyleID="s62"><Data ss:Type="Number">0.56126279899999998</Data></Cell>
    <Cell ss:StyleID="s62"><Data ss:Type="Number">0.53068081300000003</Data></Cell>
    <Cell ss:StyleID="s62"><Data ss:Type="Number">0.52047900000000002</Data></Cell>
    <Cell ss:StyleID="s62"><Data ss:Type="Number">0.51566177800000002</Data></Cell>
    <Cell ss:StyleID="s62"><Data ss:Type="Number">0.51404749000000005</Data></Cell>
    <Cell ss:StyleID="s62"><Data ss:Type="Number">0.52127285499999998</Data></Cell>
    <Cell ss:StyleID="s62"><Data ss:Type="Number">0.53188821200000003</Data></Cell>
    <Cell ss:StyleID="s62"><Data ss:Type="Number">0.52465383300000001</Data></Cell>
    <Cell ss:StyleID="s62"><Data ss:Type="Number">0.497997562</Data></Cell>
    <Cell ss:StyleID="s62"><Data ss:Type="Number">0.55843282299999997</Data></Cell>
    <Cell ss:StyleID="s62"><Data ss:Type="Number">0.61421816399999996</Data></Cell>
    <Cell ss:StyleID="s62"><Data ss:Type="Number">0.525767918</Data></Cell>
    <Cell ss:StyleID="s62"/>
    <Cell ss:StyleID="s62"><Data ss:Type="Number">0.51872191700000003</Data></Cell>
    <Cell ss:StyleID="s62"><Data ss:Type="Number">0.53008546999999995</Data></Cell>
    <Cell ss:StyleID="s62"><Data ss:Type="Number">0.46409140399999999</Data></Cell>
    <Cell ss:StyleID="s62"><Data ss:Type="Number">0.50845627900000001</Data></Cell>
    <Cell ss:StyleID="s62"><Data ss:Type="Number">0.46566406999999999</Data></Cell>
   </Row>
   <Row ss:AutoFitHeight="0">
    <Cell><Data ss:Type="String">TDa1100317</Data></Cell>
    <Cell><Data ss:Type="Number">3</Data></Cell>
    <Cell ss:StyleID="s62"><Data ss:Type="Number">0.50585628400000004</Data></Cell>
    <Cell ss:StyleID="s62"><Data ss:Type="Number">0.28704241699999999</Data></Cell>
    <Cell ss:StyleID="s62"><Data ss:Type="Number">0.52689259799999999</Data></Cell>
    <Cell ss:StyleID="s62"><Data ss:Type="Number">0.58644898000000001</Data></Cell>
    <Cell ss:StyleID="s62"><Data ss:Type="Number">0.53920570300000004</Data></Cell>
    <Cell ss:StyleID="s62"><Data ss:Type="Number">0.55786777700000001</Data></Cell>
    <Cell ss:StyleID="s62"><Data ss:Type="Number">0.55579470200000003</Data></Cell>
    <Cell ss:StyleID="s62"><Data ss:Type="Number">0.54012945000000001</Data></Cell>
    <Cell ss:StyleID="s62"><Data ss:Type="Number">0.59777070099999996</Data></Cell>
    <Cell ss:StyleID="s62"><Data ss:Type="Number">0.55097613899999998</Data></Cell>
    <Cell ss:StyleID="s62"><Data ss:Type="Number">0.51987360699999996</Data></Cell>
    <Cell ss:StyleID="s62"><Data ss:Type="Number">0.53728032800000003</Data></Cell>
    <Cell ss:StyleID="s62"><Data ss:Type="Number">0.535781383</Data></Cell>
    <Cell ss:StyleID="s62"><Data ss:Type="Number">0.55326856599999996</Data></Cell>
    <Cell ss:StyleID="s62"><Data ss:Type="Number">0.58440700400000001</Data></Cell>
    <Cell ss:StyleID="s62"><Data ss:Type="Number">0.56752082999999998</Data></Cell>
    <Cell ss:StyleID="s62"><Data ss:Type="Number">0.54305600499999995</Data></Cell>
    <Cell ss:StyleID="s62"><Data ss:Type="Number">0.55186923499999996</Data></Cell>
    <Cell ss:StyleID="s62"><Data ss:Type="Number">0.52075345900000003</Data></Cell>
    <Cell ss:StyleID="s62"><Data ss:Type="Number">0.52519633499999996</Data></Cell>
    <Cell ss:StyleID="s62"><Data ss:Type="Number">0.51872191700000003</Data></Cell>
    <Cell ss:StyleID="s62"/>
    <Cell ss:StyleID="s62"><Data ss:Type="Number">0.59363736099999997</Data></Cell>
    <Cell ss:StyleID="s62"><Data ss:Type="Number">0.28405122199999999</Data></Cell>
    <Cell ss:StyleID="s62"><Data ss:Type="Number">0.537552743</Data></Cell>
    <Cell ss:StyleID="s62"><Data ss:Type="Number">0.28756777700000002</Data></Cell>
   </Row>
   <Row ss:AutoFitHeight="0">
    <Cell><Data ss:Type="String">TDa1100414</Data></Cell>
    <Cell><Data ss:Type="Number">3</Data></Cell>
    <Cell ss:StyleID="s62"><Data ss:Type="Number">0.48533068099999999</Data></Cell>
    <Cell ss:StyleID="s62"><Data ss:Type="Number">0.600131105</Data></Cell>
    <Cell ss:StyleID="s62"><Data ss:Type="Number">0.53508162599999998</Data></Cell>
    <Cell ss:StyleID="s62"><Data ss:Type="Number">0.44626255100000001</Data></Cell>
    <Cell ss:StyleID="s62"><Data ss:Type="Number">0.55665623900000005</Data></Cell>
    <Cell ss:StyleID="s62"><Data ss:Type="Number">0.38639733100000001</Data></Cell>
    <Cell ss:StyleID="s62"><Data ss:Type="Number">0.50902974499999998</Data></Cell>
    <Cell ss:StyleID="s62"><Data ss:Type="Number">0.475257912</Data></Cell>
    <Cell ss:StyleID="s62"><Data ss:Type="Number">0.47543922599999999</Data></Cell>
    <Cell ss:StyleID="s62"><Data ss:Type="Number">0.52895752900000004</Data></Cell>
    <Cell ss:StyleID="s62"><Data ss:Type="Number">0.53351526500000002</Data></Cell>
    <Cell ss:StyleID="s62"><Data ss:Type="Number">0.52197998599999995</Data></Cell>
    <Cell ss:StyleID="s62"><Data ss:Type="Number">0.52118719800000002</Data></Cell>
    <Cell ss:StyleID="s62"><Data ss:Type="Number">0.52657172600000002</Data></Cell>
    <Cell ss:StyleID="s62"><Data ss:Type="Number">0.50081595599999995</Data></Cell>
    <Cell ss:StyleID="s62"><Data ss:Type="Number">0.42171264800000002</Data></Cell>
    <Cell ss:StyleID="s62"><Data ss:Type="Number">0.54919946600000003</Data></Cell>
    <Cell ss:StyleID="s62"><Data ss:Type="Number">0.50931034500000005</Data></Cell>
    <Cell ss:StyleID="s62"><Data ss:Type="Number">0.51258025299999999</Data></Cell>
    <Cell ss:StyleID="s62"><Data ss:Type="Number">0.53653620000000002</Data></Cell>
    <Cell ss:StyleID="s62"><Data ss:Type="Number">0.53008546999999995</Data></Cell>
    <Cell ss:StyleID="s62"><Data ss:Type="Number">0.59363736099999997</Data></Cell>
    <Cell ss:StyleID="s62"/>
    <Cell ss:StyleID="s62"><Data ss:Type="Number">0.59852338000000005</Data></Cell>
    <Cell ss:StyleID="s62"><Data ss:Type="Number">0.590901432</Data></Cell>
    <Cell ss:StyleID="s62"><Data ss:Type="Number">0.60212765999999995</Data></Cell>
   </Row>
   <Row ss:AutoFitHeight="0">
    <Cell><Data ss:Type="String">TDa1100432</Data></Cell>
    <Cell><Data ss:Type="Number">3</Data></Cell>
    <Cell ss:StyleID="s62"><Data ss:Type="Number">0.47451312400000001</Data></Cell>
    <Cell ss:StyleID="s62"><Data ss:Type="Number">2.4888470999999999E-2</Data></Cell>
    <Cell ss:StyleID="s62"><Data ss:Type="Number">0.50763701699999997</Data></Cell>
    <Cell ss:StyleID="s62"><Data ss:Type="Number">0.57038581899999996</Data></Cell>
    <Cell ss:StyleID="s62"><Data ss:Type="Number">0.50521119000000003</Data></Cell>
    <Cell ss:StyleID="s62"><Data ss:Type="Number">0.54627118600000002</Data></Cell>
    <Cell ss:StyleID="s62"><Data ss:Type="Number">0.53074605699999999</Data></Cell>
    <Cell ss:StyleID="s62"><Data ss:Type="Number">0.55678763399999998</Data></Cell>
    <Cell ss:StyleID="s62"><Data ss:Type="Number">0.59731993299999997</Data></Cell>
    <Cell ss:StyleID="s62"><Data ss:Type="Number">0.53062678100000005</Data></Cell>
    <Cell ss:StyleID="s62"><Data ss:Type="Number">0.50757842799999997</Data></Cell>
    <Cell ss:StyleID="s62"><Data ss:Type="Number">0.49686115199999997</Data></Cell>
    <Cell ss:StyleID="s62"><Data ss:Type="Number">0.49630587399999998</Data></Cell>
    <Cell ss:StyleID="s62"><Data ss:Type="Number">0.51352313199999999</Data></Cell>
    <Cell ss:StyleID="s62"><Data ss:Type="Number">0.56041040200000003</Data></Cell>
    <Cell ss:StyleID="s62"><Data ss:Type="Number">0.53872053900000005</Data></Cell>
    <Cell ss:StyleID="s62"><Data ss:Type="Number">0.50427648800000002</Data></Cell>
    <Cell ss:StyleID="s62"><Data ss:Type="Number">0.50596491200000004</Data></Cell>
    <Cell ss:StyleID="s62"><Data ss:Type="Number">0.48980321999999998</Data></Cell>
    <Cell ss:StyleID="s62"><Data ss:Type="Number">0.48561849299999998</Data></Cell>
    <Cell ss:StyleID="s62"><Data ss:Type="Number">0.46409140399999999</Data></Cell>
    <Cell ss:StyleID="s62"><Data ss:Type="Number">0.28405122199999999</Data></Cell>
    <Cell ss:StyleID="s62"><Data ss:Type="Number">0.59852338000000005</Data></Cell>
    <Cell ss:StyleID="s62"/>
    <Cell ss:StyleID="s62"><Data ss:Type="Number">0.52004314200000001</Data></Cell>
    <Cell ss:StyleID="s62"><Data ss:Type="Number">2.5123268000000001E-2</Data></Cell>
   </Row>
   <Row ss:AutoFitHeight="0">
    <Cell><Data ss:Type="String">TDa1100513</Data></Cell>
    <Cell><Data ss:Type="Number">3</Data></Cell>
    <Cell ss:StyleID="s62"><Data ss:Type="Number">0.47933172600000001</Data></Cell>
    <Cell ss:StyleID="s62"><Data ss:Type="Number">0.52137212600000005</Data></Cell>
    <Cell ss:StyleID="s62"><Data ss:Type="Number">0.54058908000000006</Data></Cell>
    <Cell ss:StyleID="s62"><Data ss:Type="Number">0.52294419999999997</Data></Cell>
    <Cell ss:StyleID="s62"><Data ss:Type="Number">0.50709484699999996</Data></Cell>
    <Cell ss:StyleID="s62"><Data ss:Type="Number">0.597294137</Data></Cell>
    <Cell ss:StyleID="s62"><Data ss:Type="Number">0.52562704500000001</Data></Cell>
    <Cell ss:StyleID="s62"><Data ss:Type="Number">0.53031626799999998</Data></Cell>
    <Cell ss:StyleID="s62"><Data ss:Type="Number">0.54878696699999996</Data></Cell>
    <Cell ss:StyleID="s62"><Data ss:Type="Number">0.54435629299999999</Data></Cell>
    <Cell ss:StyleID="s62"><Data ss:Type="Number">0.468403548</Data></Cell>
    <Cell ss:StyleID="s62"><Data ss:Type="Number">0.52610144400000003</Data></Cell>
    <Cell ss:StyleID="s62"><Data ss:Type="Number">0.524735964</Data></Cell>
    <Cell ss:StyleID="s62"><Data ss:Type="Number">0.448177677</Data></Cell>
    <Cell ss:StyleID="s62"><Data ss:Type="Number">0.52392433199999999</Data></Cell>
    <Cell ss:StyleID="s62"><Data ss:Type="Number">0.51120840599999995</Data></Cell>
    <Cell ss:StyleID="s62"><Data ss:Type="Number">0.48199746700000001</Data></Cell>
    <Cell ss:StyleID="s62"><Data ss:Type="Number">0.52781211400000005</Data></Cell>
    <Cell ss:StyleID="s62"><Data ss:Type="Number">0.49517392100000002</Data></Cell>
    <Cell ss:StyleID="s62"><Data ss:Type="Number">0.49408602200000001</Data></Cell>
    <Cell ss:StyleID="s62"><Data ss:Type="Number">0.50845627900000001</Data></Cell>
    <Cell ss:StyleID="s62"><Data ss:Type="Number">0.537552743</Data></Cell>
    <Cell ss:StyleID="s62"><Data ss:Type="Number">0.590901432</Data></Cell>
    <Cell ss:StyleID="s62"><Data ss:Type="Number">0.52004314200000001</Data></Cell>
    <Cell ss:StyleID="s62"/>
    <Cell ss:StyleID="s62"><Data ss:Type="Number">0.52022290100000002</Data></Cell>
   </Row>
   <Row ss:AutoFitHeight="0">
    <Cell><Data ss:Type="String">TDa1400432</Data></Cell>
    <Cell><Data ss:Type="Number">3</Data></Cell>
    <Cell ss:StyleID="s62"><Data ss:Type="Number">0.47571501100000002</Data></Cell>
    <Cell ss:StyleID="s62"><Data ss:Type="Number">2.9287723000000002E-2</Data></Cell>
    <Cell ss:StyleID="s62"><Data ss:Type="Number">0.51182795699999994</Data></Cell>
    <Cell ss:StyleID="s62"><Data ss:Type="Number">0.57303955600000001</Data></Cell>
    <Cell ss:StyleID="s62"><Data ss:Type="Number">0.50621344999999995</Data></Cell>
    <Cell ss:StyleID="s62"><Data ss:Type="Number">0.54988163700000003</Data></Cell>
    <Cell ss:StyleID="s62"><Data ss:Type="Number">0.53196387499999997</Data></Cell>
    <Cell ss:StyleID="s62"><Data ss:Type="Number">0.56034193799999998</Data></Cell>
    <Cell ss:StyleID="s62"><Data ss:Type="Number">0.59983277599999996</Data></Cell>
    <Cell ss:StyleID="s62"><Data ss:Type="Number">0.53289473700000001</Data></Cell>
    <Cell ss:StyleID="s62"><Data ss:Type="Number">0.51011789500000004</Data></Cell>
    <Cell ss:StyleID="s62"><Data ss:Type="Number">0.49926253700000001</Data></Cell>
    <Cell ss:StyleID="s62"><Data ss:Type="Number">0.50036846000000001</Data></Cell>
    <Cell ss:StyleID="s62"><Data ss:Type="Number">0.51475817899999998</Data></Cell>
    <Cell ss:StyleID="s62"><Data ss:Type="Number">0.56388986900000004</Data></Cell>
    <Cell ss:StyleID="s62"><Data ss:Type="Number">0.54109934400000004</Data></Cell>
    <Cell ss:StyleID="s62"><Data ss:Type="Number">0.50861618799999997</Data></Cell>
    <Cell ss:StyleID="s62"><Data ss:Type="Number">0.51084295199999996</Data></Cell>
    <Cell ss:StyleID="s62"><Data ss:Type="Number">0.49429182999999999</Data></Cell>
    <Cell ss:StyleID="s62"><Data ss:Type="Number">0.48579495299999997</Data></Cell>
    <Cell ss:StyleID="s62"><Data ss:Type="Number">0.46566406999999999</Data></Cell>
    <Cell ss:StyleID="s62"><Data ss:Type="Number">0.28756777700000002</Data></Cell>
    <Cell ss:StyleID="s62"><Data ss:Type="Number">0.60212765999999995</Data></Cell>
    <Cell ss:StyleID="s62"><Data ss:Type="Number">2.5123268000000001E-2</Data></Cell>
    <Cell ss:StyleID="s62"><Data ss:Type="Number">0.52022290100000002</Data></Cell>
    <Cell ss:StyleID="s62"/>
   </Row>
  </Table>
  <WorksheetOptions xmlns="urn:schemas-microsoft-com:office:excel">
   <PageSetup>
    <Header x:Margin="0.3"/>
    <Footer x:Margin="0.3"/>
    <PageMargins x:Bottom="0.75" x:Left="0.7" x:Right="0.7" x:Top="0.75"/>
   </PageSetup>
   <Unsynced/>
   <PageLayoutZoom>0</PageLayoutZoom>
   <Selected/>
   <TopRowVisible>75</TopRowVisible>
   <Panes>
    <Pane>
     <Number>3</Number>
     <ActiveRow>86</ActiveRow>
     <ActiveCol>5</ActiveCol>
    </Pane>
   </Panes>
   <ProtectObjects>False</ProtectObjects>
   <ProtectScenarios>False</ProtectScenarios>
  </WorksheetOptions>
  <ConditionalFormatting xmlns="urn:schemas-microsoft-com:office:excel">
   <Range>R1</Range>
   <Condition>
    <Value1>AND(COUNTIF(clustergeno_1!R1, clustergeno_1!RC)&gt;1,NOT(ISBLANK(clustergeno_1!RC)))</Value1>
    <Format Style="color:#9C0006;background:#FFC7CE"/>
   </Condition>
  </ConditionalFormatting>
  <ConditionalFormatting xmlns="urn:schemas-microsoft-com:office:excel">
   <Range>R40C1:R40C42</Range>
   <Condition>
    <Value1>AND(COUNTIF(clustergeno_1!R40C1:R40C42, clustergeno_1!R[1048498]C)&gt;1,NOT(ISBLANK(clustergeno_1!R[1048498]C)))</Value1>
    <Format Style="color:#9C0006;background:#FFC7CE"/>
   </Condition>
  </ConditionalFormatting>
  <ConditionalFormatting xmlns="urn:schemas-microsoft-com:office:excel">
   <Range>R83C1:R83C28</Range>
   <Condition>
    <Value1>AND(COUNTIF(clustergeno_1!R83C1:R83C28, clustergeno_1!R[1048412]C)&gt;1,NOT(ISBLANK(clustergeno_1!R[1048412]C)))</Value1>
    <Format Style="color:#9C0006;background:#FFC7CE"/>
   </Condition>
  </ConditionalFormatting>
 </Worksheet>
</Workbook>
